# Supplementary material for: Tailoring the active site for the oxygen evolution reaction on a Pt electrode
Source: Commun Chem. 2022 Oct 13;5:126. doi: 10.1038/s42004-022-00748-7 (PMC9814662; doi:10.1038/s42004-022-00748-7)
Supplement: Supplementary file 3 — Supplementary Data1 [file 42004_2022_748_MOESM3_ESM.xlsx]

## Sheet: Sheet1
EH/V	Pt(111)_I	Pt(111)_II	Pt(100)_I	Pt(100)_II	Pt(110)_I	Pt(110)_II
1.1	0.091165	0.097797	0.30845	0.35662	0.094521	0.091254
1.2	0.13418	0.092722	0.25916	0.36746	0.089915	0.092845
1.3	0.34987	0.09381	0.22282	0.2993	0.089127	0.094761
1.4	0.49709	0.069582	0.21028	0.18634	0.091606	0.072197
1.5	0.53405	0.044063	0.18451	0.087254	0.091507	0.043549
1.6	0.5657	0.025646	0.17873	0.037352	0.091507	0.025225
1.7	0.5557	0.017911	0.16409	0.020662	0.09169	0.019352
