# Supplementary material for: Tailoring the active site for the oxygen evolution reaction on a Pt electrode
Source: Commun Chem. 2022 Oct 13;5:126. doi: 10.1038/s42004-022-00748-7 (PMC9814662; doi:10.1038/s42004-022-00748-7)
Supplement: Supplementary file 4 — Supplementary Data2 [file 42004_2022_748_MOESM4_ESM.xlsx]

## Sheet: Fig2a,c
	Current density /m A cm-2
Electrode Potential /V	1	2	3	4	5	6	7	8	9	10	11	12	13	14	15	16	17	18	19	20	21	22	23	24	25	26	27	28	29	30	31	32	33	34	35	36	37	38	39	40	41	42	43	44	45	46	47	48	49
0.499	-2.78657	-13.1537	-23.1194	-23.1194	-20.2388	-18.3731	-17.209	-16.9701	-17.2388	-17.403	-17.3582	-17.1343	-16.9552	-16.6866	-16.4179	-16.1493	-16	-15.9104	-15.8358	-15.7612	-15.7015	-15.6418	-15.597	-15.5672	-15.5075	-15.4478	-15.3582	-15.2687	-15.1791	-15.1045	-15.0597	-14.9701	-14.9134	-14.9552	-14.891	-14.8463	-14.8	-14.7985	-14.8104	-14.8552	-14.8164	-14.8134	-14.8299	-14.8299	-14.8119	-14.7836	-14.7045	-14.7403	-14.7567
0.497	-4.40896	-12.7149	-22.6269	-22.6716	-19.8358	-18.0299	-16.8806	-16.6418	-16.9403	-17.1194	-17.0746	-16.8955	-16.6866	-16.4328	-16.1642	-15.9254	-15.7612	-15.6716	-15.6119	-15.5224	-15.4925	-15.4179	-15.403	-15.3731	-15.3134	-15.2239	-15.1642	-15.0597	-14.9851	-14.9104	-14.8716	-14.7896	-14.7179	-14.7299	-14.6761	-14.6672	-14.5985	-14.6075	-14.6164	-14.6552	-14.6209	-14.6179	-14.6463	-14.6612	-14.6433	-14.606	-14.5403	-14.5806	-14.5731
0.495	-4.53134	-12.3254	-22.1642	-22.2388	-19.4627	-17.6716	-16.5821	-16.3582	-16.6567	-16.8358	-16.791	-16.6119	-16.4328	-16.1343	-15.9403	-15.6716	-15.5224	-15.4478	-15.3731	-15.3134	-15.2537	-15.209	-15.194	-15.1493	-15.0746	-15.0299	-14.9254	-14.8552	-14.7567	-14.6851	-14.6507	-14.5851	-14.5433	-14.5463	-14.509	-14.4866	-14.4269	-14.4358	-14.4433	-14.4881	-14.4507	-14.4552	-14.4642	-14.4806	-14.4776	-14.4313	-14.3597	-14.4015	-14.406
0.493	-4.63284	-11.9522	-21.7463	-21.8209	-19.0896	-17.3731	-16.2537	-16.0746	-16.3731	-16.5672	-16.5373	-16.3582	-16.1493	-15.9403	-15.7015	-15.4478	-15.2985	-15.209	-15.1642	-15.0896	-15.0597	-15	-14.9701	-14.9403	-14.8761	-14.8269	-14.7388	-14.6463	-14.5821	-14.5164	-14.494	-14.4075	-14.3403	-14.3612	-14.3164	-14.3015	-14.2522	-14.2522	-14.2657	-14.3179	-14.2687	-14.2896	-14.294	-14.3045	-14.306	-14.2627	-14.1925	-14.2328	-14.2328
0.491	-4.70746	-11.6	-21.3134	-21.4328	-18.7612	-17.0448	-16	-15.791	-16.0896	-16.2985	-16.2687	-16.0896	-15.9403	-15.6866	-15.4776	-15.2537	-15.0896	-15.0149	-14.9701	-14.894	-14.8403	-14.7851	-14.7597	-14.7418	-14.6821	-14.6164	-14.5597	-14.4821	-14.3925	-14.3478	-14.297	-14.2313	-14.1791	-14.1791	-14.1522	-14.1269	-14.0806	-14.0731	-14.0955	-14.1448	-14.1224	-14.1104	-14.1269	-14.1433	-14.1418	-14.0925	-14.0254	-14.0716	-14.0985
0.489	-4.77761	-11.2761	-20.9104	-21.0597	-18.4179	-16.7463	-15.7164	-15.5373	-15.8657	-16.0299	-16.0299	-15.8806	-15.7015	-15.4478	-15.2537	-15.0149	-14.8672	-14.7866	-14.7328	-14.6746	-14.6373	-14.5851	-14.5701	-14.5507	-14.4821	-14.4448	-14.3507	-14.2851	-14.2209	-14.1507	-14.1194	-14.0493	-13.9866	-14.0224	-13.9582	-13.9433	-13.906	-13.9045	-13.9149	-13.9537	-13.9239	-13.9403	-13.9418	-13.9791	-13.9567	-13.9104	-13.8701	-13.9075	-13.9164
0.487	-4.83134	-10.9582	-20.5075	-20.6716	-18.0746	-16.4478	-15.4328	-15.2836	-15.5821	-15.791	-15.7761	-15.6269	-15.4627	-15.2388	-15.0149	-14.7746	-14.6373	-14.5851	-14.5373	-14.4791	-14.4537	-14.3836	-14.3627	-14.3627	-14.294	-14.2552	-14.1776	-14.1015	-14.0119	-13.9567	-13.9134	-13.8672	-13.7955	-13.8284	-13.806	-13.7881	-13.7254	-13.7284	-13.7448	-13.7985	-13.7537	-13.7791	-13.794	-13.8015	-13.803	-13.7582	-13.694	-13.7478	-13.7627
0.485	-4.86866	-10.6955	-20.1493	-20.3284	-17.7761	-16.1493	-15.1791	-15.0448	-15.3731	-15.5672	-15.5672	-15.403	-15.2687	-15.0299	-14.8119	-14.5866	-14.4582	-14.394	-14.3552	-14.291	-14.2552	-14.2254	-14.2	-14.1716	-14.1299	-14.0806	-14.0045	-13.9313	-13.8657	-13.8119	-13.791	-13.697	-13.6493	-13.6746	-13.6328	-13.609	-13.5836	-13.5821	-13.6104	-13.6463	-13.6164	-13.6269	-13.6552	-13.6582	-13.6567	-13.6209	-13.5493	-13.6	-13.6104
0.483	-4.95075	-10.3881	-19.791	-19.9851	-17.4627	-15.8955	-14.9403	-14.803	-15.1493	-15.3582	-15.3433	-15.194	-15.0299	-14.7985	-14.6104	-14.3881	-14.2672	-14.2149	-14.1746	-14.1045	-14.0821	-14.0493	-14.0239	-14.0149	-13.9433	-13.9075	-13.8358	-13.7582	-13.6925	-13.6403	-13.6149	-13.5493	-13.5	-13.5104	-13.4881	-13.4821	-13.4224	-13.4373	-13.4343	-13.4896	-13.4687	-13.4806	-13.5149	-13.5164	-13.5075	-13.4791	-13.4164	-13.4642	-13.4716
0.481	-4.99104	-10.1761	-19.4627	-19.6567	-17.1791	-15.6567	-14.6881	-14.5672	-14.9119	-15.1343	-15.1343	-14.9851	-14.8299	-14.6179	-14.4284	-14.2104	-14.0716	-14.0179	-13.9657	-13.9239	-13.9045	-13.8493	-13.8612	-13.8507	-13.7881	-13.7537	-13.6776	-13.609	-13.5328	-13.4776	-13.4567	-13.394	-13.3239	-13.3657	-13.3343	-13.3194	-13.2582	-13.2701	-13.303	-13.3478	-13.3194	-13.3254	-13.3388	-13.3687	-13.3642	-13.3194	-13.2522	-13.303	-13.3134
0.479	-5.0597	-9.93433	-19.1194	-19.3284	-16.8806	-15.3731	-14.4582	-14.3418	-14.6881	-14.9	-14.903	-14.7672	-14.6269	-14.4194	-14.2075	-14.0015	-13.8896	-13.8269	-13.809	-13.7582	-13.7239	-13.6866	-13.6716	-13.6627	-13.6045	-13.5716	-13.5134	-13.4418	-13.3716	-13.3045	-13.2716	-13.2224	-13.1716	-13.194	-13.1627	-13.1493	-13.1194	-13.1179	-13.1403	-13.1821	-13.1642	-13.1716	-13.1985	-13.2104	-13.203	-13.1716	-13.1194	-13.1627	-13.1761
0.477	-5.10149	-9.72239	-18.806	-19.0299	-16.6269	-15.1343	-14.2343	-14.1239	-14.4791	-14.697	-14.6955	-14.5716	-14.4373	-14.2239	-14.0388	-13.8358	-13.7194	-13.6642	-13.6313	-13.5746	-13.5567	-13.5239	-13.5119	-13.5164	-13.4716	-13.4418	-13.3478	-13.2746	-13.2119	-13.1701	-13.1493	-13.091	-13.0433	-13.0731	-13.0433	-13.0343	-12.9851	-13.0075	-13.0194	-13.0791	-13.0284	-13.0493	-13.0612	-13.0925	-13.0955	-13.0567	-12.9896	-13.0403	-13.0582
0.475	-5.14328	-9.49701	-18.4925	-18.7313	-16.3582	-14.906	-13.9955	-13.9149	-14.2687	-14.494	-14.506	-14.3746	-14.2418	-14.0299	-13.8507	-13.6463	-13.5299	-13.4866	-13.4612	-13.4134	-13.406	-13.3373	-13.3463	-13.3299	-13.2716	-13.2284	-13.1866	-13.1388	-13.0672	-13.0149	-12.9925	-12.9493	-12.8791	-12.9164	-12.8776	-12.8687	-12.8328	-12.8418	-12.8672	-12.9134	-12.8896	-12.909	-12.9254	-12.9433	-12.9493	-12.909	-12.8537	-12.891	-12.9239
0.473	-5.18358	-9.31343	-18.2239	-18.4478	-16.0896	-14.6627	-13.8119	-13.7194	-14.0627	-14.3015	-14.3149	-14.1955	-14.0612	-13.8582	-13.6836	-13.491	-13.3776	-13.309	-13.2896	-13.2403	-13.2299	-13.197	-13.1896	-13.1821	-13.1582	-13.1269	-13.0672	-12.9896	-12.9269	-12.8806	-12.8642	-12.7955	-12.7746	-12.797	-12.7642	-12.7687	-12.7254	-12.7299	-12.7552	-12.794	-12.7776	-12.8	-12.8134	-12.8358	-12.8284	-12.7955	-12.7388	-12.7955	-12.806
0.471	-5.21642	-9.1209	-17.9552	-18.194	-15.8806	-14.4701	-13.606	-13.5164	-13.8866	-14.1164	-14.1343	-13.997	-13.8821	-13.697	-13.5209	-13.3015	-13.2045	-13.1657	-13.1463	-13.1164	-13.0925	-13.0731	-13.0657	-13.0567	-13.0045	-12.9776	-12.9015	-12.8701	-12.7925	-12.7582	-12.7328	-12.6836	-12.6269	-12.6567	-12.6373	-12.6149	-12.5746	-12.5925	-12.6179	-12.6836	-12.6552	-12.6552	-12.6925	-12.7045	-12.7045	-12.6716	-12.6209	-12.6552	-12.6925
0.469	-5.24776	-8.94478	-17.6418	-17.9254	-15.6418	-14.2582	-13.406	-13.3209	-13.6985	-13.9254	-13.9522	-13.8522	-13.7224	-13.5284	-13.3537	-13.1597	-13.0597	-13.0313	-13.009	-12.9672	-12.9507	-12.9194	-12.9194	-12.909	-12.8776	-12.8552	-12.7925	-12.709	-12.6657	-12.6224	-12.5925	-12.5313	-12.4866	-12.5328	-12.5	-12.4925	-12.4522	-12.4687	-12.4881	-12.5269	-12.5194	-12.5403	-12.5522	-12.5806	-12.5851	-12.5478	-12.497	-12.5463	-12.5627
0.467	-5.3209	-8.7791	-17.4179	-17.6567	-15.4179	-14.0493	-13.209	-13.1597	-13.5149	-13.7701	-13.7925	-13.6642	-13.5507	-13.3642	-13.1866	-13.0164	-12.906	-12.8672	-12.8567	-12.8224	-12.8075	-12.7776	-12.7836	-12.7896	-12.7313	-12.7015	-12.6582	-12.6015	-12.5194	-12.4866	-12.4716	-12.4194	-12.3687	-12.406	-12.3716	-12.3731	-12.3373	-12.3522	-12.3701	-12.4254	-12.3985	-12.4179	-12.4507	-12.4567	-12.4672	-12.4284	-12.3761	-12.4299	-12.4493
0.465	-5.34478	-8.63134	-17.1642	-17.4328	-15.209	-13.8567	-13.0493	-12.991	-13.3627	-13.5851	-13.6164	-13.509	-13.403	-13.1925	-13.0567	-12.8746	-12.7791	-12.7478	-12.7134	-12.6851	-12.6806	-12.6433	-12.6433	-12.6507	-12.606	-12.5761	-12.509	-12.4493	-12.4075	-12.3672	-12.3552	-12.2955	-12.2567	-12.2925	-12.2761	-12.2478	-12.2149	-12.2239	-12.2701	-12.3179	-12.2896	-12.3134	-12.3403	-12.3627	-12.3687	-12.3403	-12.2746	-12.3358	-12.3463
0.463	-5.40448	-8.47612	-16.9254	-17.1791	-15	-13.6731	-12.8851	-12.8254	-13.1672	-13.4313	-13.4522	-13.3537	-13.2254	-13.0672	-12.906	-12.7343	-12.6284	-12.5925	-12.5627	-12.5328	-12.5313	-12.5	-12.5104	-12.503	-12.4776	-12.4507	-12.397	-12.3463	-12.2896	-12.2433	-12.2209	-12.1731	-12.1313	-12.1522	-12.1343	-12.1418	-12.094	-12.1075	-12.1433	-12.203	-12.1716	-12.1821	-12.2224	-12.2522	-12.2418	-12.2104	-12.1537	-12.2119	-12.2313
0.461	-5.43731	-8.34478	-16.7015	-16.9701	-14.7866	-13.4925	-12.7224	-12.6776	-13.0418	-13.2522	-13.3	-13.1881	-13.097	-12.9224	-12.7612	-12.5821	-12.4955	-12.4672	-12.4522	-12.4269	-12.4015	-12.3866	-12.3851	-12.3866	-12.3507	-12.3493	-12.2821	-12.2239	-12.1522	-12.1209	-12.097	-12.0582	-12.0194	-12.0627	-12.0328	-12.0313	-11.9881	-12.0075	-12.0164	-12.0791	-12.0657	-12.091	-12.1075	-12.1358	-12.1328	-12.1075	-12.0522	-12.0985	-12.1239
0.459	-5.45075	-8.2209	-16.4776	-16.7612	-14.6045	-13.3134	-12.5507	-12.5104	-12.8821	-13.1149	-13.1478	-13.0612	-12.9642	-12.7821	-12.6313	-12.4537	-12.3657	-12.3463	-12.3224	-12.297	-12.2836	-12.2687	-12.2761	-12.2761	-12.2254	-12.203	-12.1567	-12.0896	-12.0567	-12.006	-12.003	-11.9403	-11.8821	-11.9343	-11.9134	-11.9075	-11.8791	-11.8881	-11.9269	-11.9866	-11.9582	-11.9851	-12.0104	-12.0313	-12.0358	-12.009	-11.9582	-12.009	-12.0284
0.457	-5.50299	-8.07761	-16.2537	-16.5373	-14.4343	-13.1552	-12.403	-12.3687	-12.7358	-12.9746	-13.009	-12.909	-12.8179	-12.6507	-12.494	-12.3373	-12.2328	-12.2134	-12.2	-12.1582	-12.1657	-12.1313	-12.1403	-12.1582	-12.106	-12.0836	-12.0388	-11.9806	-11.9254	-11.8836	-11.8672	-11.8149	-11.7761	-11.8149	-11.7896	-11.7925	-11.7642	-11.7866	-11.803	-11.8672	-11.8403	-11.8567	-11.8955	-11.9313	-11.9313	-11.903	-11.8403	-11.8896	-11.9164
0.455	-5.52537	-7.97313	-16.0597	-16.3433	-14.2463	-13.0075	-12.2627	-12.2164	-12.5896	-12.8388	-12.8761	-12.7776	-12.6851	-12.509	-12.3731	-12.194	-12.1179	-12.0806	-12.0701	-12.0448	-12.0433	-12.0254	-12.0269	-12.0358	-12.0045	-11.991	-11.9224	-11.8657	-11.803	-11.7672	-11.7582	-11.7239	-11.6866	-11.7239	-11.7	-11.6866	-11.6657	-11.6761	-11.7104	-11.7552	-11.7493	-11.7701	-11.791	-11.8119	-11.8299	-11.7836	-11.7388	-11.791	-11.8224
0.453	-5.56866	-7.86716	-15.8955	-16.1343	-14.0761	-12.8463	-12.1134	-12.0866	-12.4642	-12.7045	-12.7478	-12.6597	-12.5418	-12.3896	-12.2433	-12.0881	-11.997	-11.9657	-11.9612	-11.9343	-11.9269	-11.903	-11.9075	-11.9179	-11.8836	-11.8478	-11.8194	-11.7597	-11.7104	-11.6716	-11.6791	-11.6179	-11.5925	-11.6149	-11.6075	-11.6164	-11.5701	-11.5925	-11.6313	-11.6701	-11.6597	-11.6791	-11.706	-11.7313	-11.7313	-11.703	-11.6612	-11.709	-11.7269
0.451	-5.60298	-7.76418	-15.7015	-15.9701	-13.9209	-12.7104	-11.9836	-11.9522	-12.3343	-12.5672	-12.6075	-12.509	-12.4299	-12.2761	-12.1239	-11.9507	-11.8522	-11.8388	-11.8313	-11.803	-11.8119	-11.7866	-11.791	-11.8	-11.7567	-11.7507	-11.7	-11.6612	-11.6179	-11.591	-11.5687	-11.5358	-11.5	-11.5343	-11.5	-11.5179	-11.4761	-11.4881	-11.5134	-11.5851	-11.5642	-11.591	-11.6134	-11.6507	-11.6463	-11.6209	-11.5731	-11.6224	-11.6537
0.449	-5.64627	-7.66567	-15.5224	-15.791	-13.7478	-12.5582	-11.8254	-11.8104	-12.1925	-12.4284	-12.4731	-12.3881	-12.3075	-12.1403	-11.9985	-11.8239	-11.7418	-11.7254	-11.7224	-11.7045	-11.7	-11.6896	-11.6896	-11.7045	-11.6791	-11.6582	-11.603	-11.5657	-11.5239	-11.4776	-11.4672	-11.4119	-11.3746	-11.4209	-11.4134	-11.3985	-11.3761	-11.3985	-11.4179	-11.4881	-11.4597	-11.4791	-11.5209	-11.5433	-11.5657	-11.5343	-11.4836	-11.5403	-11.5687
0.447	-5.68657	-7.57761	-15.3433	-15.6269	-13.6149	-12.4388	-11.7104	-11.6955	-12.0746	-12.3358	-12.3642	-12.2866	-12.1925	-12.0343	-11.8746	-11.7239	-11.6537	-11.6403	-11.6269	-11.6119	-11.606	-11.594	-11.609	-11.609	-11.5731	-11.5642	-11.5269	-11.4746	-11.409	-11.3836	-11.3776	-11.3388	-11.2985	-11.3463	-11.3254	-11.3299	-11.3119	-11.3119	-11.3522	-11.4045	-11.394	-11.4194	-11.4403	-11.4657	-11.4612	-11.4567	-11.3955	-11.4567	-11.4731
0.445	-5.72687	-7.48657	-15.209	-15.4627	-13.4836	-12.3149	-11.6134	-11.591	-11.9567	-12.1925	-12.2478	-12.1537	-12.0836	-11.9224	-11.7821	-11.6373	-11.5567	-11.5403	-11.5403	-11.5045	-11.5045	-11.4866	-11.5075	-11.5179	-11.5	-11.4731	-11.4284	-11.3657	-11.3403	-11.3104	-11.2925	-11.2672	-11.2194	-11.2552	-11.2448	-11.2403	-11.2075	-11.2388	-11.2657	-11.3269	-11.306	-11.3328	-11.3642	-11.3955	-11.3985	-11.3731	-11.3164	-11.3806	-11.397
0.443	-5.76269	-7.40149	-15.0448	-15.3284	-13.3328	-12.191	-11.497	-11.4851	-11.8537	-12.097	-12.1358	-12.0597	-11.9851	-11.8149	-11.6896	-11.5493	-11.4463	-11.4433	-11.4373	-11.4224	-11.4328	-11.4015	-11.4104	-11.4254	-11.4045	-11.3985	-11.3522	-11.294	-11.2448	-11.2104	-11.2269	-11.1672	-11.1299	-11.1866	-11.1672	-11.1687	-11.1254	-11.1582	-11.2045	-11.2582	-11.2328	-11.2687	-11.291	-11.3164	-11.3284	-11.303	-11.2672	-11.3119	-11.3418
0.441	-5.83433	-7.33433	-14.903	-15.1642	-13.197	-12.0761	-11.3836	-11.3642	-11.7299	-11.9925	-12.0313	-11.9493	-11.8612	-11.7075	-11.597	-11.4313	-11.3657	-11.3478	-11.3373	-11.3269	-11.3239	-11.3164	-11.3284	-11.3418	-11.2955	-11.2985	-11.2463	-11.2104	-11.1672	-11.1373	-11.1239	-11.0776	-11.0433	-11.0985	-11.0866	-11.0791	-11.0537	-11.0776	-11.1	-11.1701	-11.1672	-11.1866	-11.2149	-11.2582	-11.2582	-11.2299	-11.1567	-11.2358	-11.2537
0.439	-5.84179	-7.28507	-14.7448	-15.0149	-13.094	-11.9731	-11.2881	-11.2701	-11.6358	-11.8672	-11.9224	-11.8284	-11.7463	-11.6164	-11.4836	-11.3493	-11.2672	-11.2552	-11.2612	-11.2373	-11.2433	-11.2149	-11.2403	-11.2463	-11.2358	-11.2104	-11.1716	-11.1134	-11.0701	-11.0493	-11.0448	-10.9985	-10.9657	-11.0164	-10.9925	-11.003	-10.9701	-10.994	-11.0269	-11.0881	-11.0642	-11.0955	-11.1403	-11.1687	-11.1642	-11.1478	-11.1045	-11.1552	-11.1985
0.437	-5.87612	-7.2209	-14.603	-14.8881	-12.9612	-11.8373	-11.1746	-11.1627	-11.5373	-11.7537	-11.803	-11.7403	-11.6657	-11.5254	-11.3985	-11.2597	-11.1731	-11.1657	-11.1716	-11.1403	-11.1552	-11.1269	-11.1507	-11.1672	-11.1403	-11.1134	-11.0821	-11.0463	-11	-10.9687	-10.9627	-10.9224	-10.9015	-10.9313	-10.9284	-10.9269	-10.9045	-10.9194	-10.9657	-11.0194	-11.0045	-11.0358	-11.0612	-11.091	-11.0985	-11.0746	-11.0299	-11.0836	-11.106
0.435	-5.92388	-7.16866	-14.4955	-14.7448	-12.8612	-11.7507	-11.0821	-11.0746	-11.4463	-11.6806	-11.7194	-11.6567	-11.5851	-11.4463	-11.3224	-11.1746	-11.094	-11.0791	-11.0657	-11.0701	-11.0657	-11.0627	-11.0687	-11.0955	-11.0552	-11.0597	-11.0179	-10.9716	-10.9313	-10.906	-10.9045	-10.8791	-10.8373	-10.8881	-10.8657	-10.8687	-10.8582	-10.8731	-10.9015	-10.9552	-10.9448	-10.9746	-11.0119	-11.0403	-11.0537	-11.0313	-10.9731	-11.0313	-11.0731
0.433	-5.96269	-7.11791	-14.3851	-14.6239	-12.7597	-11.6687	-10.997	-10.991	-11.3657	-11.5985	-11.6478	-11.5806	-11.5075	-11.3597	-11.2403	-11.0791	-11.0164	-11.0119	-11.0104	-10.991	-11.0045	-10.991	-11.0045	-11.0134	-11.0045	-10.9881	-10.9433	-10.9075	-10.8761	-10.8552	-10.8463	-10.8075	-10.7776	-10.8269	-10.8149	-10.8239	-10.7881	-10.8254	-10.8522	-10.9194	-10.9075	-10.9328	-10.9582	-10.9851	-10.994	-10.9701	-10.9358	-10.9851	-10.997
0.431	-6.03582	-7.0597	-14.2597	-14.5149	-12.6731	-11.5851	-10.9224	-10.9134	-11.2701	-11.5164	-11.5642	-11.4731	-11.4164	-11.2761	-11.1627	-11.003	-10.9418	-10.9403	-10.9448	-10.9299	-10.9299	-10.9224	-10.9328	-10.9567	-10.9164	-10.9328	-10.8955	-10.8507	-10.8075	-10.7806	-10.7791	-10.7373	-10.7119	-10.7463	-10.7418	-10.7522	-10.7313	-10.7463	-10.7925	-10.8537	-10.8448	-10.8657	-10.8881	-10.9388	-10.9433	-10.9239	-10.8821	-10.9328	-10.9612
0.429	-6.06716	-7.0194	-14.1552	-14.4045	-12.5642	-11.5045	-10.8403	-10.8433	-11.2104	-11.4343	-11.4881	-11.409	-11.3403	-11.203	-11.0716	-10.9478	-10.8761	-10.8672	-10.8821	-10.8522	-10.8657	-10.8657	-10.8836	-10.9015	-10.8716	-10.8627	-10.8284	-10.7925	-10.7448	-10.7239	-10.7224	-10.691	-10.6567	-10.7104	-10.6985	-10.703	-10.6731	-10.6896	-10.7328	-10.806	-10.7806	-10.8164	-10.8642	-10.8836	-10.8955	-10.8701	-10.8194	-10.894	-10.9149
0.427	-6.13881	-6.98806	-14.0507	-14.3	-12.4701	-11.4254	-10.7761	-10.7642	-11.1134	-11.3567	-11.4015	-11.3403	-11.2776	-11.1403	-11.0164	-10.8881	-10.8164	-10.8134	-10.8299	-10.8179	-10.8134	-10.8015	-10.8209	-10.8433	-10.8194	-10.8134	-10.7731	-10.7373	-10.694	-10.6731	-10.6761	-10.6373	-10.6224	-10.6687	-10.6433	-10.6672	-10.6328	-10.6627	-10.7045	-10.7507	-10.7597	-10.7881	-10.8119	-10.8522	-10.8567	-10.8388	-10.7896	-10.8567	-10.8836
0.425	-6.2	-6.95522	-13.9418	-14.2	-12.4045	-11.3537	-10.7104	-10.6955	-11.0433	-11.2866	-11.3373	-11.2746	-11.2075	-11.0612	-10.9522	-10.8194	-10.7582	-10.7582	-10.7522	-10.7343	-10.7522	-10.7388	-10.7612	-10.7687	-10.7567	-10.7642	-10.7224	-10.6642	-10.6463	-10.6179	-10.6194	-10.5836	-10.5672	-10.6104	-10.6119	-10.5985	-10.5836	-10.609	-10.6493	-10.7209	-10.694	-10.7284	-10.7642	-10.7925	-10.8254	-10.7866	-10.7463	-10.8164	-10.8418
0.423	-6.22388	-6.92239	-13.8552	-14.1	-12.3194	-11.2761	-10.6328	-10.6254	-10.9761	-11.2179	-11.2507	-11.1866	-11.1254	-10.9851	-10.8776	-10.7552	-10.6955	-10.6761	-10.6776	-10.6866	-10.6821	-10.6791	-10.6985	-10.7164	-10.7075	-10.6985	-10.6507	-10.6209	-10.591	-10.5687	-10.5761	-10.5478	-10.5045	-10.5582	-10.5597	-10.5567	-10.5418	-10.5627	-10.6075	-10.6672	-10.6582	-10.6896	-10.7194	-10.7597	-10.7642	-10.7493	-10.7	-10.7597	-10.7866
0.421	-6.25522	-6.90597	-13.7821	-14.0134	-12.2657	-11.2254	-10.603	-10.5851	-10.9343	-11.1507	-11.2179	-11.1313	-11.0716	-10.9597	-10.8567	-10.7	-10.6507	-10.6552	-10.6582	-10.6358	-10.6687	-10.6448	-10.6716	-10.694	-10.6657	-10.6642	-10.6403	-10.6045	-10.5582	-10.5448	-10.5537	-10.5149	-10.4836	-10.5284	-10.5254	-10.5507	-10.5075	-10.5478	-10.5806	-10.6388	-10.6358	-10.6627	-10.6985	-10.7328	-10.7567	-10.7313	-10.706	-10.7418	-10.7806
0.419	-6.34328	-6.88209	-13.7045	-13.9269	-12.1881	-11.1642	-10.5388	-10.5373	-10.8716	-11.1045	-11.1493	-11.0806	-11.0119	-10.9075	-10.7955	-10.6642	-10.6015	-10.6045	-10.6164	-10.5955	-10.6119	-10.6119	-10.6194	-10.6388	-10.6373	-10.6149	-10.594	-10.5627	-10.5269	-10.5075	-10.5075	-10.4493	-10.4284	-10.5149	-10.503	-10.5194	-10.4985	-10.5239	-10.5552	-10.6254	-10.6194	-10.6418	-10.6806	-10.7209	-10.7313	-10.709	-10.6552	-10.7194	-10.7567
0.417	-6.39702	-6.86866	-13.6358	-13.8672	-12.1299	-11.1313	-10.509	-10.4985	-10.8463	-11.0507	-11.0866	-11.0448	-10.991	-10.8716	-10.7567	-10.6328	-10.5687	-10.5716	-10.5776	-10.5716	-10.5776	-10.5716	-10.5985	-10.6373	-10.6	-10.606	-10.5761	-10.5358	-10.503	-10.4761	-10.4955	-10.4403	-10.4075	-10.4851	-10.4806	-10.4716	-10.4478	-10.4985	-10.5522	-10.6134	-10.594	-10.6358	-10.6612	-10.6985	-10.7149	-10.6955	-10.6478	-10.7239	-10.7537
0.415	-6.45672	-6.85821	-13.5537	-13.7881	-12.0761	-11.0701	-10.4448	-10.4164	-10.7851	-10.9985	-11.0507	-10.9836	-10.9388	-10.8134	-10.706	-10.5925	-10.5299	-10.5433	-10.5493	-10.5418	-10.5433	-10.5373	-10.5627	-10.5836	-10.5791	-10.5776	-10.5299	-10.5	-10.4463	-10.4284	-10.4403	-10.4104	-10.3821	-10.4313	-10.4313	-10.4478	-10.4328	-10.4552	-10.5134	-10.5851	-10.5881	-10.597	-10.6537	-10.6866	-10.6955	-10.6776	-10.6373	-10.709	-10.7254
0.413	-6.51642	-6.85522	-13.5104	-13.7313	-12.0328	-11.0403	-10.3985	-10.3866	-10.7493	-10.9746	-11.0104	-10.9552	-10.9075	-10.7836	-10.6776	-10.5642	-10.4925	-10.503	-10.5149	-10.5104	-10.5224	-10.5179	-10.5552	-10.5701	-10.5433	-10.5507	-10.5224	-10.4866	-10.4507	-10.3985	-10.4269	-10.3791	-10.3597	-10.4373	-10.4134	-10.4433	-10.4149	-10.4552	-10.506	-10.5731	-10.5642	-10.6179	-10.6358	-10.6731	-10.6851	-10.6776	-10.6433	-10.7015	-10.7373
0.411	-6.57015	-6.82687	-13.4254	-13.6388	-11.9746	-10.9776	-10.3358	-10.3224	-10.6896	-10.906	-10.9433	-10.8896	-10.8403	-10.7194	-10.6134	-10.4866	-10.4284	-10.4134	-10.4418	-10.4403	-10.4537	-10.4582	-10.4612	-10.506	-10.491	-10.4791	-10.4597	-10.4149	-10.3806	-10.3687	-10.3642	-10.3522	-10.3254	-10.3791	-10.3731	-10.3925	-10.3537	-10.4015	-10.4507	-10.5358	-10.5313	-10.5552	-10.6119	-10.6313	-10.6552	-10.6373	-10.6015	-10.6567	-10.6955
0.409	-6.60746	-6.86866	-13.403	-13.6134	-11.9522	-10.9806	-10.3418	-10.3254	-10.6851	-10.903	-10.9537	-10.891	-10.8418	-10.7164	-10.6254	-10.5179	-10.4448	-10.4478	-10.4657	-10.4552	-10.4851	-10.4821	-10.5	-10.5373	-10.5134	-10.5254	-10.4776	-10.4433	-10.4179	-10.4	-10.4015	-10.3746	-10.3597	-10.4149	-10.4075	-10.4269	-10.4119	-10.4478	-10.5164	-10.5836	-10.5746	-10.6149	-10.6507	-10.691	-10.703	-10.6806	-10.6463	-10.709	-10.7373
0.407	-6.71343	-6.88806	-13.3418	-13.5701	-11.9328	-10.9657	-10.3284	-10.3224	-10.6791	-10.894	-10.9358	-10.8731	-10.8194	-10.7104	-10.6239	-10.494	-10.4209	-10.4433	-10.4672	-10.4478	-10.4925	-10.4418	-10.5104	-10.5343	-10.509	-10.5254	-10.4896	-10.4343	-10.403	-10.3896	-10.409	-10.3851	-10.3537	-10.4194	-10.4254	-10.4388	-10.4343	-10.4761	-10.5343	-10.6	-10.5985	-10.6194	-10.6627	-10.7045	-10.7224	-10.7015	-10.6612	-10.7209	-10.7806
0.405	-6.79552	-6.91194	-13.3164	-13.5373	-11.897	-10.9522	-10.3269	-10.3179	-10.6552	-10.8836	-10.9164	-10.8701	-10.8134	-10.7	-10.6045	-10.497	-10.4209	-10.4284	-10.4478	-10.4582	-10.4791	-10.4687	-10.5149	-10.5433	-10.5433	-10.5343	-10.5299	-10.4821	-10.4403	-10.4164	-10.4343	-10.4075	-10.3761	-10.4672	-10.4642	-10.4821	-10.4672	-10.4955	-10.5567	-10.6239	-10.6075	-10.6597	-10.6925	-10.7254	-10.7478	-10.7343	-10.7104	-10.7746	-10.8
0.403	-6.88358	-6.9403	-13.2866	-13.5	-11.8776	-10.9433	-10.3254	-10.303	-10.6552	-10.8672	-10.9045	-10.8522	-10.8015	-10.6955	-10.597	-10.4731	-10.4239	-10.4582	-10.4672	-10.4687	-10.4746	-10.4925	-10.5254	-10.5433	-10.5418	-10.5284	-10.5015	-10.4896	-10.4507	-10.4463	-10.4537	-10.4284	-10.403	-10.4821	-10.4925	-10.5239	-10.497	-10.5328	-10.5761	-10.6507	-10.6478	-10.6701	-10.709	-10.7761	-10.797	-10.7806	-10.7269	-10.8164	-10.8478
0.401	-6.94925	-6.96866	-13.2612	-13.4731	-11.8567	-10.9403	-10.3209	-10.2985	-10.6672	-10.8701	-10.9104	-10.8567	-10.8119	-10.694	-10.6149	-10.5	-10.4403	-10.4552	-10.4776	-10.4806	-10.5179	-10.5164	-10.5313	-10.5731	-10.5552	-10.5806	-10.5612	-10.5313	-10.491	-10.494	-10.503	-10.4851	-10.4597	-10.5418	-10.5239	-10.5567	-10.5254	-10.5731	-10.6194	-10.6925	-10.6925	-10.7358	-10.7731	-10.8179	-10.8358	-10.8313	-10.791	-10.8716	-10.8925
0.399	-7.08507	-7	-13.2358	-13.4418	-11.8269	-10.9388	-10.3164	-10.3	-10.6463	-10.8657	-10.9045	-10.8418	-10.8	-10.697	-10.6194	-10.5045	-10.4478	-10.4582	-10.497	-10.497	-10.5269	-10.5149	-10.5687	-10.597	-10.5806	-10.5985	-10.5627	-10.5597	-10.5209	-10.5	-10.5299	-10.503	-10.4896	-10.5522	-10.5582	-10.5567	-10.5657	-10.609	-10.6433	-10.7254	-10.7254	-10.7701	-10.8149	-10.8612	-10.8687	-10.8642	-10.8388	-10.9045	-10.9358
0.397	-7.13731	-7.05522	-13.2313	-13.4284	-11.8388	-10.9388	-10.3388	-10.309	-10.6672	-10.8701	-10.9134	-10.8582	-10.8209	-10.7194	-10.6254	-10.5373	-10.4701	-10.509	-10.5373	-10.5433	-10.5627	-10.5657	-10.5866	-10.6194	-10.6343	-10.6164	-10.606	-10.5821	-10.5537	-10.5627	-10.5881	-10.5716	-10.5537	-10.603	-10.6269	-10.6433	-10.6254	-10.6552	-10.703	-10.7896	-10.791	-10.8269	-10.8746	-10.9075	-10.9507	-10.9373	-10.9104	-10.9537	-11.009
0.395	-7.23134	-7.11194	-13.2507	-13.4313	-11.8358	-10.9537	-10.3657	-10.3507	-10.6955	-10.9015	-10.9493	-10.906	-10.8582	-10.7582	-10.6806	-10.5657	-10.5254	-10.5507	-10.5836	-10.5776	-10.6104	-10.6194	-10.6478	-10.6836	-10.6836	-10.6925	-10.6672	-10.6463	-10.6343	-10.6224	-10.6463	-10.6358	-10.6254	-10.6925	-10.6821	-10.7134	-10.7015	-10.7522	-10.8015	-10.8791	-10.8836	-10.9254	-10.9642	-11.0045	-11.0254	-11.0224	-10.9851	-11.0552	-11.0896
0.393	-7.35373	-7.17612	-13.2433	-13.4104	-11.8567	-10.9746	-10.3821	-10.3896	-10.7403	-10.9328	-10.9657	-10.9209	-10.8836	-10.7881	-10.709	-10.6239	-10.5806	-10.597	-10.609	-10.6343	-10.6493	-10.6687	-10.7045	-10.7284	-10.7179	-10.7403	-10.7299	-10.7045	-10.6866	-10.6925	-10.7179	-10.7075	-10.6896	-10.7642	-10.7806	-10.7896	-10.7925	-10.8343	-10.8866	-10.9448	-10.9597	-11.0119	-11.0627	-11.0881	-11.1149	-11.1134	-11.1	-11.1537	-11.1851
0.391	-7.50448	-7.23731	-13.2642	-13.406	-11.8597	-11.0075	-10.4373	-10.4209	-10.7701	-10.9672	-11.009	-10.9597	-10.9194	-10.8343	-10.7403	-10.6567	-10.6299	-10.6552	-10.6806	-10.6925	-10.7224	-10.7224	-10.7627	-10.8104	-10.8045	-10.8209	-10.8164	-10.803	-10.7806	-10.791	-10.791	-10.7851	-10.7866	-10.8403	-10.8582	-10.8791	-10.8881	-10.9134	-10.9701	-11.0373	-11.0463	-11.097	-11.1493	-11.1985	-11.2328	-11.2194	-11.1866	-11.2687	-11.3119
0.389	-7.62537	-7.31343	-13.2925	-13.4343	-11.9	-11.0328	-10.497	-10.4955	-10.8149	-11.0254	-11.0597	-11.0045	-10.9821	-10.8881	-10.8224	-10.7209	-10.691	-10.7194	-10.7507	-10.7597	-10.8	-10.8104	-10.8493	-10.903	-10.8925	-10.9015	-10.8925	-10.8821	-10.8687	-10.8478	-10.8806	-10.8866	-10.8821	-10.9478	-10.9627	-10.9761	-10.9761	-11.0164	-11.0612	-11.1701	-11.1806	-11.2164	-11.2582	-11.3224	-11.3418	-11.3239	-11.3164	-11.391	-11.4284
0.387	-7.76716	-7.38507	-13.3478	-13.4582	-11.9373	-11.0791	-10.5642	-10.5657	-10.8851	-11.0597	-11.109	-11.0597	-11.0373	-10.9567	-10.8821	-10.791	-10.7716	-10.8	-10.8463	-10.8582	-10.8836	-10.8881	-10.9478	-10.9582	-10.9746	-11.003	-10.9776	-10.9552	-10.9612	-10.9761	-11	-10.9821	-10.9687	-11.0522	-11.0478	-11.1045	-11.1045	-11.1373	-11.2164	-11.3	-11.2806	-11.3493	-11.4015	-11.4537	-11.4791	-11.4821	-11.4463	-11.5388	-11.5672
0.385	-7.92537	-7.46716	-13.3761	-13.4701	-11.9746	-11.1313	-10.6075	-10.6179	-10.9343	-11.1358	-11.1881	-11.1299	-11.1045	-11.0164	-10.9418	-10.8657	-10.8358	-10.8836	-10.9209	-10.9328	-10.9701	-10.9776	-11.0164	-11.0761	-11.0866	-11.0955	-11.091	-11.0746	-11.0866	-11.0806	-11.1015	-11.103	-11.1045	-11.1821	-11.191	-11.2194	-11.2164	-11.2821	-11.3224	-11.4269	-11.4299	-11.4821	-11.5463	-11.5761	-11.6179	-11.6045	-11.5896	-11.6552	-11.7075
0.383	-8.04627	-7.61343	-13.4358	-13.5179	-12.0209	-11.2119	-10.6985	-10.703	-11.0075	-11.2299	-11.2776	-11.2388	-11.197	-11.1045	-11.0448	-10.9806	-10.9701	-10.9836	-11.0254	-11.0478	-11.094	-11.106	-11.1522	-11.1985	-11.209	-11.2343	-11.2254	-11.2224	-11.2015	-11.2373	-11.2612	-11.2507	-11.2552	-11.3179	-11.3388	-11.3806	-11.3731	-11.4269	-11.4746	-11.5761	-11.591	-11.6478	-11.6955	-11.7373	-11.7791	-11.7657	-11.7537	-11.8328	-11.8642
0.381	-8.26866	-7.72239	-13.5075	-13.5582	-12.0776	-11.2821	-10.7791	-10.8015	-11.106	-11.309	-11.3522	-11.3269	-11.3	-11.2328	-11.1537	-11.0701	-11.0537	-11.0955	-11.1522	-11.1612	-11.2119	-11.2284	-11.297	-11.3299	-11.3433	-11.3761	-11.3657	-11.3642	-11.3567	-11.3612	-11.409	-11.391	-11.403	-11.494	-11.5149	-11.5284	-11.5522	-11.6075	-11.6657	-11.7284	-11.7522	-11.8075	-11.8687	-11.9388	-11.9731	-11.9791	-11.9418	-12.0358	-12.0701
0.379	-8.4597	-7.84627	-13.5925	-13.6179	-12.1687	-11.3761	-10.8851	-10.9	-11.2463	-11.4418	-11.4791	-11.4284	-11.4224	-11.3328	-11.2985	-11.2119	-11.197	-11.2552	-11.3	-11.3179	-11.3627	-11.394	-11.4463	-11.4955	-11.5045	-11.5373	-11.5522	-11.5433	-11.5343	-11.5388	-11.5925	-11.5985	-11.591	-11.6552	-11.6896	-11.7224	-11.7358	-11.7881	-11.8493	-11.9448	-11.9716	-12.0209	-12.0642	-12.1478	-12.1701	-12.1866	-12.1507	-12.2164	-12.3015
0.377	-8.68806	-7.98806	-13.6612	-13.6821	-12.2313	-11.4627	-10.9642	-11.0075	-11.3373	-11.5358	-11.6015	-11.5627	-11.5358	-11.4567	-11.3896	-11.3313	-11.3224	-11.3716	-11.4164	-11.4657	-11.506	-11.5537	-11.5731	-11.6507	-11.6552	-11.697	-11.6896	-11.697	-11.6851	-11.7134	-11.7239	-11.7448	-11.7761	-11.8522	-11.8612	-11.9284	-11.9164	-11.9806	-12.0612	-12.1612	-12.1612	-12.2313	-12.2955	-12.3463	-12.3791	-12.397	-12.3612	-12.4776	-12.5119
0.375	-8.86716	-8.1	-13.7522	-13.7776	-12.3269	-11.5776	-11.1149	-11.1254	-11.4493	-11.6552	-11.7015	-11.6791	-11.6612	-11.603	-11.5597	-11.4881	-11.4761	-11.5418	-11.6015	-11.6239	-11.6687	-11.6776	-11.7448	-11.8075	-11.8045	-11.8731	-11.8701	-11.903	-11.8821	-11.8821	-11.9358	-11.9358	-11.9343	-12.0463	-12.0985	-12.106	-12.1254	-12.1761	-12.2672	-12.3612	-12.3881	-12.4448	-12.5015	-12.5627	-12.609	-12.6134	-12.6403	-12.6836	-12.7552
0.373	-9.14627	-8.24776	-13.8672	-13.8507	-12.4179	-11.6746	-11.1866	-11.2657	-11.5851	-11.7761	-11.8418	-11.7985	-11.794	-11.7299	-11.6791	-11.6284	-11.6358	-11.6821	-11.7299	-11.7567	-11.8254	-11.8866	-11.9284	-11.9836	-12	-12.0388	-12.0672	-12.0522	-12.0881	-12.0925	-12.1403	-12.1657	-12.1627	-12.2746	-12.2985	-12.3403	-12.3448	-12.4239	-12.4955	-12.5716	-12.6119	-12.6642	-12.7433	-12.8164	-12.8284	-12.8567	-12.8358	-12.9104	-12.9985
0.371	-9.36866	-8.42687	-13.9776	-13.9493	-12.5373	-11.7925	-11.3701	-11.4045	-11.7373	-11.9433	-12.006	-11.9522	-11.9552	-11.8881	-11.8493	-11.7806	-11.794	-11.8478	-11.9119	-11.9493	-12.0328	-12.0537	-12.1284	-12.1806	-12.2493	-12.2612	-12.291	-12.294	-12.3	-12.3373	-12.3836	-12.3791	-12.4209	-12.4851	-12.5179	-12.5806	-12.597	-12.6746	-12.7522	-12.8537	-12.8791	-12.9448	-13.0119	-13.0806	-13.1313	-13.1269	-13.1134	-13.2224	-13.2672
0.369	-9.63284	-8.6194	-14.1224	-14.0746	-12.6761	-11.9537	-11.5194	-11.5851	-11.8881	-12.1299	-12.1627	-12.1522	-12.1403	-12.1	-12.0373	-12.003	-11.994	-12.0567	-12.1373	-12.2045	-12.2642	-12.297	-12.3627	-12.4343	-12.4672	-12.4985	-12.5328	-12.5373	-12.5388	-12.5731	-12.6448	-12.6567	-12.6851	-12.7672	-12.8269	-12.8687	-12.9075	-12.9418	-13.009	-13.1343	-13.1657	-13.2224	-13.306	-13.3627	-13.4493	-13.4567	-13.4254	-13.5075	-13.5701
0.367	-9.97164	-8.78955	-14.2731	-14.206	-12.7791	-12.0866	-11.6821	-11.7104	-12.0567	-12.294	-12.3388	-12.294	-12.3149	-12.2478	-12.2463	-12.1821	-12.2015	-12.2657	-12.3224	-12.403	-12.4507	-12.4851	-12.5687	-12.6403	-12.6418	-12.7209	-12.7597	-12.7701	-12.7776	-12.8254	-12.8821	-12.9134	-12.8955	-13.0149	-13.0731	-13.1164	-13.1373	-13.2075	-13.2716	-13.4134	-13.4284	-13.5313	-13.591	-13.6672	-13.694	-13.7239	-13.7657	-13.8075	-13.8731
0.365	-10.2119	-8.9806	-14.409	-14.3164	-12.9388	-12.2493	-11.8104	-11.8925	-12.2463	-12.4478	-12.5104	-12.494	-12.497	-12.4522	-12.4284	-12.3925	-12.3836	-12.4731	-12.5418	-12.6	-12.6701	-12.7433	-12.806	-12.8776	-12.9373	-12.9896	-13.003	-13.0164	-13.0567	-13.0746	-13.1209	-13.1672	-13.206	-13.309	-13.3224	-13.3985	-13.4493	-13.5254	-13.5955	-13.703	-13.7463	-13.8075	-13.891	-13.9791	-14.0224	-14.0687	-14.0224	-14.1746	-14.2313
0.363	-10.5955	-9.21194	-14.5851	-14.4806	-13.0791	-12.3955	-11.997	-12.097	-12.4313	-12.6284	-12.7104	-12.6866	-12.6955	-12.6746	-12.6254	-12.5881	-12.6224	-12.7149	-12.7851	-12.8478	-12.9433	-12.9716	-13.0284	-13.1358	-13.1746	-13.2388	-13.2522	-13.2925	-13.3254	-13.3791	-13.4299	-13.4552	-13.503	-13.6045	-13.6851	-13.7209	-13.7358	-13.8254	-13.9313	-14.0388	-14.0537	-14.1552	-14.2373	-14.3299	-14.3806	-14.4134	-14.4045	-14.4642	-14.5657
0.361	-10.9015	-9.42239	-14.7388	-14.6209	-13.2015	-12.5716	-12.1761	-12.2433	-12.5955	-12.8179	-12.8806	-12.9104	-12.9	-12.8597	-12.8657	-12.8269	-12.8537	-12.9239	-13.0194	-13.0672	-13.1657	-13.206	-13.3119	-13.3791	-13.4299	-13.5179	-13.5612	-13.5687	-13.6254	-13.6761	-13.7373	-13.7537	-13.7806	-13.9134	-13.9627	-14.0358	-14.0507	-14.1597	-14.2507	-14.3522	-14.4134	-14.4642	-14.5657	-14.6313	-14.7134	-14.694	-14.7582	-14.8627	-14.9254
0.359	-11.303	-9.6806	-14.9403	-14.7836	-13.3806	-12.7269	-12.3761	-12.4478	-12.8179	-13.0433	-13.1149	-13.1194	-13.1149	-13.0806	-13.0507	-13.0373	-13.0597	-13.1433	-13.2224	-13.3194	-13.4015	-13.4731	-13.5716	-13.6731	-13.694	-13.797	-13.8328	-13.8701	-13.9164	-13.9657	-14.0269	-14.1045	-14.1358	-14.2313	-14.291	-14.3746	-14.4075	-14.494	-14.5716	-14.7015	-14.7463	-14.8522	-14.9552	-15.0299	-15.0896	-15.1343	-15.1194	-15.209	-15.3134
0.357	-11.6776	-9.90896	-15.1343	-14.9552	-13.5388	-12.9134	-12.5209	-12.6388	-12.9836	-13.194	-13.2672	-13.2642	-13.2955	-13.2836	-13.2881	-13.2463	-13.3	-13.4	-13.5075	-13.5687	-13.6746	-13.7493	-13.8284	-13.9433	-14.0343	-14.0731	-14.0896	-14.1687	-14.1925	-14.2403	-14.3075	-14.3672	-14.4418	-14.5537	-14.591	-14.6716	-14.7134	-14.7582	-14.9	-15.0597	-15.1045	-15.1791	-15.2687	-15.3881	-15.4179	-15.4627	-15.5075	-15.6119	-15.6418
0.355	-12.0284	-10.1925	-15.3134	-15.1194	-13.7209	-13.0866	-12.7343	-12.797	-13.1866	-13.4388	-13.5075	-13.5045	-13.5403	-13.4985	-13.4836	-13.4896	-13.5284	-13.6358	-13.7388	-13.8224	-13.9104	-14.006	-14.1164	-14.2403	-14.2522	-14.3403	-14.4194	-14.4507	-14.4627	-14.5567	-14.6761	-14.6806	-14.7284	-14.8851	-14.9209	-15.0149	-15.0597	-15.1791	-15.2985	-15.403	-15.4627	-15.5373	-15.6119	-15.7164	-15.806	-15.8358	-15.8209	-15.9403	-16.0597
0.353	-12.4537	-10.4194	-15.5672	-15.3134	-13.9015	-13.2433	-12.909	-13.0313	-13.3821	-13.6448	-13.7463	-13.7269	-13.7567	-13.7388	-13.7866	-13.7537	-13.7896	-13.9209	-14.0284	-14.1045	-14.1925	-14.2716	-14.4164	-14.494	-14.5836	-14.6836	-14.7209	-14.7522	-14.8328	-14.8731	-14.9552	-15.0149	-15.0746	-15.2239	-15.3134	-15.3731	-15.4179	-15.5224	-15.6119	-15.7612	-15.806	-15.9403	-16	-16.1045	-16.1642	-16.194	-16.209	-16.3582	-16.4478
0.351	-12.8746	-10.7373	-15.7612	-15.4627	-14.0567	-13.4239	-13.103	-13.2	-13.5866	-13.8299	-13.9328	-13.9463	-14.0045	-13.9776	-13.9776	-13.9866	-14.0597	-14.1209	-14.2358	-14.3567	-14.4403	-14.5552	-14.6194	-14.7522	-14.8582	-14.9254	-15	-15.0597	-15.1194	-15.209	-15.2985	-15.3284	-15.3881	-15.5224	-15.5672	-15.6716	-15.7313	-15.8209	-15.9403	-16.0448	-16.1493	-16.2239	-16.3731	-16.403	-16.5075	-16.597	-16.5821	-16.7164	-16.7761
0.349	-13.3	-11.0433	-15.9701	-15.6567	-14.2433	-13.603	-13.2582	-13.3955	-13.8015	-14.0388	-14.1433	-14.1731	-14.2254	-14.1985	-14.2194	-14.2	-14.2597	-14.3821	-14.5284	-14.5806	-14.6881	-14.8149	-14.9254	-15.0448	-15.1045	-15.2388	-15.2985	-15.3881	-15.403	-15.4776	-15.5672	-15.6567	-15.7164	-15.8209	-15.9254	-16.0299	-16.0597	-16.1642	-16.2985	-16.4179	-16.4478	-16.5821	-16.6716	-16.791	-16.8806	-16.9104	-16.9552	-17.0896	-17.209
0.347	-13.7493	-11.3313	-16.1343	-15.8358	-14.3955	-13.7851	-13.4642	-13.5687	-13.9328	-14.2239	-14.3299	-14.3716	-14.4104	-14.4373	-14.4269	-14.4478	-14.5	-14.6328	-14.7328	-14.8373	-14.9701	-15.0746	-15.209	-15.2985	-15.403	-15.4627	-15.5373	-15.597	-15.6866	-15.7761	-15.8806	-15.9403	-16	-16.1194	-16.2388	-16.2687	-16.3582	-16.4627	-16.5373	-16.7463	-16.8209	-16.9104	-17.0149	-17.1045	-17.2537	-17.2687	-17.2537	-17.3881	-17.4925
0.345	-14.1806	-11.6522	-16.4179	-16.0299	-14.5896	-13.9433	-13.6507	-13.8104	-14.1925	-14.4493	-14.5418	-14.6045	-14.6284	-14.6612	-14.6701	-14.6731	-14.7507	-14.8642	-15.0149	-15.1343	-15.2388	-15.3134	-15.4627	-15.597	-15.6716	-15.806	-15.8358	-15.9403	-16	-16.0299	-16.1493	-16.2239	-16.3433	-16.4776	-16.5224	-16.6119	-16.7313	-16.791	-16.9403	-17.0299	-17.1493	-17.2687	-17.3433	-17.4925	-17.5672	-17.597	-17.6567	-17.7612	-17.8955
0.343	-14.6552	-12.0239	-16.5821	-16.194	-14.7642	-14.1403	-13.8358	-13.9627	-14.3776	-14.6343	-14.7821	-14.7851	-14.8612	-14.8806	-14.9134	-14.9134	-15	-15.1493	-15.2239	-15.3582	-15.4925	-15.5821	-15.6866	-15.8657	-15.9851	-16.0299	-16.1045	-16.1493	-16.209	-16.3582	-16.4478	-16.4925	-16.597	-16.7612	-16.8209	-16.9403	-17	-17.1343	-17.2388	-17.403	-17.4776	-17.5821	-17.7313	-17.8358	-17.8955	-17.9701	-17.9851	-18.1045	-18.194
0.341	-15.0746	-12.3925	-16.8806	-16.4179	-14.9403	-14.3269	-14.0284	-14.1537	-14.5612	-14.8328	-14.9552	-15.0149	-15.0896	-15.0896	-15.1045	-15.1493	-15.2239	-15.3433	-15.4776	-15.597	-15.7164	-15.8507	-15.9851	-16.0448	-16.1791	-16.2985	-16.3881	-16.4627	-16.5373	-16.6269	-16.7463	-16.8507	-16.8806	-17.0149	-17.1343	-17.2239	-17.2985	-17.403	-17.5522	-17.7313	-17.7463	-17.8657	-17.9851	-18.0896	-18.1493	-18.2537	-18.2985	-18.3881	-18.4776
0.339	-15.5821	-12.7299	-17.0448	-16.5821	-15.1493	-14.4881	-14.1791	-14.3537	-14.7343	-15.0149	-15.1791	-15.2239	-15.2836	-15.3134	-15.3433	-15.3433	-15.4776	-15.5672	-15.7164	-15.791	-15.9701	-16.0448	-16.194	-16.3433	-16.4179	-16.5373	-16.6418	-16.7164	-16.791	-16.8806	-16.9701	-17.0746	-17.1343	-17.2985	-17.4179	-17.4925	-17.5373	-17.6866	-17.791	-17.9552	-18	-18.1194	-18.2239	-18.3433	-18.5075	-18.4627	-18.5522	-18.6716	-18.7761
0.337	-15.9851	-13.0896	-17.2687	-16.7761	-15.2985	-14.6478	-14.3507	-14.5328	-14.909	-15.209	-15.3284	-15.3731	-15.4925	-15.5075	-15.5522	-15.597	-15.6418	-15.7761	-15.9254	-16.0299	-16.1642	-16.2836	-16.4179	-16.5672	-16.6716	-16.791	-16.8657	-16.9701	-17.0746	-17.1493	-17.2537	-17.3284	-17.403	-17.5672	-17.597	-17.7463	-17.7761	-17.9104	-18.0597	-18.209	-18.3134	-18.403	-18.5224	-18.6567	-18.7761	-18.791	-18.8358	-18.9701	-19.0448
0.335	-16.4478	-13.4373	-17.4328	-16.8955	-15.4478	-14.7791	-14.4896	-14.6194	-15.0448	-15.3582	-15.4925	-15.5522	-15.6418	-15.6866	-15.6716	-15.7612	-15.806	-15.9254	-16.1045	-16.209	-16.3433	-16.4627	-16.597	-16.7313	-16.8507	-16.9403	-17.0896	-17.1493	-17.1791	-17.2985	-17.403	-17.5075	-17.5522	-17.7313	-17.791	-17.9104	-18.0149	-18.1343	-18.209	-18.3582	-18.5075	-18.5522	-18.6866	-18.8209	-18.8657	-18.9701	-18.9701	-19.0896	-19.2239
0.333	-16.8507	-13.8134	-17.6418	-17.1194	-15.6269	-14.9552	-14.6254	-14.7716	-15.2388	-15.5075	-15.6567	-15.7015	-15.791	-15.806	-15.9403	-15.9104	-16.0299	-16.1493	-16.2537	-16.3881	-16.5075	-16.6567	-16.791	-16.9403	-17.0448	-17.1791	-17.2388	-17.3134	-17.4179	-17.5075	-17.6418	-17.6567	-17.7761	-17.9104	-18.0299	-18.1493	-18.1642	-18.3134	-18.4478	-18.6269	-18.6567	-18.8507	-18.9254	-18.9701	-19.1045	-19.1343	-19.209	-19.3582	-19.4328
0.331	-17.2687	-14.2433	-17.8209	-17.2836	-15.791	-15.1343	-14.8403	-15	-15.3881	-15.6716	-15.8358	-15.9104	-16.0149	-16.0597	-16.0746	-16.1343	-16.1791	-16.3433	-16.4776	-16.6418	-16.7612	-16.8507	-17.0149	-17.1493	-17.2388	-17.4179	-17.4627	-17.5522	-17.6269	-17.7313	-17.8358	-17.9403	-18	-18.1791	-18.2687	-18.3284	-18.4328	-18.5522	-18.7015	-18.7761	-18.8955	-18.9701	-19.1194	-19.2388	-19.3582	-19.4179	-19.4179	-19.5522	-19.6716
0.329	-17.7164	-14.5552	-18.0299	-17.4328	-15.9701	-15.2836	-14.9194	-15.1642	-15.5373	-15.8358	-15.9851	-16.0448	-16.1493	-16.2239	-16.2537	-16.2537	-16.3731	-16.5224	-16.6567	-16.806	-16.9254	-17.0746	-17.209	-17.3284	-17.403	-17.5224	-17.6418	-17.7015	-17.7463	-17.9104	-18.0149	-18.0746	-18.1642	-18.3284	-18.4179	-18.5224	-18.597	-18.7015	-18.8209	-18.9851	-19.0149	-19.1493	-19.2687	-19.3582	-19.5075	-19.5672	-19.5821	-19.7164	-19.791
0.327	-18.1045	-14.9254	-18.1791	-17.5522	-16.0896	-15.403	-15.1343	-15.2388	-15.6866	-16	-16.1343	-16.209	-16.3134	-16.3433	-16.4179	-16.4478	-16.5373	-16.6866	-16.8358	-16.9701	-17.1045	-17.194	-17.3284	-17.4925	-17.5821	-17.6418	-17.7612	-17.8955	-18	-18.0448	-18.1493	-18.2537	-18.3284	-18.4776	-18.5224	-18.6567	-18.7164	-18.8358	-18.9552	-19.1194	-19.2239	-19.3433	-19.4627	-19.6418	-19.6119	-19.7164	-19.7313	-19.8507	-19.9701
0.325	-18.4328	-15.3134	-18.3433	-17.7612	-16.194	-15.597	-15.2985	-15.403	-15.8358	-16.0896	-16.2985	-16.403	-16.4627	-16.5075	-16.597	-16.6119	-16.7164	-16.8657	-16.9701	-17.1045	-17.2388	-17.3284	-17.5075	-17.6119	-17.7463	-17.8657	-17.9403	-18.0299	-18.1343	-18.194	-18.3582	-18.403	-18.4478	-18.5672	-18.6866	-18.8358	-18.8955	-18.9851	-19.1045	-19.2388	-19.3134	-19.4627	-19.5672	-19.6418	-19.7612	-19.791	-19.8955	-19.9851	-20.1194
0.323	-18.806	-15.6716	-18.4776	-17.8358	-16.3881	-15.7313	-15.3881	-15.5373	-15.9403	-16.2985	-16.4328	-16.5075	-16.6269	-16.7015	-16.7015	-16.7761	-16.8507	-16.9851	-17.1343	-17.209	-17.3881	-17.4776	-17.6119	-17.806	-17.8657	-17.9851	-18.0896	-18.1493	-18.194	-18.3134	-18.403	-18.4925	-18.597	-18.7612	-18.806	-18.8806	-18.9701	-19.0896	-19.209	-19.3881	-19.4328	-19.5373	-19.6418	-19.806	-19.8358	-19.8955	-19.9552	-20.1045	-20.1343
0.321	-19.1045	-16.0299	-18.6269	-17.9701	-16.4925	-15.8358	-15.5224	-15.6716	-16.0597	-16.3433	-16.5373	-16.6269	-16.7463	-16.806	-16.8507	-16.8806	-16.9851	-17.1045	-17.2687	-17.3582	-17.4627	-17.5672	-17.6866	-17.8507	-18	-18.0746	-18.1642	-18.2985	-18.2985	-18.3731	-18.4776	-18.5672	-18.6866	-18.8358	-18.8955	-18.9851	-19.0597	-19.1194	-19.3134	-19.4478	-19.5224	-19.5821	-19.6866	-19.8209	-19.9403	-20	-19.9851	-20.1045	-20.2687
0.319	-19.3881	-16.3881	-18.7761	-18.1493	-16.6866	-16	-15.6716	-15.806	-16.194	-16.5373	-16.7164	-16.8209	-16.8806	-16.9403	-16.9851	-17.0299	-17.1194	-17.2537	-17.3582	-17.4776	-17.597	-17.7313	-17.8806	-18	-18.1045	-18.209	-18.2985	-18.3284	-18.403	-18.5224	-18.6418	-18.7015	-18.7612	-18.9254	-19.0149	-19.1045	-19.1493	-19.2985	-19.3433	-19.5224	-19.6269	-19.6866	-19.8358	-19.9254	-20.0299	-20.0896	-20.1343	-20.2687	-20.3284
0.317	-19.597	-16.7164	-18.9104	-18.2687	-16.806	-16.1493	-15.791	-15.9552	-16.3582	-16.6716	-16.8209	-16.9254	-17.0746	-17.0896	-17.1493	-17.2239	-17.2687	-17.4179	-17.5522	-17.6418	-17.806	-17.8955	-18.0149	-18.1194	-18.1791	-18.3284	-18.403	-18.4776	-18.5672	-18.6418	-18.7612	-18.8209	-18.8955	-18.9851	-19.1045	-19.194	-19.2985	-19.403	-19.5672	-19.597	-19.7164	-19.8955	-19.8657	-20.0448	-20.1045	-20.1642	-20.1642	-20.3134	-20.3881
0.315	-19.8657	-17.1045	-19.0448	-18.3731	-17	-16.3433	-16	-16.1194	-16.5373	-16.806	-16.9701	-17.1045	-17.209	-17.2388	-17.3134	-17.3582	-17.4478	-17.5373	-17.6418	-17.7761	-17.8507	-18	-18.1343	-18.2239	-18.3433	-18.4478	-18.5224	-18.5522	-18.6716	-18.7164	-18.8806	-18.9254	-18.9552	-19.1194	-19.209	-19.3134	-19.3284	-19.4925	-19.5672	-19.7164	-19.791	-19.8657	-20.0448	-20.1194	-20.1791	-20.2687	-20.3134	-20.4478	-20.4925
0.313	-20.1045	-17.3881	-19.194	-18.5075	-17.1493	-16.4328	-16.1045	-16.2239	-16.6567	-16.9403	-17.1493	-17.2239	-17.2836	-17.3582	-17.3881	-17.403	-17.5075	-17.597	-17.7761	-17.8657	-18	-18.1194	-18.2239	-18.3582	-18.4179	-18.4925	-18.5672	-18.6418	-18.7761	-18.8358	-18.8806	-18.9552	-19.0448	-19.1791	-19.2239	-19.3284	-19.403	-19.4776	-19.5821	-19.7761	-19.8358	-19.9254	-20.0448	-20.1791	-20.209	-20.2388	-20.3134	-20.403	-20.5075
0.311	-20.3731	-17.6866	-19.2836	-18.6567	-17.2836	-16.6269	-16.2537	-16.4179	-16.7612	-17.1045	-17.2239	-17.2836	-17.4328	-17.4776	-17.5075	-17.5522	-17.6119	-17.7612	-17.8507	-17.9851	-18.0896	-18.1343	-18.2836	-18.4179	-18.4776	-18.6269	-18.6716	-18.7313	-18.806	-18.8955	-18.9701	-19.0149	-19.1045	-19.2239	-19.3284	-19.4179	-19.5224	-19.5522	-19.6866	-19.806	-19.8806	-20	-20.1194	-20.1642	-20.2985	-20.3134	-20.3731	-20.4776	-20.5821
0.309	-20.4776	-18.1791	-19.6119	-18.9701	-17.5672	-16.9403	-16.5821	-16.6866	-17.0896	-17.3731	-17.5672	-17.6567	-17.7761	-17.7612	-17.8358	-17.8507	-17.9104	-18.0299	-18.1642	-18.2537	-18.3731	-18.4627	-18.6119	-18.6716	-18.806	-18.8657	-18.9403	-19	-19.0896	-19.1642	-19.2537	-19.3433	-19.3582	-19.5373	-19.6119	-19.6418	-19.6866	-19.8657	-19.9701	-20.1194	-20.1194	-20.2836	-20.3731	-20.4478	-20.5672	-20.6119	-20.6119	-20.7612	-20.8209
0.307	-20.9552	-18.2836	-19.6567	-19	-17.6269	-16.9851	-16.6716	-16.7463	-17.1194	-17.4179	-17.5224	-17.6567	-17.6716	-17.806	-17.791	-17.8209	-17.9104	-18.0299	-18.1791	-18.2388	-18.3731	-18.403	-18.5075	-18.6567	-18.6866	-18.8209	-18.8507	-18.9254	-18.9851	-19.0448	-19.1791	-19.2687	-19.2985	-19.403	-19.4627	-19.5821	-19.6567	-19.7313	-19.8209	-19.9403	-20.0149	-20.1493	-20.2388	-20.3731	-20.4179	-20.4627	-20.5373	-20.6418	-20.7015
0.305	-20.9403	-18.5075	-19.7015	-19.1194	-17.7612	-17.1343	-16.7612	-16.8955	-17.2239	-17.5373	-17.6866	-17.7015	-17.8358	-17.8657	-17.8657	-17.9254	-17.9851	-18.1343	-18.209	-18.2687	-18.3881	-18.4627	-18.5672	-18.7164	-18.7761	-18.8955	-18.9552	-19.0299	-19.0746	-19.1493	-19.1642	-19.2239	-19.3284	-19.4627	-19.5672	-19.6269	-19.6119	-19.7761	-19.8806	-20.0597	-20.1045	-20.1194	-20.3134	-20.3582	-20.4627	-20.5224	-20.4627	-20.6418	-20.7164
0.303	-21.0448	-18.8209	-19.8955	-19.2687	-17.9851	-17.3134	-16.9403	-16.9851	-17.3582	-17.5821	-17.7612	-17.8507	-17.9403	-17.9552	-18.0746	-18.0299	-18.0597	-18.1791	-18.2985	-18.3582	-18.4478	-18.5373	-18.6567	-18.7463	-18.8507	-18.9104	-18.9851	-19.0299	-19.0746	-19.1493	-19.2836	-19.2985	-19.3731	-19.4925	-19.5373	-19.6418	-19.7463	-19.791	-19.8806	-19.9851	-20.0896	-20.2388	-20.2687	-20.3731	-20.4328	-20.4478	-20.5522	-20.6269	-20.806
0.301	-21.2537	-19.0149	-20.0597	-19.403	-18.1343	-17.4776	-17.0896	-17.1791	-17.4925	-17.7313	-17.8955	-17.9552	-18.0448	-18.0746	-18.1194	-18.1045	-18.1791	-18.2985	-18.3731	-18.4627	-18.5373	-18.6119	-18.6866	-18.8358	-18.8657	-18.9851	-19.0149	-19.0746	-19.0896	-19.194	-19.2836	-19.3731	-19.4328	-19.5224	-19.6418	-19.7164	-19.7313	-19.8358	-20	-20.0896	-20.1493	-20.2537	-20.3433	-20.4179	-20.5075	-20.5821	-20.5821	-20.7015	-20.7612
0.299	-21.403	-19.2239	-20.209	-19.6418	-18.3284	-17.6716	-17.2537	-17.3433	-17.6716	-17.9403	-18.0597	-18.1343	-18.209	-18.194	-18.1791	-18.2537	-18.2836	-18.3134	-18.5075	-18.5672	-18.6269	-18.7612	-18.8507	-18.9552	-18.9851	-19.0896	-19.0896	-19.1791	-19.2537	-19.2687	-19.3881	-19.4328	-19.4925	-19.6418	-19.6716	-19.7463	-19.806	-19.9104	-20.0149	-20.1493	-20.209	-20.3433	-20.4179	-20.5224	-20.5672	-20.6119	-20.6418	-20.7612	-20.8358
0.297	-21.6567	-19.4925	-20.3582	-19.806	-18.5224	-17.8507	-17.4478	-17.4478	-17.7761	-18.0149	-18.1194	-18.1642	-18.2537	-18.3134	-18.3582	-18.3134	-18.3881	-18.4627	-18.5373	-18.6269	-18.7761	-18.806	-18.8955	-18.9701	-19.0448	-19.0448	-19.1791	-19.209	-19.2687	-19.3433	-19.4478	-19.4328	-19.5373	-19.6418	-19.7313	-19.8358	-19.8657	-19.9403	-20.0597	-20.194	-20.2687	-20.2985	-20.4627	-20.5672	-20.597	-20.6567	-20.6866	-20.7761	-20.9254
0.295	-21.8507	-19.6269	-20.5224	-19.9254	-18.6716	-18.0149	-17.5821	-17.5821	-17.9104	-18.1045	-18.2239	-18.2836	-18.3731	-18.3433	-18.3731	-18.4179	-18.4478	-18.5373	-18.5821	-18.6716	-18.7463	-18.806	-18.9403	-19.0448	-19.1194	-19.194	-19.209	-19.2836	-19.3284	-19.3881	-19.4925	-19.5373	-19.5821	-19.7015	-19.791	-19.8209	-19.8806	-20.0149	-20.1045	-20.2239	-20.3134	-20.3881	-20.4328	-20.5373	-20.6119	-20.6716	-20.6716	-20.8507	-20.8657
0.293	-22.0597	-19.9104	-20.7761	-20.2239	-18.9104	-18.2388	-17.7761	-17.8209	-18.0896	-18.2836	-18.3881	-18.4328	-18.5075	-18.5075	-18.5821	-18.5075	-18.5522	-18.6716	-18.7463	-18.8507	-18.9254	-18.9552	-19.0299	-19.0896	-19.1791	-19.2985	-19.4179	-19.3881	-19.4328	-19.4925	-19.5522	-19.6418	-19.7164	-19.8209	-19.8955	-19.9701	-20.0448	-20.1045	-20.194	-20.3582	-20.3881	-20.4627	-20.5821	-20.6866	-20.791	-20.8507	-20.8657	-20.9254	-21.0448
0.291	-22.3731	-20.1791	-20.9701	-20.4179	-19.1343	-18.4627	-17.9851	-17.9104	-18.209	-18.4328	-18.5522	-18.5821	-18.6269	-18.6119	-18.6269	-18.6269	-18.6866	-18.7612	-18.8806	-18.9104	-18.9552	-19.0597	-19.1194	-19.2239	-19.2687	-19.3433	-19.403	-19.4925	-19.5373	-19.6716	-19.7612	-19.7463	-19.791	-19.9104	-19.9552	-20.0597	-20.0896	-20.194	-20.3582	-20.4179	-20.4925	-20.597	-20.7313	-20.7612	-20.8507	-20.8657	-20.9254	-21.1045	-21.1493
0.289	-22.6567	-20.3433	-21.2687	-20.6119	-19.403	-18.6866	-18.194	-18.1493	-18.3881	-18.597	-18.6269	-18.6866	-18.7612	-18.7612	-18.7761	-18.806	-18.791	-18.8657	-18.9701	-19.0149	-19.1343	-19.194	-19.3433	-19.3881	-19.4478	-19.5522	-19.5821	-19.6269	-19.6567	-19.7164	-19.791	-19.8657	-19.8806	-20.0448	-20.1045	-20.194	-20.2836	-20.3284	-20.4328	-20.6119	-20.597	-20.7164	-20.8209	-20.9403	-21	-21.0149	-21.0896	-21.1642	-21.2836
0.287	-22.9851	-20.6119	-21.4478	-20.8657	-19.597	-18.8657	-18.3284	-18.2836	-18.4925	-18.6866	-18.7612	-18.8358	-18.806	-18.8955	-18.806	-18.8657	-18.9104	-18.9701	-19.0746	-19.1493	-19.1493	-19.2836	-19.3731	-19.4627	-19.5224	-19.6269	-19.6567	-19.7015	-19.7463	-19.791	-19.9104	-19.9701	-20.0149	-20.1343	-20.1642	-20.2836	-20.3284	-20.4179	-20.5224	-20.6269	-20.7612	-20.8209	-20.8955	-20.9851	-21.0746	-21.1343	-21.1493	-21.2239	-21.3731
0.285	-23.2388	-20.8507	-21.7015	-21.1045	-19.8209	-19.0746	-18.6119	-18.4627	-18.7164	-18.8358	-18.9104	-18.9104	-18.9851	-18.9552	-19.0149	-18.9552	-19.0448	-19.1493	-19.1642	-19.2537	-19.3582	-19.403	-19.5373	-19.597	-19.6866	-19.7164	-19.791	-19.806	-19.9254	-19.9552	-20	-20.0896	-20.1791	-20.2537	-20.3284	-20.4328	-20.4776	-20.5821	-20.6567	-20.791	-20.8358	-20.9403	-21	-21.1045	-21.2239	-21.2687	-21.2836	-21.4627	-21.4627
0.283	-23.6418	-21.1642	-21.9254	-21.3134	-20.0448	-19.2985	-18.6866	-18.6567	-18.806	-18.9701	-19.0299	-19	-19.1343	-19.0896	-19.1642	-19.0896	-19.1194	-19.194	-19.3284	-19.3582	-19.4179	-19.4925	-19.5224	-19.6866	-19.7612	-19.8657	-19.9403	-19.9552	-20.0448	-20.0597	-20.1642	-20.209	-20.2388	-20.3731	-20.5075	-20.4925	-20.5522	-20.6269	-20.7761	-20.9403	-20.9552	-21.1045	-21.209	-21.2836	-21.3284	-21.3582	-21.403	-21.5075	-21.6269
0.281	-23.8507	-21.4328	-22.3134	-21.6418	-20.3433	-19.5075	-18.9552	-18.8507	-18.9701	-19.1343	-19.194	-19.2239	-19.2985	-19.2388	-19.2836	-19.2388	-19.3433	-19.3582	-19.4478	-19.5373	-19.6119	-19.6866	-19.8358	-19.8806	-19.9403	-20.0448	-20.0597	-20.194	-20.1045	-20.2388	-20.3582	-20.3731	-20.4478	-20.597	-20.6418	-20.7761	-20.806	-20.9104	-21.0448	-21.1194	-21.2239	-21.2388	-21.4179	-21.4627	-21.5821	-21.6269	-21.6716	-21.7612	-21.8507
0.279	-24.209	-21.7313	-22.5522	-21.8657	-20.5373	-19.7612	-19.1791	-19	-19.209	-19.3433	-19.3881	-19.3731	-19.3881	-19.4328	-19.3731	-19.4478	-19.5075	-19.597	-19.6269	-19.7313	-19.791	-19.8955	-19.9552	-20.0299	-20.1194	-20.1791	-20.2388	-20.2985	-20.3731	-20.4627	-20.4627	-20.5821	-20.597	-20.791	-20.8657	-20.9254	-20.9254	-21.0746	-21.194	-21.2836	-21.3731	-21.5075	-21.5821	-21.6716	-21.7761	-21.791	-21.8358	-21.9552	-21.9701
0.277	-24.6567	-22.0746	-22.8806	-22.194	-20.8507	-20.0299	-19.3731	-19.2239	-19.4179	-19.4925	-19.5224	-19.5821	-19.5821	-19.597	-19.597	-19.597	-19.6269	-19.7313	-19.8806	-19.8955	-19.9701	-20.0448	-20.209	-20.3134	-20.3284	-20.3881	-20.4328	-20.4627	-20.6119	-20.6269	-20.7612	-20.806	-20.8806	-20.9851	-21.0746	-21.1343	-21.209	-21.2687	-21.3433	-21.5373	-21.597	-21.7015	-21.806	-21.8955	-21.9851	-21.9552	-21.9851	-22.1791	-22.2537
0.275	-25	-22.4478	-23.209	-22.5075	-21.1045	-20.2687	-19.7015	-19.5075	-19.5672	-19.7015	-19.7015	-19.6866	-19.791	-19.7761	-19.806	-19.8209	-19.8209	-19.9104	-20	-20.0597	-20.209	-20.2687	-20.2687	-20.4328	-20.4776	-20.597	-20.6866	-20.791	-20.7463	-20.8507	-20.9104	-21	-21.0746	-21.1343	-21.2985	-21.3433	-21.4478	-21.5522	-21.6269	-21.7761	-21.8209	-21.8657	-21.9851	-22.0746	-22.1791	-22.2687	-22.3582	-22.3433	-22.5373
0.273	-25.3134	-22.806	-23.5522	-22.7463	-21.4179	-20.5373	-19.8955	-19.6418	-19.806	-19.8806	-19.9552	-19.9403	-20.0149	-20.0149	-19.9701	-19.9851	-20.0746	-20.209	-20.2537	-20.3433	-20.3881	-20.4776	-20.597	-20.6418	-20.791	-20.8209	-20.9254	-21	-21.1194	-21.0896	-21.209	-21.2388	-21.2985	-21.4179	-21.5373	-21.6866	-21.6567	-21.806	-21.8657	-22.0299	-22.1194	-22.1791	-22.2537	-22.4179	-22.4328	-22.5522	-22.5373	-22.6567	-22.7463
0.271	-25.7313	-23.1642	-23.791	-23	-21.6418	-20.7463	-20.0746	-19.9104	-20.0448	-20.0746	-20.1194	-20.1642	-20.1194	-20.1791	-20.1642	-20.194	-20.209	-20.3134	-20.4179	-20.4776	-20.5672	-20.7015	-20.7313	-20.8806	-20.9403	-21.0746	-21.1194	-21.1642	-21.209	-21.3134	-21.3881	-21.5224	-21.5224	-21.6866	-21.7164	-21.791	-21.8806	-21.9552	-22.0896	-22.209	-22.2985	-22.403	-22.5224	-22.5672	-22.7463	-22.7612	-22.7761	-22.8955	-23.0149
0.269	-26	-23.6269	-24.194	-23.2836	-21.8955	-21.0597	-20.3284	-20.0896	-20.2239	-20.3284	-20.3134	-20.3134	-20.403	-20.3731	-20.4627	-20.4627	-20.5075	-20.5373	-20.6866	-20.7313	-20.8358	-20.9254	-21.0746	-21.0896	-21.1791	-21.2985	-21.3582	-21.4328	-21.4776	-21.5522	-21.7164	-21.7463	-21.791	-21.9254	-22.0299	-22.0299	-22.209	-22.3134	-22.4179	-22.5224	-22.597	-22.7313	-22.806	-22.9254	-23	-23.0299	-23.0896	-23.2239	-23.3134
0.267	-26.3582	-24.0896	-24.597	-23.7313	-22.2687	-21.3433	-20.6716	-20.4328	-20.5075	-20.6418	-20.6567	-20.6567	-20.7164	-20.7313	-20.7015	-20.7164	-20.7463	-20.9104	-20.9552	-21.0746	-21.1194	-21.2388	-21.3731	-21.5075	-21.5522	-21.6269	-21.6716	-21.7313	-21.8358	-21.8657	-21.9552	-22.0299	-22.1194	-22.3433	-22.3731	-22.5075	-22.5672	-22.6567	-22.7463	-22.8955	-22.9851	-23.0746	-23.1194	-23.2836	-23.3881	-23.4925	-23.4925	-23.597	-23.6567
0.265	-26.791	-24.5522	-24.9104	-24.0299	-22.5672	-21.6119	-20.9701	-20.7015	-20.806	-20.8358	-20.9254	-20.9254	-20.9403	-20.9254	-21.0448	-21.0299	-21.0746	-21.1642	-21.2537	-21.3433	-21.4627	-21.4925	-21.597	-21.7761	-21.8358	-21.8806	-22.0149	-22.0597	-22.1493	-22.2388	-22.3731	-22.3881	-22.4478	-22.597	-22.6866	-22.8358	-22.8657	-22.9701	-23.1045	-23.2537	-23.2836	-23.3881	-23.5672	-23.6567	-23.7463	-23.7015	-23.7761	-23.9403	-24.0746
0.263	-27.0597	-25.0149	-25.3433	-24.3134	-22.8806	-21.9701	-21.2388	-20.9851	-21.0746	-21.1493	-21.1493	-21.209	-21.209	-21.209	-21.2537	-21.2687	-21.3284	-21.4478	-21.597	-21.6418	-21.7761	-21.8358	-21.9403	-22	-22.1045	-22.2687	-22.2836	-22.3582	-22.4328	-22.597	-22.6567	-22.7612	-22.8209	-22.9701	-23.0149	-23.1045	-23.194	-23.2836	-23.4179	-23.597	-23.6866	-23.791	-23.9254	-23.9552	-24.0746	-24.1493	-24.209	-24.3134	-24.3731
0.261	-27.4478	-25.4478	-25.6418	-24.6567	-23.194	-22.2537	-21.5373	-21.2836	-21.3582	-21.4925	-21.4925	-21.4925	-21.5224	-21.5672	-21.5672	-21.6119	-21.7015	-21.8358	-21.8358	-21.9701	-22.1642	-22.1343	-22.2687	-22.3881	-22.5373	-22.5821	-22.7015	-22.7463	-22.791	-22.8955	-22.9851	-23.0746	-23.1642	-23.3284	-23.4328	-23.4776	-23.597	-23.7164	-23.8657	-23.9851	-24.0448	-24.194	-24.2239	-24.4328	-24.4776	-24.5224	-24.5821	-24.7015	-24.8209
0.259	-27.6716	-25.8955	-26.0448	-25	-23.5672	-22.6119	-21.8209	-21.6418	-21.7164	-21.7612	-21.8209	-21.7612	-21.8657	-21.8806	-21.9104	-21.9403	-21.9851	-22.0746	-22.2388	-22.3731	-22.4179	-22.5373	-22.6119	-22.8209	-22.791	-22.9701	-23.0597	-23.1642	-23.2239	-23.3134	-23.4478	-23.4627	-23.5224	-23.7463	-23.8507	-23.9701	-23.9701	-24.1343	-24.2239	-24.3582	-24.4627	-24.5821	-24.6716	-24.8209	-24.8507	-24.9254	-24.9104	-25.0746	-25.194
0.257	-27.8358	-26.4776	-26.4328	-25.4179	-23.9104	-22.9851	-22.2985	-21.9851	-22.0746	-22.1493	-22.1493	-22.209	-22.2537	-22.2687	-22.3284	-22.3134	-22.4328	-22.5224	-22.6866	-22.7463	-22.9254	-22.9552	-23.1194	-23.2239	-23.3731	-23.403	-23.5224	-23.597	-23.6567	-23.7313	-23.8657	-23.9254	-24.0746	-24.1343	-24.2537	-24.3433	-24.4627	-24.597	-24.7463	-24.8657	-24.9552	-25.0149	-25.194	-25.209	-25.3433	-25.4925	-25.4925	-25.6269	-25.7164
0.255	-28.2687	-26.806	-26.806	-25.7463	-24.2985	-23.3433	-22.5821	-22.3284	-22.4328	-22.4925	-22.5224	-22.4925	-22.597	-22.6119	-22.7015	-22.6866	-22.7761	-22.8955	-22.9701	-23.0746	-23.209	-23.3731	-23.4776	-23.6269	-23.6567	-23.8657	-23.8657	-24.0149	-24	-24.1642	-24.2388	-24.3582	-24.4179	-24.6119	-24.6567	-24.791	-24.8507	-24.9403	-25.1194	-25.2836	-25.3433	-25.4925	-25.5672	-25.7015	-25.7612	-25.8209	-25.8806	-26.0597	-26.0746
0.253	-28.2836	-27.2985	-27.2388	-26.1642	-24.6567	-23.6418	-22.9552	-22.7313	-22.791	-22.8358	-22.9104	-22.8955	-22.9701	-23.0299	-23.0149	-23.0597	-23.1493	-23.2836	-23.4328	-23.5522	-23.6716	-23.7761	-23.9254	-24	-24.1642	-24.2537	-24.3134	-24.3582	-24.5075	-24.5522	-24.7313	-24.806	-24.9104	-25	-25.194	-25.2687	-25.3881	-25.4776	-25.5821	-25.7463	-25.806	-25.9552	-26	-26.1791	-26.2687	-26.3433	-26.4328	-26.5224	-26.6119
0.251	-28.6269	-27.8507	-27.5672	-26.5672	-25.0149	-24.1194	-23.3881	-23.194	-23.2687	-23.3731	-23.3433	-23.3582	-23.3881	-23.4627	-23.4925	-23.6418	-23.6866	-23.791	-23.9552	-24	-24.1642	-24.2239	-24.3582	-24.5373	-24.597	-24.6866	-24.8358	-24.9851	-25.0299	-25.1343	-25.2687	-25.3582	-25.4179	-25.6119	-25.6567	-25.7761	-25.8358	-25.9701	-26.0746	-26.2985	-26.3582	-26.4925	-26.6418	-26.7313	-26.8358	-26.8209	-26.9403	-27.0597	-27.1493
0.249	-28.6866	-28.194	-28.0896	-26.9403	-25.4627	-24.5224	-23.8358	-23.5522	-23.6418	-23.7313	-23.7015	-23.8209	-23.8806	-23.9104	-24.0448	-24.0448	-24.1194	-24.209	-24.4179	-24.4776	-24.597	-24.7463	-24.8507	-25.0299	-25.0746	-25.2985	-25.3582	-25.4179	-25.5224	-25.6567	-25.7612	-25.8507	-25.8955	-26.0746	-26.194	-26.2537	-26.3881	-26.5373	-26.6716	-26.7761	-26.8657	-26.9851	-27.1642	-27.2239	-27.2836	-27.3731	-27.4776	-27.597	-27.6418
0.247	-28.791	-28.791	-28.4925	-27.3134	-25.8507	-24.9254	-24.2985	-24.0149	-24.1194	-24.209	-24.2388	-24.2985	-24.3134	-24.3731	-24.4179	-24.4627	-24.6418	-24.8209	-24.9104	-25.0597	-25.1343	-25.2836	-25.4328	-25.5224	-25.6269	-25.7015	-25.8806	-25.9552	-26.0448	-26.1493	-26.2836	-26.3881	-26.5224	-26.6567	-26.806	-26.8358	-26.9552	-27.0448	-27.1791	-27.3433	-27.4776	-27.5672	-27.6866	-27.8209	-28	-28.0149	-28	-28.1194	-28.2537
0.245	-28.8657	-29.1045	-28.791	-27.6716	-26.2388	-25.3433	-24.7015	-24.5224	-24.5224	-24.6418	-24.7313	-24.7612	-24.8507	-24.9403	-24.9851	-25.0149	-25.1194	-25.2388	-25.4179	-25.5224	-25.6567	-25.8358	-25.9552	-26.0597	-26.1343	-26.2985	-26.3731	-26.4925	-26.6418	-26.7612	-26.791	-26.8806	-27.0149	-27.1642	-27.2537	-27.3881	-27.4627	-27.6418	-27.7761	-27.9701	-28	-28.0746	-28.2537	-28.3582	-28.4925	-28.4925	-28.597	-28.7463	-28.8209
0.243	-28.9851	-29.4776	-29.3134	-28.209	-26.7313	-25.8657	-25.209	-24.9851	-25.1493	-25.209	-25.2537	-25.2985	-25.3433	-25.4179	-25.5224	-25.5522	-25.6866	-25.8955	-26	-26.1194	-26.3284	-26.4179	-26.5522	-26.6866	-26.806	-26.9851	-27.1045	-27.1791	-27.209	-27.2388	-27.4776	-27.5522	-27.6119	-27.8955	-27.9552	-28.0746	-28.1642	-28.2836	-28.4179	-28.5522	-28.6567	-28.8358	-28.9851	-29.1343	-29.1343	-29.2239	-29.2836	-29.4328	-29.5373
0.241	-29.0597	-30.0149	-29.7761	-28.7164	-27.2388	-26.4627	-25.7612	-25.5821	-25.7313	-25.8209	-25.9104	-25.8806	-26.0597	-26.0597	-26.209	-26.2537	-26.3284	-26.4925	-26.6567	-26.8209	-26.9851	-27.0299	-27.2239	-27.3433	-27.4478	-27.6269	-27.6866	-27.8358	-27.9104	-28.0746	-28.194	-28.2836	-28.4328	-28.5224	-28.6269	-28.7463	-28.8507	-29.0299	-29.1045	-29.3284	-29.4179	-29.4925	-29.6119	-29.7015	-29.9104	-29.9403	-29.9851	-30.1343	-30.194
0.239	-29.2388	-30.403	-30.2687	-29.1045	-27.7761	-26.8806	-26.3433	-26.1642	-26.2836	-26.3881	-26.4328	-26.5522	-26.5522	-26.7015	-26.7612	-26.8358	-27.0299	-27.1642	-27.2836	-27.3881	-27.4776	-27.7164	-27.8209	-27.9851	-28.1343	-28.2985	-28.403	-28.3881	-28.5672	-28.7015	-28.806	-28.9403	-29.0448	-29.1791	-29.2836	-29.4627	-29.5224	-29.6418	-29.8358	-29.9104	-30.0597	-30.194	-30.2687	-30.403	-30.5224	-30.6269	-30.6269	-30.8209	-30.9104
0.237	-29.2388	-30.7313	-30.597	-29.6866	-28.2388	-27.4627	-26.8657	-26.7463	-26.8955	-27.0149	-27.0896	-27.1493	-27.2985	-27.3582	-27.4328	-27.4925	-27.6119	-27.8209	-27.9851	-28.1493	-28.2687	-28.403	-28.4925	-28.6866	-28.8358	-28.9403	-29.0597	-29.194	-29.2836	-29.3731	-29.597	-29.6716	-29.7313	-29.9701	-30.1045	-30.1642	-30.2836	-30.4179	-30.5522	-30.7164	-30.806	-30.9552	-31.0448	-31.194	-31.2985	-31.3284	-31.4328	-31.4776	-31.6866
0.235	-29.403	-31.1791	-31.2239	-30.2388	-28.8209	-28.0299	-27.5373	-27.4328	-27.6119	-27.7313	-27.791	-27.8806	-28	-28.0149	-28.1493	-28.2985	-28.3881	-28.5522	-28.7612	-28.9254	-29.0597	-29.1343	-29.3731	-29.5672	-29.6269	-29.7761	-29.8507	-29.9552	-30.0746	-30.2239	-30.3582	-30.4478	-30.597	-30.7015	-30.806	-30.9254	-31.0597	-31.1194	-31.3433	-31.5373	-31.5373	-31.6567	-31.8806	-31.9851	-32.0448	-32.1642	-32.194	-32.4179	-32.4776
0.233	-29.4776	-31.5821	-31.6716	-30.6567	-29.3433	-28.6418	-28.1642	-28.0597	-28.2836	-28.403	-28.4925	-28.5373	-28.6716	-28.806	-28.8657	-29.0448	-29.1791	-29.2836	-29.4776	-29.6716	-29.7761	-30	-30.1642	-30.209	-30.3881	-30.4925	-30.6418	-30.7761	-30.8806	-30.9254	-31.1045	-31.2836	-31.3582	-31.5522	-31.6418	-31.791	-31.8657	-32	-32.1194	-32.3134	-32.4328	-32.4776	-32.7015	-32.7612	-32.8955	-32.9254	-33.0746	-33.0896	-33.209
0.231	-29.5672	-31.791	-32.1045	-31.1493	-29.8955	-29.194	-28.7761	-28.7463	-28.8806	-29.0448	-29.209	-29.3134	-29.4627	-29.5373	-29.6716	-29.7463	-29.8806	-30.0896	-30.194	-30.3731	-30.5821	-30.6866	-30.791	-31.0299	-31.194	-31.2985	-31.4179	-31.5522	-31.6119	-31.806	-31.9104	-31.9851	-32.0597	-32.2985	-32.4627	-32.4627	-32.6567	-32.8358	-32.9552	-33.0299	-33.1045	-33.3433	-33.4179	-33.5075	-33.5821	-33.6866	-33.7463	-33.9254	-34.0299
0.229	-29.6119	-32.4179	-32.7463	-31.806	-30.6567	-29.9403	-29.4925	-29.4478	-29.7463	-30	-30.0299	-30.1343	-30.2537	-30.3881	-30.5075	-30.6119	-30.7612	-30.9851	-31.1642	-31.3134	-31.5075	-31.6269	-31.8806	-31.9701	-32.0746	-32.209	-32.4328	-32.4627	-32.6269	-32.8209	-32.806	-33	-33.1642	-33.2985	-33.3582	-33.5672	-33.6119	-33.7015	-33.9254	-34.0597	-34.1791	-34.2836	-34.3881	-34.4925	-34.597	-34.6269	-34.7164	-34.9104	-34.9104
0.227	-29.7015	-32.7612	-33.3433	-32.4627	-31.1791	-30.597	-30.2239	-30.2388	-30.4925	-30.7164	-30.8657	-31.0299	-31.1493	-31.209	-31.403	-31.4478	-31.6716	-31.9104	-32.1194	-32.2687	-32.4328	-32.5821	-32.7761	-32.9552	-33.0299	-33.2537	-33.3582	-33.5075	-33.4925	-33.597	-33.8507	-33.9254	-34.0746	-34.1642	-34.3433	-34.4627	-34.5373	-34.6716	-34.791	-35	-35.0448	-35.1791	-35.2985	-35.4328	-35.5224	-35.5821	-35.6716	-35.6567	-35.9403
0.225	-29.791	-33.2985	-34	-33.1194	-31.9403	-31.3881	-31.0299	-31.1642	-31.4478	-31.6866	-31.7164	-31.8806	-32.1045	-32.2239	-32.3433	-32.5672	-32.6716	-32.8806	-33.0746	-33.194	-33.4328	-33.5672	-33.7761	-33.9403	-34.0149	-34.1343	-34.2836	-34.4627	-34.5821	-34.6716	-34.8209	-34.9254	-35.0746	-35.209	-35.3582	-35.4179	-35.6269	-35.6866	-35.9104	-36.0149	-36.0746	-36.1791	-36.3433	-36.4627	-36.5522	-36.6269	-36.6269	-36.8209	-36.9701
0.223	-30.0299	-33.7463	-34.5522	-33.7463	-32.5075	-31.9851	-31.7612	-31.8806	-32.194	-32.4925	-32.6716	-32.8209	-32.9701	-33.0896	-33.2687	-33.4179	-33.6418	-33.8358	-34.0746	-34.194	-34.3881	-34.5821	-34.7761	-34.8955	-35.0896	-35.2537	-35.3731	-35.4328	-35.5821	-35.7313	-35.8358	-35.9552	-36.0448	-36.2537	-36.3582	-36.5075	-36.5224	-36.7164	-36.8507	-36.9701	-37.0597	-37.209	-37.3134	-37.4627	-37.4925	-37.5821	-37.7015	-37.7313	-37.7761
0.221	-30	-34.2239	-35.1343	-34.3881	-33.2836	-32.791	-32.597	-32.7313	-33.1194	-33.3134	-33.5224	-33.806	-33.8955	-34.194	-34.2985	-34.4328	-34.6418	-34.8657	-35.1343	-35.3284	-35.5224	-35.7463	-35.8806	-36	-36.1642	-36.3134	-36.4776	-36.5672	-36.6866	-36.8209	-36.8955	-37.0746	-37.1343	-37.3284	-37.403	-37.597	-37.7015	-37.7761	-37.9552	-38.1194	-38.2388	-38.2687	-38.3881	-38.4478	-38.6119	-38.6866	-38.6567	-38.8806	-38.9701
0.219	-30.2388	-34.8358	-35.8806	-35.0448	-34	-33.5672	-33.3881	-33.5672	-33.9701	-34.3881	-34.6269	-34.7164	-34.9701	-35.0746	-35.3881	-35.4627	-35.7761	-35.9403	-36.194	-36.4179	-36.6269	-36.7015	-36.9104	-37.0597	-37.2687	-37.3881	-37.4925	-37.6567	-37.791	-37.8806	-38.0299	-38.1045	-38.2985	-38.5075	-38.5075	-38.6119	-38.7463	-38.8657	-39	-39.0746	-39.209	-39.3433	-39.5075	-39.5672	-39.6269	-39.7164	-39.6567	-39.8657	-39.8507
0.217	-30.2687	-35.403	-36.7015	-35.8657	-34.7463	-34.3134	-34.2239	-34.597	-35.0746	-35.403	-35.6567	-35.8955	-36.1194	-36.3433	-36.5224	-36.7463	-36.8507	-37.1642	-37.4776	-37.5821	-37.8507	-38.0299	-38.194	-38.403	-38.4925	-38.7164	-38.8358	-38.9254	-38.9851	-39.1642	-39.3284	-39.4179	-39.5224	-39.6716	-39.7761	-39.8955	-39.9701	-40.0597	-40.1791	-40.4179	-40.4328	-40.5672	-40.6418	-40.7164	-40.8209	-40.806	-40.9403	-41.0448	-41.0597
0.215	-30.3433	-36.0597	-37.209	-36.5821	-35.4776	-35.2836	-35.2388	-35.5075	-36.0448	-36.4478	-36.7761	-36.9851	-37.2985	-37.5075	-37.6716	-37.9403	-38.1194	-38.4925	-38.6119	-38.806	-39.1045	-39.2388	-39.4478	-39.6567	-39.8507	-39.9104	-40.0299	-40.194	-40.3284	-40.3731	-40.6119	-40.597	-40.791	-40.791	-41.0597	-41.1791	-41.1642	-41.3731	-41.4328	-41.5522	-41.5672	-41.7015	-41.8507	-41.9104	-41.9701	-42.0597	-42.0896	-42.209	-42.3433
0.213	-30.6119	-36.7313	-38.1194	-37.3881	-36.3582	-36.1343	-36.1642	-36.5821	-37.1493	-37.5821	-37.9104	-38.2537	-38.5224	-38.7015	-39	-39.2239	-39.4478	-39.6567	-39.8955	-40.2239	-40.2985	-40.5373	-40.8507	-40.8955	-41.1045	-41.194	-41.3731	-41.4478	-41.5821	-41.6866	-41.7463	-41.8806	-42.0448	-42.2239	-42.194	-42.4478	-42.403	-42.5075	-42.6716	-42.7761	-42.9552	-43	-43.0448	-43.1493	-43.2388	-43.2687	-43.2239	-43.3881	-43.4179
0.211	-30.6716	-37.4627	-39	-38.2239	-37.2388	-37	-37.1343	-37.6119	-38.2687	-38.7761	-39.209	-39.3881	-39.6716	-40.0299	-40.1791	-40.4179	-40.8209	-40.9851	-41.3582	-41.5373	-41.7612	-41.9701	-42.1194	-42.3731	-42.4179	-42.6716	-42.7761	-42.8507	-42.791	-43.0299	-43.194	-43.403	-43.2388	-43.4478	-43.6567	-43.6418	-43.6866	-43.9104	-43.9403	-44.0896	-44.0149	-44.2388	-44.2687	-44.3284	-44.4179	-44.4925	-44.4925	-44.6269	-44.5522
0.209	-30.8955	-38.2985	-39.791	-39.0896	-38.1045	-37.9552	-38.194	-38.7463	-39.5224	-40.0448	-40.3433	-40.6866	-41.0299	-41.3284	-41.6567	-41.7761	-42.1493	-42.4179	-42.6716	-42.9104	-43.0896	-43.3433	-43.5821	-43.7015	-43.7463	-44	-44.0597	-44.1493	-44.3433	-44.5373	-44.4478	-44.5672	-44.7164	-44.8507	-44.9254	-44.9701	-45.0896	-45.0896	-45.209	-45.3134	-45.4328	-45.5224	-45.6567	-45.5522	-45.597	-45.5821	-45.6418	-45.7015	-45.7761
0.207	-31.0149	-39.0448	-40.8507	-40.0597	-39.0746	-39.0448	-39.3284	-39.9403	-40.7015	-41.2836	-41.7761	-42.1045	-42.403	-42.6866	-42.9552	-43.2836	-43.5522	-43.8806	-44.1343	-44.3881	-44.6567	-44.7761	-45	-45.1343	-45.3582	-45.3731	-45.6716	-45.6716	-45.7463	-45.791	-46.0299	-45.9851	-46.0597	-46.209	-46.3284	-46.3731	-46.2985	-46.5075	-46.5522	-46.6866	-46.7164	-46.7612	-46.806	-46.9851	-47.0746	-47.0448	-46.9104	-47.1045	-47.0299
0.205	-31.1343	-40.0149	-41.791	-41	-40.1343	-40.0746	-40.4776	-41.2239	-42.0149	-42.6716	-43.1045	-43.4776	-43.8806	-44.1642	-44.4478	-44.6418	-44.8657	-45.2836	-45.5522	-45.791	-46.0448	-46.1791	-46.4478	-46.6418	-46.7164	-46.9104	-46.9552	-47.194	-47.1791	-47.2239	-47.4179	-47.4627	-47.4179	-47.6119	-47.7313	-47.7015	-47.806	-47.9851	-48	-48.0896	-48.0896	-48.0597	-48.1791	-48.1642	-48.209	-48.209	-48.2985	-48.2985	-48.3582
0.203	-31.3134	-40.7015	-42.6418	-41.9254	-40.9104	-41	-41.5373	-42.3731	-43.1343	-43.8657	-44.3582	-44.7612	-45.1194	-45.3284	-45.6716	-45.8806	-46.2537	-46.5224	-46.8209	-47.1343	-47.2985	-47.5522	-47.6269	-47.8209	-47.9552	-48.0299	-48.1642	-48.2687	-48.3433	-48.4627	-48.4328	-48.5522	-48.6866	-48.791	-48.8657	-48.8955	-49.0299	-48.9701	-49.0896	-49.1493	-49.2388	-49.3284	-49.209	-49.2985	-49.3284	-49.3582	-49.2836	-49.3284	-49.4478
0.201	-31.3881	-41.6119	-43.7164	-42.9552	-42.0448	-42.0896	-42.6866	-43.5672	-44.4925	-45.1791	-45.6269	-46.0299	-46.3284	-46.7761	-46.9851	-47.3284	-47.597	-47.8955	-48.0896	-48.3284	-48.5821	-48.8657	-48.8806	-49.1343	-49.3582	-49.4478	-49.4627	-49.5373	-49.6119	-49.7164	-49.791	-49.9403	-49.9104	-50	-50.1493	-50.1791	-50.2537	-50.1642	-50.3284	-50.3134	-50.4179	-50.5373	-50.4925	-50.5373	-50.5224	-50.4627	-50.4925	-50.5075	-50.5373
0.199	-31.4925	-42.6269	-44.7164	-44.0896	-43.0896	-43.3731	-43.8955	-44.7463	-45.7463	-46.4179	-46.9701	-47.3433	-47.7015	-47.9552	-48.209	-48.5373	-48.7313	-49.1194	-49.4627	-49.6119	-49.8657	-50.1045	-50.3881	-50.4925	-50.4627	-50.6866	-50.8507	-50.8806	-50.9403	-50.9701	-51.0597	-51.0299	-51.1194	-51.2687	-51.2687	-51.3582	-51.2985	-51.3881	-51.4776	-51.5672	-51.4925	-51.5075	-51.6418	-51.6119	-51.6866	-51.5672	-51.6866	-51.791	-51.7612
0.197	-31.6567	-43.7313	-45.8806	-45.1343	-44.2687	-44.4627	-45.0448	-46	-46.8955	-47.6418	-48.1045	-48.4179	-48.8209	-49.209	-49.597	-49.7612	-49.9552	-50.2687	-50.5821	-50.8955	-51.1493	-51.2687	-51.4627	-51.6567	-51.8209	-51.8657	-51.8806	-52.0448	-52.1045	-52.1343	-52.1791	-52.2985	-52.3582	-52.3881	-52.4328	-52.5522	-52.4925	-52.6119	-52.5075	-52.6119	-52.5821	-52.6119	-52.6119	-52.7612	-52.7612	-52.7015	-52.5522	-52.791	-52.6418
0.195	-31.791	-44.6567	-46.9851	-46.2239	-45.3433	-45.5672	-46.3731	-47.1791	-48.1791	-48.791	-49.2836	-49.7164	-50.0149	-50.2687	-50.4776	-50.806	-51.1642	-51.4478	-51.7313	-52	-52.1791	-52.4179	-52.5075	-52.6269	-52.8955	-52.9104	-53.0896	-52.9403	-53.0896	-53.194	-53.2537	-53.2985	-53.3731	-53.4179	-53.4328	-53.403	-53.5373	-53.5373	-53.6567	-53.6866	-53.6418	-53.7761	-53.6567	-53.6866	-53.7164	-53.791	-53.6866	-53.6119	-53.6567
0.193	-31.8507	-45.6716	-48.1045	-47.3731	-46.4776	-46.6716	-47.3582	-48.2985	-49.209	-49.8507	-50.209	-50.5821	-51.0448	-51.1791	-51.4328	-51.7761	-52.0746	-52.403	-52.6567	-52.8209	-53.0896	-53.2687	-53.4925	-53.6567	-53.6269	-53.8209	-53.9851	-54.1045	-54.1343	-54.1194	-54.1791	-54.209	-54.2537	-54.403	-54.4478	-54.3731	-54.3582	-54.5373	-54.5224	-54.6418	-54.6269	-54.5373	-54.5522	-54.6567	-54.7015	-54.6418	-54.3433	-54.5522	-54.6866
0.191	-31.9104	-46.806	-49.3433	-48.4627	-47.5821	-47.7612	-48.4478	-49.3731	-50.2388	-51.0149	-51.3582	-51.6866	-51.9701	-52.2388	-52.5075	-52.7761	-53.0597	-53.2687	-53.5522	-53.8209	-54.0746	-54.1791	-54.4179	-54.6119	-54.6269	-54.8507	-54.8657	-54.9254	-54.8955	-55.1194	-55.1194	-55.1045	-55.1791	-55.194	-55.3881	-55.4179	-55.3731	-55.2985	-55.4776	-55.403	-55.4179	-55.5224	-55.5672	-55.4925	-55.5075	-55.403	-55.5075	-55.5672	-55.4776
0.189	-32.0896	-47.9403	-50.4478	-49.6418	-48.6269	-48.8507	-49.6119	-50.2836	-51.2687	-51.6866	-52.1194	-52.403	-52.7463	-52.8358	-53.2687	-53.5821	-53.791	-54.0746	-54.4179	-54.5672	-54.7761	-54.9403	-55.2239	-55.2985	-55.4776	-55.5075	-55.7612	-55.6567	-55.791	-55.8955	-56	-56.0299	-56.0746	-56.0597	-56.1493	-56.1045	-56.194	-56.2388	-56.2388	-56.4328	-56.2836	-56.2836	-56.4627	-56.4179	-56.4179	-56.4179	-56.3284	-56.4179	-56.3731
0.187	-32.194	-49	-51.5373	-50.6418	-49.6567	-49.9104	-50.4179	-51.2388	-52	-52.6716	-53	-53.194	-53.4627	-53.8358	-54.1493	-54.3433	-54.4925	-54.8209	-55.0448	-55.3582	-55.4925	-55.7164	-55.9701	-56	-56.1343	-56.2537	-56.3433	-56.4776	-56.5224	-56.597	-56.7313	-56.6866	-56.806	-56.8209	-56.8507	-56.8955	-56.8209	-56.9403	-56.9552	-56.9701	-57.1194	-57.0149	-57.0896	-57.2239	-57.1642	-57.0299	-57.1642	-57	-57.209
0.185	-32.2836	-49.9701	-52.6418	-51.6716	-50.5821	-50.7015	-51.1343	-51.9701	-52.6418	-53.1642	-53.4478	-53.791	-54	-54.1642	-54.5821	-54.806	-55.0746	-55.2985	-55.7015	-55.8209	-56.0448	-56.1791	-56.5373	-56.5224	-56.7164	-56.7313	-56.8209	-57	-57	-56.8955	-57.194	-57.1343	-57.2537	-57.3433	-57.3284	-57.403	-57.4627	-57.4925	-57.5522	-57.5224	-57.6567	-57.6567	-57.5373	-57.6418	-57.7164	-57.6866	-57.6716	-57.7015	-57.7761
0.183	-32.4478	-50.7761	-53.5373	-52.5672	-51.403	-51.4776	-52	-52.5373	-53.2985	-53.6866	-54.1343	-54.3284	-54.5672	-54.8657	-55.0149	-55.0896	-55.6119	-55.9254	-56.1194	-56.4478	-56.5522	-56.7015	-56.8358	-57.0299	-57.1493	-57.2836	-57.3433	-57.3881	-57.4776	-57.6418	-57.5075	-57.6866	-57.7164	-57.8955	-57.8507	-57.9403	-57.9254	-58.1045	-57.9701	-58.1194	-57.9851	-58.1493	-58.1045	-58.1642	-58.0448	-58.209	-58.0299	-58.209	-58.1493
0.181	-32.4925	-51.5224	-54.1791	-53.1642	-52.0299	-51.9403	-52.3433	-52.8806	-53.6269	-53.9552	-54.3134	-54.7164	-55.0149	-55.194	-55.4776	-55.791	-55.8955	-56.209	-56.4328	-56.6269	-56.8209	-56.9254	-57.1343	-57.3881	-57.5075	-57.5373	-57.7015	-57.6567	-57.8507	-57.7015	-57.9104	-57.9254	-57.8209	-57.8806	-58.0299	-58.1343	-58.0597	-58.1194	-58.2537	-58.2388	-58.3284	-58.403	-58.5075	-58.3134	-58.4627	-58.2687	-58.3284	-58.3731	-58.3582
0.179	-32.4627	-52.3134	-54.8358	-53.8955	-52.6866	-52.4925	-52.9104	-53.4776	-53.9552	-54.5075	-54.8657	-55.0896	-55.5224	-55.7313	-55.9552	-56.2239	-56.4478	-56.6269	-56.7313	-56.9403	-57.2985	-57.4776	-57.597	-57.8955	-57.9701	-58.1045	-58.0149	-58.0448	-58.0746	-58.209	-58.0597	-58.3433	-58.3731	-58.4627	-58.4478	-58.4478	-58.5075	-58.403	-58.5075	-58.6269	-58.5522	-58.5224	-58.6119	-58.6866	-58.6866	-58.6716	-58.6269	-58.6567	-58.7313
0.177	-32.5224	-52.6119	-55.3731	-54.3582	-53.1791	-53.0896	-53.2687	-53.806	-54.5224	-55	-55.2985	-55.6269	-55.8806	-56.2388	-56.5075	-56.6418	-56.9254	-57.194	-57.6119	-57.6418	-57.8209	-57.8806	-57.9851	-58.0597	-58.2836	-58.3284	-58.3433	-58.3731	-58.4627	-58.5224	-58.6866	-58.7313	-58.5672	-58.6418	-58.5075	-58.6567	-58.6716	-58.8507	-58.8358	-58.9552	-58.8657	-58.9851	-58.9254	-58.9104	-58.8358	-58.9403	-58.8209	-58.9403	-58.791
0.175	-32.791	-52.806	-55.597	-54.7463	-53.6119	-53.3433	-53.6716	-54.1791	-54.8657	-55.2836	-55.6119	-56.1045	-56.4179	-56.6716	-57	-57.2687	-57.5224	-57.7015	-57.7463	-57.9552	-58.0448	-58.2985	-58.4627	-58.3134	-58.5075	-58.5821	-58.6269	-58.791	-58.7761	-58.8209	-58.8806	-58.8209	-58.7761	-58.9552	-59.0299	-58.9403	-58.9403	-58.9403	-58.9254	-59	-58.9851	-58.8507	-58.9104	-58.9851	-59.0448	-59	-58.9851	-58.9104	-58.9701
0.173	-32.806	-52.791	-55.8806	-55.194	-54	-53.8507	-53.9851	-54.5821	-55.2388	-55.9552	-56.4328	-56.6567	-57	-57.2836	-57.4627	-57.5821	-57.8806	-58.0896	-58.3433	-58.4328	-58.7015	-58.7463	-58.8358	-58.9552	-58.9701	-59.0299	-58.9403	-59.1642	-59.1045	-59.1194	-59.1642	-59.0896	-59.194	-59.1343	-59.2239	-59.2537	-59.0597	-59.1493	-59.3433	-59.2388	-59.2836	-59.2537	-59.209	-59.2836	-59.2537	-59.1791	-59.0597	-59.194	-59.194
0.171	-32.9104	-52.597	-56.0299	-55.4328	-54.3134	-54.2537	-54.4776	-55.209	-55.9552	-56.4925	-56.9701	-57.5373	-57.791	-58.0149	-58.1343	-58.3284	-58.597	-58.806	-59.0448	-59.1642	-59.2836	-59.3881	-59.2687	-59.5075	-59.5821	-59.5224	-59.6269	-59.5224	-59.4925	-59.6269	-59.5373	-59.7164	-59.7463	-59.5522	-59.7015	-59.4179	-59.5075	-59.6119	-59.6119	-59.6716	-59.5224	-59.5075	-59.5224	-59.6866	-59.6119	-59.5373	-59.5224	-59.4627	-59.4627
0.169	-32.9254	-52.3731	-56.2687	-55.791	-54.9104	-54.7015	-55.1194	-55.7612	-56.4776	-57.2836	-57.7164	-58.0746	-58.4925	-58.791	-59.0896	-59.2836	-59.2985	-59.5075	-59.6716	-59.7463	-59.7761	-59.8806	-60.0299	-60.1194	-60.1194	-59.9851	-60.2836	-60.2687	-60.209	-60.1493	-60.1194	-60.1194	-59.9552	-60.1493	-60.0746	-60.1343	-60.1642	-59.9403	-59.9701	-59.9254	-59.9552	-60.0746	-60.1194	-59.8507	-59.9254	-59.7761	-59.7761	-59.7612	-59.7164
0.167	-32.9701	-51.9403	-56.2388	-56.2239	-55.4179	-55.2239	-55.7612	-56.4179	-57.3881	-57.9403	-58.6269	-59.0746	-59.3582	-59.7463	-59.8358	-59.9552	-60.1493	-60.4179	-60.5522	-60.597	-60.5373	-60.7164	-60.6716	-60.7313	-60.5821	-60.7612	-60.7015	-60.597	-60.6716	-60.6716	-60.7164	-60.5522	-60.5821	-60.6269	-60.6567	-60.5224	-60.4627	-60.3433	-60.4776	-60.4776	-60.5075	-60.403	-60.3433	-60.5075	-60.2985	-60.2836	-60.0149	-60.1791	-60.1045
0.165	-32.9254	-51.7761	-56.806	-56.9104	-56.2239	-56.403	-56.7164	-57.5672	-58.3881	-59.1791	-59.8209	-60.2239	-60.6269	-61.0448	-61.1642	-61.3134	-61.1493	-61.5224	-61.597	-61.7761	-61.791	-61.7015	-61.8507	-61.791	-62.0149	-61.9254	-61.806	-61.7164	-61.7612	-61.4776	-61.5373	-61.5224	-61.3134	-61.4776	-61.2687	-61.4478	-61.3731	-61.3433	-61.2388	-61.3881	-61.3881	-61.3134	-61.2239	-61.209	-61.2537	-61.1343	-61.0896	-60.9403	-60.9701
0.163	-32.9851	-51.6866	-57.3284	-57.8507	-57.1791	-57.2985	-57.7761	-58.6418	-59.806	-60.5672	-61.0597	-61.4179	-61.9104	-62	-62.4328	-62.5224	-62.7313	-62.6567	-62.8209	-62.8657	-62.7761	-62.9701	-62.8955	-62.8358	-62.8507	-62.9254	-62.7164	-62.7761	-62.8507	-62.806	-62.7015	-62.597	-62.5821	-62.6866	-62.4776	-62.4179	-62.3881	-62.3731	-62.403	-62.2985	-62.3134	-62.1045	-62.1642	-62.1493	-62.0746	-61.8507	-61.9403	-62.0149	-61.7761
0.161	-33.0896	-51.7761	-58.1493	-58.9552	-58.4179	-58.6119	-59.2388	-60.194	-61.0448	-61.8209	-62.4179	-63.0746	-63.2985	-63.6119	-63.806	-63.8806	-64.0746	-64.1194	-64.2239	-64.1493	-64.4179	-64.209	-64.3284	-64.3881	-64.3881	-64.3134	-64.2687	-64.209	-63.9701	-63.9254	-64.0299	-63.9701	-63.8806	-63.7612	-63.806	-63.6567	-63.5522	-63.597	-63.5821	-63.5224	-63.3284	-63.4179	-63.4478	-63.194	-63.3582	-63.209	-63.1045	-63.0299	-63.0896
0.159	-33.2537	-51.8806	-59.0896	-60.0299	-59.6567	-60.0448	-60.597	-61.7164	-62.7164	-63.3731	-64.0896	-64.4328	-64.8955	-65.0597	-65.2687	-65.3881	-65.3731	-65.4776	-65.7015	-65.6418	-65.6866	-65.6269	-65.6716	-65.5672	-65.4925	-65.5075	-65.5672	-65.2537	-65.4925	-65.0896	-65.2388	-65.1642	-65.1642	-64.9552	-64.8507	-64.9254	-64.806	-64.7612	-64.6567	-64.597	-64.5821	-64.5075	-64.6567	-64.4179	-64.2239	-64.4179	-64.194	-64.1791	-64.0448
0.157	-33.1642	-52.3881	-60.3731	-61.5373	-61.4179	-61.6269	-62.2388	-63.2687	-64.194	-65.2239	-65.7761	-66.1642	-66.5224	-66.7313	-66.7015	-66.9701	-67.1343	-67.2388	-67.1791	-67.1343	-67.2836	-67.1343	-67.2985	-67.0896	-67.209	-66.8657	-66.8657	-66.791	-66.6567	-66.8209	-66.7612	-66.5672	-66.4627	-66.5522	-66.4627	-66.4478	-66.3134	-66.3134	-66.2985	-66.2687	-66.0896	-66.0149	-65.8657	-65.8209	-65.8955	-65.7313	-65.6567	-65.6119	-65.5373
0.155	-33.2985	-53.1642	-61.8209	-63.2537	-63.2836	-63.6716	-64.2687	-65.1642	-66.1642	-67.0896	-67.6567	-68.0746	-68.5373	-68.5672	-68.7164	-68.8955	-68.9403	-68.8955	-68.8806	-69.0149	-69.0149	-69.0448	-68.7313	-69.0597	-68.806	-68.806	-68.7164	-68.5075	-68.5672	-68.5821	-68.403	-68.4925	-68.194	-68.2388	-68.1045	-67.8657	-67.8507	-67.8657	-67.8806	-67.7313	-67.6866	-67.6269	-67.5821	-67.5672	-67.597	-67.4925	-67.2239	-67.2537	-67.2687
0.153	-33.3582	-54.0299	-63.2388	-65.209	-65.209	-65.5672	-66.2985	-67.1045	-68.194	-69.1493	-69.5522	-69.8358	-70.1642	-70.3582	-70.5821	-70.4776	-70.7164	-70.7761	-70.806	-70.7164	-70.5373	-70.5821	-70.5075	-70.5224	-70.4776	-70.4179	-70.2537	-70.194	-70.0149	-70.1045	-69.791	-69.8806	-69.7313	-69.7463	-69.6567	-69.6119	-69.597	-69.3582	-69.1642	-69.2388	-69.4179	-69.1343	-69.0299	-69.0299	-68.8657	-68.806	-68.7164	-68.7313	-68.7164
0.151	-33.3881	-55	-65.2687	-67.1343	-67.2985	-67.7164	-68.3881	-69.2985	-70.3433	-70.8955	-71.6119	-72.0299	-72.1642	-72.2985	-72.4179	-72.3881	-72.2985	-72.2239	-72.3134	-72.4925	-72.3134	-72.3433	-72.2388	-72.2537	-72.0746	-72.1343	-72.0746	-71.9552	-72.0299	-71.6567	-71.6269	-71.6418	-71.4627	-71.2985	-71.2537	-71.2687	-71	-71.0746	-71.0896	-71	-70.806	-70.7761	-70.6418	-70.7463	-70.597	-70.5075	-70.4478	-70.1642	-70.194
0.149	-33.5075	-56.3134	-67.2537	-69.5224	-69.7612	-70.1194	-70.7164	-71.5672	-72.5224	-73.1791	-73.6567	-74.0448	-74.2985	-74.3134	-74.3284	-74.4925	-74.2239	-74.5224	-74.4925	-74.1642	-74.1642	-74.1045	-74.209	-74.0746	-73.9851	-73.8209	-73.8358	-73.8358	-73.4776	-73.5224	-73.5224	-73.1493	-73.1045	-73.1045	-73.1493	-72.8955	-72.597	-72.6119	-72.7164	-72.4627	-72.5224	-72.4478	-72.3134	-72.3134	-72.1194	-72.1343	-71.9104	-71.9104	-71.8657
0.147	-33.5821	-57.7164	-69.2836	-71.9254	-72	-72.6567	-73.0149	-73.7164	-74.7313	-75.4328	-75.9403	-76.1642	-76.2239	-76.5075	-76.3731	-76.3433	-76.2836	-76.0896	-76.2239	-75.9851	-76.1791	-76.0597	-75.9403	-75.6119	-75.7015	-75.6269	-75.6119	-75.3433	-75.2687	-75.2537	-75.0299	-75.0896	-74.8806	-74.7463	-74.597	-74.6866	-74.5373	-74.2687	-74.0597	-74.0448	-74.2239	-74.0597	-74	-73.791	-73.8657	-73.6866	-73.7164	-73.6119	-73.3881
0.145	-33.7313	-59.4478	-71.7612	-74.2985	-74.5522	-75.0896	-75.7313	-76.5522	-77.4328	-77.7761	-78.0149	-78.3134	-78.6119	-78.2388	-78.3134	-78.1194	-78.209	-78.3582	-78.1493	-78.0448	-77.9104	-77.806	-77.7015	-77.8657	-77.403	-77.4179	-77.209	-77.0299	-76.9104	-76.8955	-76.7015	-76.6716	-76.5373	-76.5672	-76.3881	-76.209	-76.1493	-76.0597	-75.8806	-76.0299	-75.7761	-75.7761	-75.7313	-75.4478	-75.2985	-75.2836	-75.194	-75.0896	-74.9104
0.143	-33.9104	-60.9254	-74.1045	-77.0299	-77.2836	-77.6418	-78.3731	-78.8806	-79.5075	-79.9552	-80.194	-80.4925	-80.2836	-80.5522	-80.2388	-80.2537	-80.1343	-79.8955	-79.8806	-79.5522	-79.6866	-79.3284	-79.1642	-79.2687	-79.0149	-79.1493	-78.8358	-78.7463	-78.6418	-78.209	-78.2985	-78.1791	-77.9851	-77.7164	-77.7612	-77.5821	-77.3731	-77.7612	-77.2537	-77.4925	-77.0597	-77.0746	-77.194	-76.8955	-76.8955	-76.7761	-76.4776	-76.5522	-76.5821
0.141	-33.9701	-62.8507	-76.6567	-79.6866	-80.2985	-80.5075	-80.8358	-81.2388	-82.1045	-82.5224	-82.6716	-82.5522	-82.3284	-82.5075	-82.4627	-81.8657	-81.8358	-81.5672	-81.4478	-81.3731	-81.0896	-81.2239	-81.0448	-80.7463	-80.791	-80.7164	-80.4179	-80.2537	-80.1791	-79.8657	-79.7761	-79.5373	-79.5075	-79.5224	-79.2239	-79.2687	-78.9403	-78.7612	-78.8507	-78.5522	-78.6269	-78.5672	-78.5224	-78.194	-78.1343	-78.0149	-77.8806	-77.791	-77.6716
0.139	-34.209	-65.0597	-79.4925	-82.791	-83.1791	-83.4627	-83.7761	-84.2985	-84.6567	-84.9552	-85	-85.0448	-85.0746	-84.7313	-84.4925	-84.209	-84.0597	-83.9104	-83.7313	-83.3582	-83.3433	-83.3433	-82.8358	-82.7015	-82.7313	-82.209	-82.194	-82.0597	-81.7612	-81.8806	-81.7313	-81.5224	-81.2985	-81.1493	-80.9701	-80.7612	-80.5672	-80.5075	-80.5373	-80.5672	-80.3134	-80.1045	-80.0597	-80.0746	-79.7612	-79.6418	-79.5672	-79.4179	-79.5224
0.137	-34.3582	-67.3134	-82.2239	-85.5075	-86.0746	-86.3284	-86.4925	-86.9851	-87.4328	-87.6716	-87.2836	-87.3731	-87.0896	-86.7164	-86.3433	-86.0448	-85.791	-85.5672	-85.2537	-85.1343	-84.8358	-84.4925	-84.5672	-84.194	-84.2985	-83.9552	-83.7164	-83.6716	-83.4776	-83.1045	-82.9403	-82.7761	-82.8358	-82.5224	-82.2687	-82.1194	-82.0896	-81.7761	-81.8507	-81.6119	-81.6418	-81.4478	-81.2836	-81.209	-81.209	-81.0448	-80.6567	-80.9701	-80.6269
0.135	-34.7761	-69.5522	-85.0149	-88.2985	-88.8657	-89.1045	-89.1045	-89.5522	-89.6119	-89.7313	-89.7463	-89.2239	-89.194	-88.5522	-88.194	-88.0597	-87.4627	-87.2836	-87.1791	-87.0149	-86.6567	-86.403	-86.2985	-86.0448	-85.5373	-85.4328	-85.3881	-85.0149	-84.7463	-84.6567	-84.3284	-84.2239	-83.9851	-83.9403	-83.8657	-83.6119	-83.4179	-83.2836	-83.1791	-82.8657	-82.8806	-82.7164	-82.4627	-82.403	-82.3582	-82.2985	-82.2239	-81.8358	-81.9104
0.133	-35.0149	-71.9403	-87.3881	-90.7612	-91.4179	-91.5373	-91.6119	-91.7463	-92.0746	-91.806	-91.5373	-91.1493	-90.6418	-90.2985	-90	-89.3881	-89.0597	-88.7761	-88.3134	-88.2239	-87.6269	-87.597	-87.403	-87.1045	-86.9104	-86.6418	-86.5224	-86.194	-85.806	-85.6567	-85.6716	-85.4925	-85.2537	-85.0299	-84.791	-84.6866	-84.5224	-84.3284	-84.0149	-84.0896	-83.8657	-83.806	-83.8358	-83.7761	-83.5821	-83.5075	-83.1343	-83.1194	-83.0896
0.131	-35.2388	-74.1194	-89.4179	-93	-93.4478	-93.597	-94.0597	-93.7015	-93.7463	-93.2687	-93.1343	-92.5224	-92.1343	-91.7164	-90.9701	-90.4328	-90.209	-89.8955	-89.6418	-89.1045	-89.0448	-88.7015	-88.5373	-88.2687	-88.0896	-87.6866	-87.4179	-87.0597	-87.1194	-86.9104	-86.4478	-86.3881	-86	-86.0149	-85.8209	-85.9104	-85.4478	-85.2537	-84.9851	-85.1194	-84.8657	-85	-84.7015	-84.6716	-84.6269	-84.2537	-84.2687	-84.209	-83.9701
0.129	-35.5672	-75.6866	-90.7612	-93.9851	-94.5373	-94.9701	-94.7463	-94.9851	-94.806	-94.6269	-94.1045	-93.4627	-93.0597	-92.2239	-91.7313	-91.2836	-90.8657	-90.7463	-90.1045	-90	-89.5821	-89.4627	-89.0746	-88.806	-88.7015	-88.403	-88.2388	-87.9104	-87.4179	-87.5373	-87.1045	-86.8507	-86.8209	-86.6567	-86.6418	-86.1045	-86	-86.209	-85.8806	-85.5522	-85.5672	-85.4627	-85.2836	-85.0896	-85.0896	-85.0746	-84.7313	-84.806	-84.6716
0.127	-35.9254	-76.8209	-91.3433	-94.8209	-95.5224	-95.8209	-95.7313	-95.597	-95.3284	-94.8358	-94.4925	-94.0597	-93.2388	-93.0597	-92.5522	-91.9254	-91.4925	-91.1493	-90.8955	-90.5373	-90.194	-89.7313	-89.5075	-89.4627	-89.2985	-89.1194	-88.7164	-88.3731	-88.194	-87.9851	-87.8657	-87.8209	-87.3881	-87.2985	-86.8358	-87.0597	-86.7463	-86.5522	-86.3433	-86.4776	-86.1343	-85.8955	-85.9701	-85.8806	-85.6866	-85.3731	-85.5373	-85.4328	-85.194
0.125	-36.1343	-76.8806	-91.1045	-94.3284	-95.2537	-95.4478	-95.597	-95.5821	-95.403	-95.194	-94.5224	-93.9552	-93.4776	-92.7015	-92.3582	-91.8209	-91.4478	-91.0746	-90.9254	-90.4776	-90.1343	-89.9851	-89.9552	-89.5821	-89.1642	-89.1343	-89.1194	-88.6567	-88.5522	-88.2687	-88.0149	-87.5373	-87.597	-87.4776	-87.3881	-87.1045	-87.0149	-86.9403	-86.8358	-86.5224	-86.3284	-86.4328	-86.2687	-86.1642	-86.1045	-85.8955	-85.791	-85.791	-85.9104
0.123	-36.3433	-76.2537	-90.0746	-93.4776	-94.2687	-94.6418	-94.806	-94.6866	-94.597	-94.2239	-93.7612	-93.2537	-92.6119	-92.0597	-91.7761	-91.4328	-90.9701	-90.4627	-90.4328	-90.0597	-89.7761	-89.6418	-89.5075	-89.2836	-89.0448	-89	-88.3731	-88.5522	-88.209	-88	-88.0746	-87.7313	-87.5522	-87.5075	-87.1343	-86.9403	-86.9403	-86.9254	-86.8507	-86.7612	-86.791	-86.3731	-86.2687	-86.403	-86.2239	-85.9254	-85.7015	-85.8358	-85.403
0.121	-36.4776	-74.4627	-88.1045	-91.194	-92.2836	-92.8507	-92.6866	-92.7463	-92.806	-92.4179	-92.209	-91.6418	-91.2836	-91.1194	-90.3134	-90.0746	-90	-89.8507	-89.1343	-89.2985	-89.1194	-88.7612	-88.4776	-88.6567	-88.0896	-87.8657	-88.1045	-87.8358	-87.597	-87.5075	-87.3881	-87.1343	-86.9851	-86.6716	-86.6716	-86.791	-86.4328	-86.2388	-86.5075	-86.2985	-86.1343	-86.1642	-85.9701	-85.9104	-85.6567	-85.9104	-85.6866	-85.5373	-85.6567
0.119	-36.4925	-72.6567	-85.7015	-89.1045	-90.0299	-90.6269	-90.3881	-90.597	-90.3731	-90.4328	-90.0149	-89.5821	-89.3284	-89.194	-88.8209	-88.6119	-88.6866	-88.0448	-88.0448	-87.7463	-87.7313	-87.6418	-87.6866	-87.2985	-87.2985	-87.0896	-86.9851	-86.7612	-86.7612	-86.4179	-86.4627	-86.2537	-86.1493	-86.209	-86.1642	-85.9552	-86.0149	-85.7164	-85.6567	-85.7015	-85.5224	-85.4925	-85.6119	-85.3881	-85.4328	-85.2836	-85.3433	-85.1791	-85.3134
0.117	-36.4925	-70.2687	-82.4478	-85.8955	-86.791	-87.1791	-87.3284	-87.4179	-87.7015	-87.7164	-87.6418	-87.2985	-87.0149	-86.8209	-86.6716	-86.2985	-86.0746	-86.2836	-86.0896	-86.1343	-85.9254	-85.7463	-85.6418	-85.597	-85.4776	-85.6418	-85.3731	-85.2687	-85.3731	-85.1045	-84.9104	-84.9701	-84.9851	-84.9403	-84.7612	-84.791	-84.6567	-84.5075	-84.6567	-84.5373	-84.5821	-84.5075	-84.5075	-84.3284	-84.4925	-84.0149	-84.2537	-84.2537	-84.1493
0.115	-36.403	-68.3433	-79.9701	-82.791	-83.5672	-84.1493	-84.3582	-84.4627	-84.7463	-84.6418	-84.5522	-84.4925	-84.4478	-84.2836	-84.2537	-84.0299	-83.9104	-84.0299	-83.9403	-84.0896	-84.0448	-84.0448	-84.0448	-83.9851	-84.1045	-84.1045	-83.6866	-83.8806	-83.6567	-83.6866	-83.8358	-83.7313	-83.403	-83.5672	-83.5672	-83.3881	-83.597	-83.5224	-83.3731	-83.4776	-83.5224	-83.5075	-83.4776	-83.3134	-83.2537	-83.4776	-83.4478	-83.3134	-83.2836
0.113	-36.4328	-66.0896	-77.194	-79.9851	-80.6418	-81.0149	-81.1343	-81.3731	-81.7164	-81.9851	-81.8955	-81.8955	-81.9552	-81.8657	-81.791	-81.8657	-81.8209	-81.791	-82.1194	-81.7463	-82.0746	-82.0149	-82.0448	-82.0149	-82.1343	-82.2388	-82.3134	-82.2836	-82.1493	-82.3284	-82.209	-82.194	-82.2687	-82.0896	-82.2985	-82.403	-82.2537	-82.3134	-82.3433	-82.4776	-82.1343	-82.1493	-82.1791	-82.4328	-82.2687	-82.3582	-82.0896	-82.403	-82.3731
0.111	-36.4328	-64.1194	-74.209	-76.7015	-77.2388	-77.5224	-77.6418	-77.8955	-78.3731	-78.6716	-78.6866	-78.9104	-78.9552	-78.9254	-78.9104	-79.1791	-79.2836	-79.4478	-79.3284	-79.6269	-79.7313	-79.6866	-79.7313	-80.1493	-80.0746	-80	-79.9701	-80.0746	-80.209	-80.2388	-80.3731	-80.2687	-80.2239	-80.4478	-80.4478	-80.5075	-80.4179	-80.5373	-80.209	-80.5075	-80.4776	-80.7164	-80.5821	-80.7612	-80.7761	-80.9552	-80.7463	-80.9104	-80.8209
0.109	-36.3284	-62.3433	-71.6418	-73.806	-74.3731	-74.2388	-74.5821	-75	-75.0448	-75.4627	-75.6567	-75.9552	-76.0896	-76.1642	-76.4328	-76.6716	-76.6866	-76.7463	-76.8657	-77.2537	-77.3433	-77.5373	-77.8507	-77.7164	-77.9701	-77.8955	-78.0597	-78.194	-78.2239	-78.2537	-78.3582	-78.4478	-78.4179	-78.5075	-78.5224	-78.5522	-78.4925	-78.8358	-78.9104	-79	-78.8358	-79.0896	-79.0746	-79.1642	-79.2687	-79.194	-79.4328	-79.1642	-79.5075
0.107	-36.2687	-60.8209	-69.0149	-70.8806	-70.9552	-71.2985	-71.5373	-71.5821	-72.194	-72.4627	-72.8507	-72.9254	-73.2537	-73.6567	-73.6269	-73.791	-74.0597	-74.4776	-74.7313	-74.8657	-75	-74.9851	-75.3881	-75.5522	-75.5821	-75.597	-75.9701	-76.0746	-76.194	-76.1642	-76.1791	-76.2537	-76.4179	-76.6269	-76.5224	-76.6866	-76.8358	-76.6269	-77.1045	-77.1642	-77.1343	-77.194	-77.1791	-77.4179	-77.209	-77.597	-77.6716	-77.5522	-77.806
0.105	-36.2388	-59.4776	-66.9552	-68.3881	-68.4478	-68.6866	-68.5224	-69.0746	-69.4776	-69.7612	-70.1045	-70.2836	-70.4925	-70.8955	-70.8657	-71.4179	-71.6716	-71.7313	-72.0746	-72.4478	-72.597	-72.8358	-72.9552	-73.194	-73.3582	-73.5821	-73.7463	-73.8657	-73.9254	-73.9851	-74.1343	-74.4179	-74.3284	-74.4478	-74.806	-74.7015	-75	-74.9851	-74.8955	-75.2388	-75.2687	-75.2239	-75.6716	-75.5224	-75.8358	-75.7015	-75.7015	-75.806	-75.9254
0.103	-36.2985	-58.9701	-65.6716	-66.8955	-66.8955	-66.5373	-66.806	-67.0597	-67.5373	-68.0299	-68.3731	-68.7164	-69.1194	-69.0746	-69.6269	-69.7463	-70.1194	-70.3881	-70.7463	-70.8358	-71.194	-71.5224	-71.6269	-71.8507	-71.9254	-72.2985	-72.4179	-72.6716	-72.9552	-72.8955	-73.1493	-73.0746	-73.2537	-73.5224	-73.5522	-73.7015	-73.8955	-73.9104	-74.0448	-74.1045	-74.4328	-74.4478	-74.5672	-74.7612	-74.7463	-74.7164	-74.8507	-74.9851	-74.9403
0.101	-36.6866	-57.194	-63.2985	-63.9552	-63.5373	-63.5821	-63.5821	-63.7313	-64.3284	-64.7164	-65.1194	-65.4179	-65.7313	-66	-66.3284	-66.5373	-66.7463	-67.194	-67.4179	-67.8507	-68.1045	-68.0896	-68.4925	-68.9552	-69.0746	-69.3433	-69.3284	-69.5224	-69.4328	-69.8358	-70.1642	-70.1045	-70.1343	-70.3881	-70.6269	-70.7761	-70.8955	-70.806	-71.0149	-71.194	-71.2985	-71.4925	-71.6866	-71.7015	-72	-71.8657	-71.8507	-72.0746	-72.209
0.099	-36.2388	-56.194	-61.4478	-62.0746	-61.6567	-61.3881	-61.1791	-61.597	-62.1493	-62.6269	-62.9254	-63.1493	-63.5224	-63.7015	-64.194	-64.5672	-64.7015	-65	-65.194	-65.597	-65.9104	-66.2537	-66.4328	-66.6567	-66.8806	-67.0746	-67.3134	-67.3731	-67.6567	-67.8657	-67.8955	-68.0149	-68.209	-68.5075	-68.4478	-68.6866	-68.7761	-68.9104	-69.0597	-69.1045	-69.3731	-69.5224	-69.6716	-69.7612	-70	-69.9254	-70.1493	-70.3134	-70.5075
0.097	-36.1493	-55.4328	-60.209	-60.6716	-59.7612	-59.7761	-59.6716	-59.8955	-60.1791	-60.6567	-60.9552	-61.3731	-61.6119	-61.9254	-62.1642	-62.4776	-63.0149	-63.1493	-63.4478	-63.8358	-64.0597	-64.2687	-64.7015	-64.7612	-65.0597	-65.2985	-65.4328	-65.7015	-65.8507	-65.8657	-66.2985	-66.3731	-66.6567	-66.6567	-66.7761	-66.8507	-67	-67.3433	-67.4478	-67.6866	-67.5821	-67.9104	-67.9552	-67.9701	-68.1791	-68.3284	-68.4478	-68.6119	-68.6866
0.095	-36.3731	-54.5075	-58.9701	-59.1045	-58.4925	-57.9403	-57.9254	-58.1791	-58.5821	-58.8955	-59.209	-59.3881	-59.8806	-60.2537	-60.3134	-60.806	-60.9701	-61.2836	-61.6269	-61.7015	-62.0448	-62.3731	-62.6418	-62.9254	-63.1194	-63.3284	-63.4328	-63.806	-63.9104	-64.1791	-64.2388	-64.3731	-64.6866	-64.7612	-64.7463	-65.194	-65.0746	-65.3284	-65.6119	-65.6119	-65.7463	-65.9403	-66.1045	-66.403	-66.3134	-66.4627	-66.6866	-66.6567	-66.6418
0.093	-36.2537	-53.8507	-57.8657	-57.9104	-57.0746	-56.7164	-56.6567	-56.6567	-57.1493	-57.5224	-57.7164	-58.1045	-58.2836	-58.4627	-58.8955	-59.1343	-59.3731	-59.6567	-60.0597	-60.0896	-60.5224	-60.7463	-60.9701	-61.2239	-61.6269	-61.7015	-61.9851	-62.1343	-62.4776	-62.4925	-62.597	-62.8209	-62.9254	-63.0746	-63.3582	-63.4328	-63.6418	-63.6119	-63.9254	-64.1791	-64.194	-64.3284	-64.3582	-64.6119	-64.5672	-65	-64.8806	-65.1194	-65.1791
0.091	-36.3881	-53.3433	-57.209	-56.7612	-56.0746	-55.5373	-55.2239	-55.5672	-55.7015	-56.0746	-56.2985	-56.5373	-56.8507	-57.2239	-57.4925	-57.6418	-57.9851	-58.1343	-58.4925	-58.806	-59.0299	-59.2687	-59.6269	-59.6269	-60.0299	-60.2985	-60.2985	-60.6269	-60.6418	-60.9104	-61.1343	-61.2388	-61.3731	-61.7164	-61.6567	-61.9552	-62.0149	-62.1791	-62.209	-62.4328	-62.6418	-62.7313	-62.8955	-63.0299	-63.1343	-63.209	-63.3134	-63.3582	-63.6418
0.089	-36.403	-52.8806	-56.4925	-56.3881	-55.3881	-54.791	-54.3881	-54.597	-54.9552	-55.1642	-55.4627	-55.8507	-56.0448	-56.0896	-56.3731	-56.6567	-56.9701	-57.2537	-57.4328	-57.7463	-57.8955	-58.0597	-58.3881	-58.8358	-58.8507	-58.9254	-59.2687	-59.4776	-59.5373	-59.6716	-59.8358	-60.0597	-60.1642	-60.2687	-60.6418	-60.6866	-60.7463	-60.9254	-61.209	-61.2388	-61.4478	-61.6119	-61.6567	-61.791	-62.0299	-62.0597	-62.0746	-62.2687	-62.4627
0.087	-36.7164	-52.6269	-56.0597	-55.6567	-54.7015	-54.194	-53.9104	-53.8806	-54.194	-54.6269	-54.6567	-54.9254	-55.0448	-55.3582	-55.5821	-55.6716	-55.8507	-56.3881	-56.5373	-56.8657	-56.8955	-57.403	-57.3731	-57.7164	-57.806	-58	-58.194	-58.3731	-58.4776	-58.5821	-58.806	-59.0448	-59.1493	-59.2985	-59.4179	-59.6269	-59.7164	-59.9104	-60	-60.0597	-60.3433	-60.4328	-60.7015	-60.7612	-60.8507	-60.8806	-61.0597	-61.1194	-61.1045
0.085	-36.9851	-52.4328	-55.8657	-55.2985	-54.3134	-53.806	-53.403	-53.5075	-53.6567	-53.9403	-54.1343	-54.2239	-54.403	-54.5522	-54.7463	-55.2537	-55.3582	-55.3881	-55.7463	-55.9552	-56.3284	-56.3433	-56.5821	-56.7761	-57.0597	-57.3731	-57.2985	-57.4627	-57.806	-57.8955	-58.0746	-58.0597	-58.3284	-58.3881	-58.5672	-58.4776	-58.6567	-58.9701	-59.0448	-59.2537	-59.3731	-59.4627	-59.6567	-59.5522	-59.806	-60.0597	-60.0597	-60.1642	-60.403
0.083	-37.2388	-52.4179	-55.7761	-55.2836	-54.1791	-53.597	-53.209	-53.1045	-53.3582	-53.4179	-53.6567	-53.806	-54.1642	-54.2985	-54.4179	-54.4179	-54.7761	-55.0597	-55.2537	-55.2687	-55.6269	-55.7761	-56.0448	-56.1493	-56.3284	-56.4627	-56.6119	-56.8209	-56.9104	-57.1642	-57.2836	-57.3731	-57.4179	-57.597	-57.7463	-57.8806	-58.194	-58.1642	-58.3433	-58.4776	-58.5672	-58.597	-58.7313	-59.1642	-59.1194	-59.0299	-59.2388	-59.3582	-59.5672
0.081	-37.597	-52.4776	-55.7463	-55.3284	-54.1194	-53.4478	-53.1642	-53.194	-53.3433	-53.5373	-53.6418	-53.7015	-53.9254	-53.9254	-54.1791	-54.2985	-54.4179	-54.6269	-54.9851	-55.0746	-55.1493	-55.403	-55.7463	-55.7612	-55.8507	-56.2239	-56.3134	-56.2985	-56.5821	-56.7761	-56.8358	-56.9701	-57.1493	-57.2687	-57.3433	-57.5075	-57.5821	-57.6567	-57.806	-57.9254	-58.0299	-58.209	-58.4179	-58.3433	-58.5522	-58.5522	-58.7463	-58.7761	-58.9104
0.079	-38.0448	-52.5075	-55.9701	-55.5224	-54.3284	-53.6418	-53.2985	-53.1493	-53.3134	-53.4925	-53.5224	-53.5821	-53.791	-53.8209	-53.9701	-54.0597	-54.3134	-54.597	-54.7015	-54.8209	-55.1493	-55.1343	-55.2985	-55.5373	-55.5821	-55.6567	-55.8358	-56.1642	-56.194	-56.209	-56.3881	-56.4925	-56.5522	-56.7313	-56.9701	-57.0448	-56.9851	-57.2537	-57.4776	-57.7164	-57.6716	-57.7164	-57.806	-58.0746	-58	-58.0597	-58.1045	-58.3582	-58.2836
0.077	-38.5522	-53.0149	-56.4179	-55.7313	-54.6866	-53.9403	-53.4627	-53.5373	-53.6269	-53.6866	-53.7164	-53.9254	-53.9104	-53.9552	-54.1642	-54.3284	-54.4627	-54.4776	-54.7015	-54.9254	-55.1045	-55.3134	-55.3582	-55.5672	-55.8209	-55.7164	-55.9403	-55.8806	-56.2388	-56.194	-56.2687	-56.5373	-56.5224	-56.6269	-56.8657	-56.9254	-57.0299	-57.1493	-57.1642	-57.2985	-57.2985	-57.5821	-57.5522	-57.806	-57.8657	-57.9851	-57.9701	-58.1493	-58.2836
0.075	-39.1791	-53.7313	-57.0299	-56.6119	-55.4776	-54.6418	-54.194	-54.0149	-54.209	-54.1791	-54.4627	-54.3582	-54.5672	-54.6716	-54.6567	-54.9104	-54.9552	-55.0896	-55.0746	-55.403	-55.597	-55.6567	-55.6866	-55.8955	-56.0597	-56.1194	-56.194	-56.4478	-56.3284	-56.3582	-56.6567	-56.7313	-56.8209	-57.0448	-56.8806	-57.0896	-57.209	-57.209	-57.4776	-57.7015	-57.7015	-57.791	-57.7612	-57.9851	-58.0597	-58.1493	-58.2388	-58.2537	-58.2985
0.073	-39.9701	-54.3881	-57.8209	-57.5224	-56.2985	-55.4925	-55.0448	-54.9104	-54.8507	-55.1045	-55.1045	-55.0597	-55.1194	-55.3284	-55.2985	-55.3134	-55.597	-55.5522	-55.7761	-55.8507	-56.1194	-56.0299	-56.3134	-56.3731	-56.4478	-56.7015	-56.7313	-56.8806	-56.8657	-57.0597	-57.0597	-57.1343	-57.2388	-57.2985	-57.5522	-57.5075	-57.5672	-57.7463	-57.8507	-57.8806	-57.8358	-58.0746	-58.194	-58.2687	-58.3881	-58.3582	-58.4776	-58.5075	-58.4776
0.071	-40.9104	-55.4179	-59.0746	-58.6567	-57.3582	-56.6716	-56.1493	-55.8955	-56.0299	-56.0896	-56.1194	-56.2537	-56.2687	-56.2687	-56.2985	-56.2388	-56.2687	-56.6418	-56.6866	-56.7612	-56.7761	-57.0299	-56.9851	-57.2239	-57.2985	-57.4925	-57.4925	-57.4776	-57.6716	-57.6866	-57.8507	-57.7313	-57.8657	-58.1194	-58.1045	-58.2239	-58.3284	-58.3284	-58.403	-58.5373	-58.7463	-58.791	-58.8507	-58.8806	-58.9104	-58.9104	-58.8955	-59.0896	-59.3433
0.069	-42.0597	-56.6866	-60.4179	-59.8955	-58.7761	-57.9104	-57.4328	-57.3433	-57.3582	-57.403	-57.3284	-57.2687	-57.3582	-57.4627	-57.3881	-57.4776	-57.5373	-57.6716	-57.7612	-57.8657	-57.8806	-57.8806	-58.1045	-58.0896	-58.2239	-58.194	-58.4179	-58.4925	-58.4925	-58.4627	-58.7612	-58.7612	-58.806	-58.8209	-58.8657	-58.9552	-59.1493	-59.1791	-59.3582	-59.4328	-59.3582	-59.4627	-59.6716	-59.597	-59.7463	-59.7761	-59.9104	-59.8657	-59.9403
0.067	-43.3433	-58.1045	-62.0746	-61.7463	-60.4478	-59.5821	-59.0448	-58.7761	-58.791	-58.7164	-58.8955	-58.8806	-58.9254	-58.8358	-58.8806	-58.9701	-58.9701	-59.1194	-59.1343	-59.2836	-59.3582	-59.3881	-59.4925	-59.5522	-59.6119	-59.7761	-59.7761	-59.7015	-59.806	-59.8657	-59.8955	-60.0448	-60.1642	-60.1343	-60.2836	-60.3284	-60.2388	-60.3433	-60.4179	-60.5075	-60.5672	-60.6866	-60.6866	-60.8507	-60.9403	-60.8358	-60.8507	-60.9403	-61.0149
0.065	-44.8358	-60.0597	-63.7761	-63.4925	-62.2985	-61.4627	-61.0448	-60.6866	-60.8507	-60.7463	-60.6119	-60.6716	-60.7612	-60.7164	-60.791	-60.6866	-60.7761	-60.8209	-60.8358	-60.8806	-60.8358	-60.9701	-61.0448	-61.0597	-61.2687	-61.2985	-61.1343	-61.3284	-61.403	-61.2836	-61.5224	-61.4776	-61.5672	-61.7164	-61.7015	-61.7313	-61.7463	-61.7761	-61.791	-61.9403	-61.9701	-62.1194	-62.2239	-62.1343	-62.1343	-62.3433	-62.3134	-62.4179	-62.2836
0.063	-46.6567	-62.2687	-66.0597	-65.7463	-64.6567	-63.9701	-63.2239	-63	-62.9552	-62.9552	-63.0448	-62.9701	-62.791	-62.9851	-62.791	-62.9104	-62.9851	-62.8955	-62.9552	-63.0597	-63.1045	-63.1791	-63.1642	-63.1045	-63.2537	-63.2836	-63.3433	-63.3582	-63.2836	-63.5373	-63.4776	-63.4627	-63.597	-63.5672	-63.6269	-63.6418	-63.7164	-63.8209	-63.8806	-63.9552	-64.0597	-64.0299	-64.0299	-64.0746	-64.1791	-64.1642	-64.1493	-64.1791	-64.4179
0.061	-48.6567	-64.9701	-68.9403	-68.6567	-67.4627	-66.4925	-65.9851	-65.7164	-65.7313	-65.7612	-65.6866	-65.597	-65.7761	-65.5821	-65.5522	-65.5522	-65.4925	-65.5821	-65.597	-65.597	-65.4776	-65.5373	-65.6567	-65.7463	-65.7015	-65.7761	-65.8358	-65.791	-66.0746	-65.9552	-65.791	-65.9403	-65.9254	-65.9254	-66.1493	-66.1343	-66.0746	-66.209	-66.1791	-66.3134	-66.2687	-66.3134	-66.3284	-66.3433	-66.3284	-66.4328	-66.3731	-66.4478	-66.4776
0.059	-51.209	-68.1194	-71.9851	-71.791	-70.791	-69.791	-69.2388	-68.9851	-68.8507	-68.9552	-68.8209	-68.806	-68.7463	-68.7313	-68.6567	-68.6418	-68.5522	-68.5522	-68.6119	-68.7015	-68.6866	-68.6269	-68.6269	-68.6866	-68.7463	-68.6716	-68.8358	-68.8657	-68.5522	-68.6716	-68.7463	-68.7164	-68.806	-68.8806	-68.8507	-68.806	-68.8358	-69	-68.9254	-69.0149	-69.1045	-69	-69.0448	-69.1493	-69.1791	-69.1642	-69.1045	-69.1493	-69.2836
0.057	-54.0746	-71.6269	-75.791	-75.5075	-74.403	-73.4179	-72.8806	-72.6269	-72.6418	-72.5522	-72.5075	-72.4627	-72.4627	-72.3731	-72.209	-72.0746	-72.3284	-72.194	-72.2239	-71.9701	-72.0746	-72.2239	-72.209	-72.2388	-72.1045	-72.1493	-72.1493	-72.2985	-72.0597	-72.0746	-72.1194	-72.1642	-72.194	-72.3284	-72.3134	-72.209	-72.1791	-72.1493	-72.2388	-72.3731	-72.4328	-72.3731	-72.3284	-72.3433	-72.4478	-72.2388	-72.2239	-72.5672	-72.2687
0.055	-57.4776	-75.9254	-79.9552	-79.6866	-78.6866	-77.9104	-77.2537	-76.9104	-76.9104	-76.6567	-76.8358	-76.5522	-76.6567	-76.5672	-76.5821	-76.3433	-76.2985	-76.2985	-76.4328	-76.3731	-76.1642	-76.3134	-76.2388	-76.2985	-76.2239	-76.1791	-76.2388	-76.1343	-76.1343	-76.2239	-76.1045	-76.1194	-76.1493	-76.194	-76.1343	-76.2239	-76.209	-76.1045	-76.2239	-76.4478	-76.1194	-76.3582	-76.3433	-76.2687	-76.1343	-76.1791	-76.1493	-76.1045	-76.0896
0.053	-61.3881	-80.6269	-84.7463	-84.7612	-83.5522	-82.6567	-82.209	-81.9403	-81.8657	-81.8507	-81.8209	-81.7463	-81.5373	-81.597	-81.3881	-81.4179	-81.2239	-81.194	-81.209	-81.209	-81.2985	-81.1791	-81.1493	-81.194	-81.0597	-81.1194	-81.0299	-80.8806	-81.0448	-80.8955	-80.9104	-80.9403	-80.8657	-80.9851	-80.9104	-80.9254	-80.8806	-81	-80.8657	-80.9552	-80.806	-80.8358	-80.791	-80.8358	-80.8955	-80.8358	-80.7015	-80.7463	-80.7612
0.051	-65.8657	-48.1493	-50.2537	-49.5224	-48.3284	-47.7463	-47.1045	-46.9701	-46.9104	-46.791	-46.8507	-46.6567	-46.7015	-46.5522	-46.5075	-46.3433	-46.4925	-46.3881	-46.403	-46.3433	-46.3134	-46.3284	-46.3582	-46.2836	-46.1493	-46.2687	-46.2388	-46.0597	-46.1045	-46.0448	-46.0746	-46.0746	-45.8955	-46.1343	-45.8657	-45.9254	-45.8507	-45.7761	-45.791	-45.8358	-45.8209	-45.806	-45.7761	-45.6567	-45.7313	-45.8358	-45.597	-45.5672	-45.5821
0.051	-41.0149	4.77313	6.57761	7.76866	8.64328	9.16866	9.49403	9.50597	9.48507	9.39701	9.47463	9.28657	9.38358	9.36418	9.40896	9.40149	9.32537	9.16866	9.29851	9.35672	9.14478	9.31343	9.14776	9.27463	9.11343	9.22836	9.1194	9.07015	9.21343	9.19851	9.25075	9.23284	9.23582	9.33582	9.27313	9.13433	9.40746	9.33433	9.33284	9.44627	9.36269	9.43731	9.43731	9.46716	9.29552	9.45821	9.4403	9.43582	9.50896
0.053	-2.55672	17	18.5522	19.7164	20.6567	21.1194	21.2687	21.3134	20.8955	21.0746	20.9701	20.9701	20.8209	20.8209	20.9552	20.8209	20.8507	20.791	20.7761	20.6866	20.6716	20.6567	20.7761	20.6716	20.5672	20.6119	20.6866	20.4925	20.6716	20.7313	20.6418	20.7015	20.6716	20.6119	20.6866	20.8657	20.7313	20.6866	20.8806	20.6269	20.7463	20.6567	20.8507	20.791	20.806	20.9403	21	20.9851	20.9254
0.055	7.48507	23.7015	25.4776	26.4627	27.194	27.4478	27.6866	27.6269	27.6119	27.3731	27.4627	27.3284	27.2388	27.2836	27.194	27.3134	27.2388	27.0299	27.1194	26.9552	27.0299	27.0448	26.9701	26.9701	26.9254	27	26.9403	27.1194	27.0746	26.9552	27.0896	27.1194	27.0597	27.0448	27.1045	27.0597	27.1493	27.2985	26.9701	27.1045	27.1642	27.1791	27.0299	27.1194	27.3134	27.209	27.2537	27.1493	27.3284
0.057	13.6119	28.3284	30.1194	31.1045	31.6418	31.8209	31.9254	31.8955	31.8209	31.597	31.6716	31.5522	31.4776	31.5522	31.5373	31.4925	31.4925	31.5672	31.4478	31.4179	31.3731	31.4328	31.403	31.4627	31.5672	31.4776	31.3881	31.403	31.4179	31.4627	31.4627	31.3433	31.5075	31.5522	31.4478	31.4179	31.5821	31.4478	31.5075	31.6716	31.6119	31.6119	31.6269	31.4627	31.597	31.8657	31.6119	31.6866	31.6866
0.059	18.1194	31.791	33.4328	33.9851	34.5821	34.7313	34.8955	34.8806	34.8209	34.6567	34.6119	34.5373	34.597	34.4925	34.4478	34.403	34.4776	34.4478	34.4179	34.5373	34.5821	34.4179	34.403	34.3881	34.3582	34.4925	34.4478	34.597	34.5522	34.5821	34.6119	34.5075	34.6269	34.5373	34.6567	34.6567	34.7015	34.7164	34.806	34.7313	34.791	34.7612	34.6567	34.6119	34.7612	34.7164	35.0299	35.0149	34.8955
0.061	21.1642	34.1642	35.6567	36.3284	36.6866	36.8955	37.0299	37.0448	36.8358	36.8507	36.8209	36.7164	36.7313	36.9552	36.7313	36.7612	36.6866	36.6716	36.597	36.791	36.7313	36.7761	36.7463	36.7313	36.6567	36.7612	36.8209	36.7612	36.7761	36.8209	36.8806	37.0448	36.9851	37.1194	36.9403	37.1045	37.0597	37.209	37.1791	37.1045	37.1642	37.1642	37.1045	37.194	37.209	37.3582	37.3582	37.1791	37.209
0.063	23.5522	35.8358	37.3284	37.6119	38.1343	38.2836	38.3433	38.5821	38.3582	38.2388	38.209	38.194	38.0746	38.1045	38.1493	38.2687	38.2537	38.2239	38.3881	38.3134	38.2239	38.3582	38.4179	38.2239	38.2985	38.2985	38.5075	38.4328	38.597	38.7164	38.5373	38.5522	38.7313	38.7015	38.7463	38.8657	38.9254	38.7761	38.8657	38.9701	38.791	39.0299	39.0448	39	39.0597	39.1045	39.1493	39.2687	39.194
0.065	25.1045	37.1343	38.6716	38.8507	39.209	39.4179	39.8507	39.6716	39.5672	39.4478	39.4478	39.5821	39.4478	39.403	39.5373	39.4478	39.4627	39.5522	39.6119	39.5821	39.6269	39.6418	39.6418	39.7761	39.8358	39.8657	39.8507	40	40	40.0448	40.0149	40.2687	40.1791	40.1343	40.2537	40.2985	40.2985	40.4627	40.3433	40.4328	40.4925	40.3433	40.4627	40.6269	40.4328	40.4627	40.5373	40.6866	40.7761
0.067	26.4328	38.1343	39.5373	39.7164	40.1343	40.1642	40.403	40.4627	40.403	40.4627	40.2687	40.1045	40.403	40.2985	40.3731	40.4179	40.4776	40.5224	40.5821	40.6418	40.7164	40.7612	40.791	40.7463	40.9254	40.9851	40.9701	41.0597	41.2239	41.2985	41.2836	41.3433	41.403	41.4925	41.6567	41.4925	41.7015	41.5075	41.7313	41.6866	41.7463	41.8209	41.7164	41.7463	41.7612	41.9104	41.9104	41.7761	41.8507
0.069	27.4478	38.9552	40.1493	40.3284	40.7015	40.9403	41.0448	41.209	40.9701	41.0299	41.0448	41.1343	41.1045	41.1642	41.1194	41.2687	41.3881	41.3134	41.4328	41.4776	41.4925	41.6866	41.6866	41.8657	42	41.791	42	42.0448	42.1343	42.0746	42.2985	42.4179	42.4627	42.3731	42.403	42.5373	42.7015	42.7761	42.6866	42.6866	42.7164	42.8358	42.8507	42.8806	42.8955	43.0448	43.1045	43.1343	43.1343
0.071	28.1493	39.5224	40.7164	40.791	41.0746	41.1791	41.4179	41.5373	41.5522	41.3731	41.5373	41.5821	41.5821	41.6567	41.6866	41.9254	41.8209	42.0896	42.2239	42.209	42.3284	42.3731	42.5373	42.5075	42.6269	42.6716	42.8806	42.8507	43.0149	43.0597	43.1194	43.194	43.2388	43.4179	43.403	43.4925	43.3731	43.5522	43.597	43.5224	43.5672	43.7164	43.7761	43.791	43.9403	44	44	44.0597	43.9552
0.073	28.6418	39.7761	41.1045	41.194	41.4925	41.6269	41.9701	41.8657	41.8806	41.806	41.9254	42.0448	42.1343	42.2239	42.3582	42.4478	42.597	42.5672	42.6418	42.791	42.8209	42.9851	43.0746	43.2537	43.2537	43.3284	43.3433	43.5672	43.6418	43.6716	43.7612	43.9701	44.0299	43.9403	44.1343	44.1343	44.3731	44.3433	44.3433	44.403	44.5672	44.5075	44.6418	44.5821	44.6269	44.7164	44.8657	44.9552	45.0746
0.075	28.9701	40.1194	41.209	41.2537	41.6119	41.7313	42	42.3433	42.2239	42.3284	42.2836	42.403	42.403	42.5224	42.7463	42.806	42.9254	43.1642	43.1343	43.209	43.3881	43.5224	43.6866	43.7463	43.7761	43.9104	44.0746	44.1791	44.3284	44.4776	44.403	44.5522	44.5224	44.7015	44.6866	44.9254	44.8657	44.9104	45.0299	45.0896	45.1045	45.1493	45.2687	45.3731	45.4925	45.5224	45.5373	45.403	45.4776
0.077	29.1045	40.4179	41.6866	41.6269	41.9104	42.1493	42.4627	42.6418	42.6866	42.597	42.6119	42.7463	42.9701	42.9403	43.1194	43.2537	43.5522	43.5373	43.8806	43.9403	43.9254	44.1343	44.194	44.3582	44.5373	44.5672	44.7463	44.8507	44.9851	45.1194	45.194	45.194	45.403	45.4179	45.5522	45.6269	45.7015	45.8806	45.7463	45.9403	46.0597	46.0299	46.0597	46.1194	46.209	46.3433	46.3881	46.3433	46.5672
0.079	29.3881	40.8657	41.9552	42	42.2239	42.597	42.9552	42.9552	42.8358	43.1045	43.2687	43.4179	43.4179	43.6269	43.8358	43.9254	44.0597	44.194	44.3284	44.6418	44.7164	44.8657	44.9552	45.1343	45.2985	45.3582	45.6119	45.7015	45.8657	45.791	46	46.0448	46.2388	46.3134	46.3433	46.5075	46.6119	46.7761	46.7463	46.8507	46.9254	47.0149	47	47.0149	47.1343	47.2985	47.3582	47.3731	47.3731
0.081	29.4627	40.7761	42.1642	42.3134	42.4179	42.7164	42.9403	43.2836	43.5373	43.5075	43.597	43.8209	43.8507	44.1343	44.1343	44.3433	44.597	44.7761	44.9403	45.1791	45.2537	45.6119	45.6119	45.7164	45.791	46.0746	46.2239	46.3582	46.3881	46.6567	46.7612	46.8507	46.9851	47.0299	47.3731	47.194	47.3881	47.3881	47.5224	47.4627	47.6866	47.7015	47.7612	47.8358	47.8955	47.9701	48.1343	48.2388	48.2388
0.083	29.6418	41.1194	42.4627	42.4776	42.8657	43.0896	43.4925	43.7761	43.9552	44.0299	44.2836	44.3284	44.5373	44.7612	44.8657	45.2985	45.3433	45.403	45.6866	45.8358	45.9851	46.2388	46.3284	46.6418	46.8507	46.9851	47.0597	47.0448	47.2836	47.3731	47.5373	47.7463	47.9851	47.9701	47.9552	48.194	48.209	48.4179	48.4328	48.3881	48.4776	48.7164	48.6716	48.9403	48.7612	48.9254	48.9851	49.1343	49.194
0.085	29.5821	41.1642	42.7313	42.8806	43.2985	43.6716	44.1791	44.3134	44.3433	44.6567	44.7463	44.9701	45.2537	45.3433	45.5672	45.7164	45.9254	46.5373	46.4925	46.7313	47.1343	47.1642	47.2985	47.3582	47.5224	47.5522	48	48.1493	48.1045	48.5672	48.5821	48.7463	48.791	48.8657	49.0149	49.0896	49.1642	49.2537	49.3582	49.6119	49.5821	49.6567	49.6418	49.597	49.9104	50.0149	50.1343	50.0299	50.0448
0.087	29.5224	41.4328	43.2388	43.3433	43.8209	44.0597	44.5522	44.9403	45	45.1493	45.3284	45.6567	45.8358	46.1493	46.4627	46.5522	46.8955	47.0299	47.194	47.4328	47.8806	48.0448	48.1493	48.4478	48.5075	48.7015	48.806	48.9403	49.2985	49.209	49.4627	49.6119	49.8358	49.806	49.8806	50.1791	50.2537	50.403	50.4776	50.4179	50.6418	50.5821	50.7015	50.9701	50.9403	51.0149	51.0448	51.2687	51.3284
0.089	29.6567	41.6418	43.5224	43.7313	44.3433	44.5821	45.1642	45.5075	45.8507	45.8657	46.2836	46.5373	46.597	46.9254	46.9701	47.5224	47.7761	47.9104	48.2836	48.4776	48.5821	48.791	49.1791	49.3284	49.4179	49.791	49.791	49.9552	50.2537	50.2687	50.3731	50.5522	50.6866	50.9403	51.0597	50.9403	51.2388	51.2687	51.4627	51.4925	51.4627	51.6716	51.8657	51.8209	51.9552	51.9701	52.1343	52.0448	52.3284
0.091	29.4776	41.8358	44.0448	44.5672	45.0149	45.6269	46.1194	46.4328	46.7164	47.0299	47.2239	47.5821	47.8507	48	48.4328	48.8657	48.9403	49.2388	49.403	49.9104	49.9403	50.3134	50.3731	50.3731	50.7463	50.9254	51.1642	51.3582	51.4328	51.5672	51.8358	51.7761	51.9701	52.0746	52.1343	52.4478	52.597	52.6119	52.7612	52.8209	53	53.1045	53.3134	53.2388	53.2985	53.3881	53.4328	53.6119	53.6866
0.093	29.597	42.209	44.7015	45.3582	45.9701	46.5522	47.0896	47.5224	47.9403	48.1493	48.209	48.7313	48.9701	49.209	49.6866	49.8806	50.0448	50.2985	50.7164	51.0448	51.0896	51.4179	51.5373	51.9254	52.1194	52.2537	52.4925	52.6567	53.0448	53.0597	53.0299	53.2985	53.597	53.5224	53.6716	53.7463	54.0149	54.0597	53.9701	54.2388	54.4179	54.4776	54.6567	54.5522	54.7761	54.806	54.806	55.1194	54.9403
0.095	29.6119	42.8657	45.4776	46.3731	47.0746	47.7463	48.4179	48.8955	48.9104	49.4627	49.7761	50.1343	50.5075	50.6716	50.9851	51.3582	51.8657	52.0746	52.2537	52.4627	52.7612	53.0896	53.3582	53.5224	53.7313	53.8209	53.806	54.1045	54.3134	54.6866	54.8358	55.0149	54.9254	55.2388	55.3582	55.4925	55.4478	55.597	55.8209	55.791	55.9403	56.0299	56.0597	56.2836	56.2388	56.3284	56.6418	56.4776	56.7313
0.097	29.6866	43.1791	46.194	47.4328	48.4478	48.9552	49.6567	50.0746	50.5522	50.8507	51.4627	51.4478	51.7313	52.2687	52.5522	52.9254	53.3134	53.5373	53.7761	54.0896	54.3284	54.5075	54.8806	55.0299	55.194	55.3881	55.4627	55.791	56.0448	56.2239	56.1642	56.3134	56.5373	56.6119	56.7313	57.0299	57.2687	57.2537	57.209	57.1642	57.5075	57.3284	57.3731	57.5373	57.6716	57.9552	58	58.1045	58.0597
0.099	29.6716	43.6418	47.2687	48.6567	49.6716	50.6119	51.2239	51.806	52.209	52.5821	52.8955	53.4478	53.6119	54.1194	54.5373	54.6866	54.8806	55.3582	55.6269	55.8806	56.1493	56.4179	56.6269	56.6866	56.9552	57.1343	57.3582	57.5821	57.7015	57.8657	58.1343	58.209	58.3134	58.194	58.597	58.6119	58.6418	58.8507	58.8955	59.1194	59.2239	59.3134	59.209	59.3134	59.3731	59.5373	59.5075	59.6866	59.8657
0.101	29.5522	45	49.2239	50.7015	52.1194	53.0448	53.9254	54.4925	54.8507	55.2836	55.791	56	56.3731	56.806	57.0746	57.7015	57.8657	58.0597	58.2985	58.597	58.9701	59.2537	59.194	59.5224	59.6866	59.806	60.1493	60.2537	60.3582	60.597	60.791	60.8209	61.0448	61.1493	61.2836	61.2985	61.4478	61.5522	61.5821	61.6716	61.5672	61.8507	62.1343	62.0149	62.0448	62.1045	62.1194	62.2239	62.4627
0.103	30.1194	45.3284	50.1194	52.1642	53.4179	54.5075	55.3284	56.1194	56.4478	56.8806	57.4627	57.7612	58.0746	58.3134	58.8507	58.9851	59.4328	59.597	60.0149	60.2836	60.3134	60.5672	60.9851	61.0597	61.4328	61.5224	61.6716	61.8657	62.1493	61.9851	62.1493	62.2537	62.5224	62.5672	62.4627	62.597	62.7761	62.8806	63.0896	63.1343	63.0896	63.2239	63.194	63.3582	63.4179	63.3731	63.7463	63.6269	63.4179
0.105	29.8657	46.3134	51.5672	54	55.4179	56.6866	57.6119	58.3433	58.7015	59.1791	59.5075	59.9701	60.2388	60.5224	60.9403	61.3433	61.5373	61.8955	61.9403	62.4179	62.5522	62.7463	62.9104	63.1791	63.209	63.3433	63.4478	63.7164	63.7463	63.9851	63.6866	64.0746	64.2239	64.0896	64.3582	64.7164	64.5821	64.5672	64.6119	64.5821	64.8209	64.6716	64.8209	64.8507	65	65.0746	65.209	65.3284	65.3134
0.107	29.7015	47.2687	53.3284	56.1493	58	59.1493	60.1343	60.8507	61.2388	61.7463	62.3134	62.597	62.8657	63.2985	63.5075	63.6119	64.0896	64.1493	64.403	64.5373	64.8955	64.9851	65.0448	65.2388	65.4627	65.5522	65.7612	65.7612	65.9851	66.1045	66.4627	66.2537	66.2537	66.209	66.4478	66.3881	66.6119	66.6269	66.7313	66.6716	66.7313	66.6567	66.9851	66.8955	66.791	66.9104	67.194	67.0746	67.0746
0.109	29.8358	48.6269	55.5672	58.7313	60.6418	62.1045	63.1045	63.8806	64.3134	64.6716	65.0299	65.4776	65.9701	65.9701	66.2836	66.2687	66.5224	67.0597	67.2388	67.0746	67.4776	67.5672	67.4776	67.7015	67.7761	68.0597	67.8209	68.194	68.2239	68.2985	68.3134	68.5522	68.4925	68.6716	68.4478	68.5373	68.5522	68.5373	68.6119	68.6567	68.8209	68.9254	68.7313	68.806	68.8806	68.8806	68.7761	68.597	68.8507
0.111	29.9701	50.2836	57.8507	61.2836	63.791	65.1343	66.2687	67.1194	67.4478	67.9851	68.2239	68.3433	68.5821	68.9254	69.1343	69.4776	69.3433	69.6418	69.5522	69.7164	69.6716	70.0149	70.0746	70.1194	70.2388	70.3134	70.3582	70.5075	70.2985	70.6119	70.6866	70.5821	70.5821	70.7463	70.6418	70.6418	70.7313	70.7761	70.7463	70.5224	70.7015	70.5522	70.7015	70.7761	70.8806	70.7164	70.791	70.8209	70.6567
0.113	30.1194	52.0746	60.4478	64.4179	66.9552	68.3284	69.6418	70.1642	70.8209	71.0896	71.1194	71.4328	71.4627	71.5224	71.7463	71.9552	72.1493	72.1045	72.1194	72.2687	72.1642	72.5075	72.5821	72.6119	72.6716	72.5672	72.3582	72.4627	72.6269	72.4776	72.4179	72.5821	72.6418	72.6119	72.403	72.5821	72.6567	72.5224	72.3881	72.6269	72.2687	72.4328	72.3134	72.1791	72.0746	72.3582	72.1642	72.2239	72.2836
0.115	30.1343	54.194	63.2985	67.4925	70	71.6418	72.8507	73.597	73.6269	74.0597	74.1642	74.4627	74.2687	74.5224	74.1194	74.5075	74.6119	74.403	74.7015	74.5522	74.5373	74.5672	74.5075	74.5821	74.4925	74.4179	74.6418	74.4627	74.6567	74.3433	74.4179	74.1343	74.2537	73.9851	74.1343	74.0896	74.2239	74.1343	74.0896	73.9254	73.9403	73.791	73.8358	73.9552	74	73.8209	73.8358	73.6418	73.806
0.117	30.209	56.3881	66.1194	70.6119	73.597	75.209	76.0896	76.8806	77.3881	77.3881	77.403	77.4925	77.3731	77.2537	77.3433	77.4478	77.1642	77.0299	76.9254	77.1045	76.9403	76.8955	76.9254	77.0597	76.6119	76.5373	76.5522	76.4776	76.4179	76.3881	76.4179	76.2687	76.1791	76.3582	76.209	76.0448	75.9104	75.7463	75.8806	75.7164	75.6269	75.597	75.4328	75.3433	75.3284	75.4478	75.1045	75.1642	75.1194
0.119	30.6418	59.0746	69.209	73.9104	76.7463	78.403	79.4627	80.1642	80.2388	80	80.5821	80.0896	79.9552	80.1493	79.806	79.6119	79.4925	79.3284	79.1343	79	79.0597	78.6716	78.4776	78.4478	78.3731	78.403	78.3134	78.2836	78.0597	77.9254	77.8657	77.7313	77.6269	77.5672	77.3881	77.2239	77.2388	77.1493	76.9104	76.6119	76.791	76.8358	76.6269	76.7463	76.4179	76.4776	76.4478	76.3582	76.3582
0.121	30.806	61.403	71.8806	76.5821	79.5522	81.3731	82.4328	82.806	82.6119	82.7463	82.5672	82.5224	82.1194	82.0746	81.4627	81.4328	81.3134	81.0896	80.9552	80.791	80.5821	80.4627	80.2836	79.9851	79.7761	79.7612	79.6119	79.5373	79.2388	79.0597	79.1791	79.0149	78.7164	78.4478	78.5821	78.4925	78.3284	78.1194	77.9851	78.0597	77.8358	77.6716	77.7164	77.4925	77.5224	77.0896	77.0746	76.9254	76.9701
0.123	31.0149	63.2388	74.2985	79.4776	81.6716	83.4478	84.403	84.6716	84.8806	84.4925	84.2687	84.0448	83.8657	83.1194	83.1194	82.3731	82.5373	82.0149	81.9104	81.597	81.4328	81.1493	80.9403	80.8209	80.8657	80.4478	80.3134	80.0896	80.1045	79.8955	79.3433	79.4776	79.4627	79.2985	78.7313	78.9851	78.6716	78.5821	78.597	78.4328	78.2985	78.1343	77.8806	77.9104	77.8209	77.7761	77.6716	77.5373	77.3731
0.125	31.2687	64.7015	75.9104	80.7761	83.403	84.7612	85.7761	86.1493	86.0299	85.6716	85.4328	84.9254	84.7015	84.3731	84	83.5821	83.2537	82.8657	82.5522	82.2836	82.1493	82.0299	81.6866	81.2239	81.1493	81.1642	80.6716	80.4627	80.4478	80.0597	80.0299	79.8209	79.7015	79.4627	79.5373	79.2537	79.0896	79.0149	78.7463	78.5522	78.3731	78.2537	78.1045	77.9403	77.791	78.1045	78.0149	77.4776	77.3433
0.127	31.3582	64.8806	76.7313	81.209	83.9403	85.3134	86.3284	86.0746	86.0448	86.0746	85.3731	85.2537	84.5672	84.3284	83.7313	83.6119	82.9851	82.8955	82.5075	82.1343	81.9403	81.6567	81.3582	81.1791	80.9403	80.5821	80.6418	80.403	79.9851	79.8657	79.7015	79.4179	79.403	79.2239	78.8806	78.8209	78.7463	78.403	78.3284	78.1791	78.0746	77.9552	77.6418	77.5224	77.3433	77.0746	77.1045	77.3134	77.0149
0.129	31.3582	64.5672	76.5672	81.2537	83.806	84.7761	85.3881	85.791	85.5224	85.2239	84.8209	84.6418	84.1493	83.7761	83.403	83.2687	82.8507	82.4776	81.7761	81.7463	81.3881	81.2239	81.0597	80.8657	80.403	80.0597	79.8955	79.7761	79.7612	79.5373	79.1791	79.0597	78.8209	78.7761	78.597	78.1194	77.8955	77.9104	77.6269	77.4925	77.4179	77.3582	77.0746	76.9851	76.8806	76.7313	76.791	76.3433	76.3433
0.131	31.1045	62.5075	75.1343	79.9701	82.4925	83.5821	84.0149	84.4179	84.2239	84.1045	83.9104	83.2239	83.0597	82.9254	82.4179	82	81.4627	81.3881	81.1343	80.806	80.3134	80.0746	79.7612	79.7612	79.3433	79.3284	79.1493	78.7761	78.597	78.4776	78.3881	78.1642	77.9851	77.4478	77.7463	77.4328	77.209	76.9552	76.9104	76.9552	76.4925	76.3881	76.194	76.1791	75.8358	75.5672	75.6119	75.403	75.403
0.133	31	60.6418	73.2985	78.1045	80.3731	81.3134	81.9851	82.1791	82.1642	82.1493	81.9403	81.8955	81.3881	80.9403	80.7164	80.3731	80.1642	79.6866	79.5075	78.9851	78.9851	78.6716	78.4627	78.0597	77.9552	77.8358	77.7164	77.4328	77.0896	77	76.8955	76.791	76.4627	76.5373	76.194	75.9403	75.8806	75.7463	75.7164	75.2537	74.9104	74.806	75	74.7164	74.791	74.5373	74.5224	74.4478	74.1493
0.135	30.791	58.3881	70.6269	75.3881	77.5224	78.7164	78.9851	79.4478	79.597	79.6418	79.403	79.3134	79.0896	78.6418	78.4328	78.0149	77.9254	77.5224	77.4925	77.2388	77	76.791	76.5522	76.403	76.3284	76.1642	75.9104	75.7761	75.5224	75.5522	75.2687	74.9701	75.0149	74.6716	74.3731	74.5373	74.3433	74.0896	73.9851	73.9104	73.791	73.5373	73.403	73.2985	73.3881	73.1642	72.8657	72.8657	72.6269
0.137	30.4776	56.2687	68.209	72.2985	74.2687	75.209	76.0896	76.3582	76.5672	76.791	76.9254	76.806	76.7463	76.5672	76.2985	76.0149	75.806	75.3731	75.4478	75.2537	74.9851	74.7463	74.597	74.3433	74.2388	74.1791	73.8657	73.9254	73.6866	73.4179	73.3134	73.2687	73.2388	72.9552	73.0299	72.6119	72.3881	72.5075	72.2687	72.1045	71.8657	71.8955	71.5672	71.3731	71.3582	71.3433	71.3284	71.0597	70.7612
0.139	30.2836	54.2239	65.0896	68.8806	70.791	71.7015	72.5373	73.0597	73.4925	73.5522	73.806	73.9254	73.6716	73.5821	73.2388	73.3284	73.194	73.0746	72.6716	72.6418	72.4179	72.4478	72.1791	72.2537	72.0896	71.8209	71.7463	71.6269	71.3731	71.2388	71.0746	71.1045	70.6567	70.7164	70.4776	70.5224	70.4179	70.3582	70.1343	70.1194	69.9851	69.8806	69.6567	69.5075	69.6567	69.3582	69.3134	69.0746	68.9552
0.141	29.9104	52.6119	62.4925	66.0448	67.4925	68.4627	69.1194	69.8507	70.3881	70.7313	70.9254	71.1045	71.194	71.0299	71.2687	70.9851	70.6716	70.9552	70.7015	70.2836	70.3433	70.0746	70.1194	69.9403	69.806	69.597	69.7164	69.4627	69.3881	69.209	69	69.0299	68.9701	68.8358	68.597	68.6119	68.3582	68.0746	68.0597	67.8507	68	67.7463	67.7761	67.6269	67.2836	67.4179	67.403	67.2388	67.0896
0.143	29.8507	51.0448	60.0896	63.1642	64.5672	65.6716	66.3881	67.194	67.7015	67.8657	68.4627	68.597	68.7164	68.5672	68.4925	68.597	68.403	68.3134	68.403	68.3134	68.0896	68.1194	67.9254	67.7015	67.5821	67.6567	67.4925	67.3881	67.3731	67.2687	67.194	67.1642	67.1194	66.9851	66.8507	66.597	66.5373	66.4328	66.4179	66.2388	66.0149	65.791	65.9104	65.8806	65.5522	65.597	65.5075	65.2388	65.4179
0.145	29.7612	49.5821	57.7313	60.0896	61.5224	62.1642	63.1343	64	64.6269	65.1642	65.4925	65.8358	65.9254	66.0597	65.9552	66.1642	66.0597	65.8657	65.806	65.7463	65.9104	65.7761	65.7612	65.597	65.6716	65.2985	65.2985	65.3134	65.0597	65.3134	65.0299	64.8657	64.8955	64.5373	64.7463	64.4478	64.2836	64.4328	64.194	64.1343	64.194	64.0896	63.8358	63.7612	63.6119	63.6119	63.4925	63.6567	63.4179
0.147	29.6716	48.3284	55.5075	57.6567	58.6119	59.4925	60.4776	61.2388	62.0299	62.6866	62.9254	63.3881	63.6418	63.7313	63.8507	63.6418	63.7313	63.7313	63.6119	63.597	63.4776	63.4776	63.4328	63.2388	63.3433	63.4179	63.2687	63.0896	63.3284	63.1194	62.9851	62.9851	62.806	62.6866	62.6716	62.4478	62.5224	62.7463	62.1791	62.1045	62.2388	62.2239	62.0149	61.9254	61.806	61.7463	61.5522	61.3881	61.4179
0.149	29.4478	47.1045	53.4328	55.403	56.1791	56.7313	57.9104	58.8507	59.6269	60.0448	60.5672	60.9851	61.0896	61.4627	61.7463	61.5224	61.5821	61.5373	61.5224	61.6567	61.3582	61.6418	61.5373	61.4925	61.5373	61.1343	61.4328	61.209	60.9851	60.9403	60.9552	60.8507	60.7761	60.7463	60.7463	60.5075	60.7313	60.4478	60.4627	60.3731	60.3284	60.2687	60.1343	59.9403	60.0448	60.0746	59.9701	59.8657	59.5522
0.151	29.5224	45.8657	51.3731	52.9104	53.6866	54.5224	55.4179	56.2836	57.0896	57.597	58.3731	58.6716	58.8806	59.0746	58.9851	59.3881	59.3731	59.4179	59.4925	59.4328	59.5075	59.3881	59.3582	59.2687	59.3433	59.2537	59.1493	59.403	59.2537	59.2537	58.9552	58.9701	59.0448	58.8657	58.9104	59	58.9552	58.5075	58.6119	58.6269	58.5373	58.3582	58.3433	58.2687	58.0896	58.0299	58.209	58.0448	58.0896
0.153	29.3433	44.8657	49.7612	50.7612	51.5672	52.209	53.1343	54.1045	54.791	55.6716	56.194	56.5821	56.9104	57.0896	57.3134	57.3731	57.5672	57.5522	57.7015	57.7612	57.7612	57.7761	57.5672	57.6269	57.5373	57.4627	57.4179	57.4478	57.4328	57.4179	57.4328	57.5224	57.2388	57.3881	57.3433	57.2537	57.2239	57.0299	57.0299	57.0448	56.9552	56.8358	56.7164	56.5821	56.5672	56.6418	56.4776	56.5224	56.209
0.155	29.4478	43.8657	48.0448	48.806	49.2537	50.0448	50.9403	51.9552	52.8358	53.4328	54.1045	54.4925	54.8209	55.1791	55.1791	55.4328	55.6269	55.5821	55.597	55.7164	55.6567	55.6418	55.6269	55.7164	55.6716	55.7164	55.806	55.791	55.6866	55.3881	55.597	55.597	55.5672	55.3731	55.4627	55.2687	55.3731	55.4478	55.1343	55.1343	55	54.9552	54.9701	54.9851	54.8358	54.7313	54.7761	54.6119	54.6716
0.157	29.2836	42.8806	46.2239	46.9552	47.2985	47.9851	49.194	49.9552	50.7015	51.6119	52.0896	52.5821	53	53.3134	53.4328	53.4776	53.5224	53.806	53.8806	53.7015	53.9552	54.0746	54.1493	54.0299	54.0448	54.1343	54.1493	53.9552	53.9851	54.0896	54.0299	53.8806	53.8806	54	53.791	53.9104	53.6418	53.6418	53.6716	53.6269	53.6716	53.4478	53.6866	53.4328	53.3582	53.3731	53.3284	53.2836	53.0746
0.159	29.2985	42.1343	44.9254	45.3731	45.806	46.1493	47.0299	48.1791	49.0448	49.597	50.4627	50.8507	51.3881	51.4627	51.8358	52	52.1493	52.2537	52.209	52.3284	52.4179	52.403	52.3881	52.6269	52.5821	52.3433	52.6269	52.4776	52.4627	52.5821	52.5373	52.5522	52.5522	52.403	52.4925	52.2687	52.3134	52.3433	52.2985	52.1642	52.1343	52.2239	51.9254	51.9701	52.0149	51.806	51.8657	51.806	51.9701
0.161	29.2687	41.2388	43.6567	43.6567	43.8358	44.597	45.4627	46.2388	47.209	48.0149	48.6269	49.1194	49.403	49.8507	50.1194	50.1493	50.4328	50.4776	50.597	50.806	50.7164	50.7761	50.9851	50.9254	50.8507	51.0448	50.8507	50.9104	51.1045	50.806	50.9104	50.8358	50.9403	50.8358	50.806	50.8657	50.806	50.7612	50.6567	50.5373	50.7164	50.6119	50.4925	50.3433	50.4478	50.5373	50.5373	50.403	50.194
0.163	29.1343	40.6269	42.2836	42.2836	42.5672	42.8806	43.7313	44.8955	45.597	46.3731	47.0149	47.6567	47.8955	48.1194	48.5373	48.7313	48.8209	49.1194	49.1642	49.2687	49.3134	49.4627	49.4776	49.4478	49.3433	49.5672	49.3284	49.4925	49.4627	49.597	49.4776	49.6567	49.6418	49.5522	49.5821	49.5224	49.4478	49.4925	49.4328	49.403	49.2985	49.2836	49.1791	49.2239	49.0448	49.0896	49.0448	49.0896	49.0149
0.165	29.2985	39.9104	41.0299	40.806	40.9403	41.3731	42.3731	43.0597	44.0149	44.7313	45.3582	45.8209	46.2388	46.7164	46.9104	47	47.2836	47.4179	47.6567	47.6716	47.8955	48.0149	47.7313	48.0299	48.0746	48.0448	48.1791	48.1642	48.2687	48.1045	48.1194	48.1493	48.0448	48.3582	48.0149	48.1343	48.0448	48.0746	48.0448	47.9403	47.9552	47.8955	47.9254	47.791	47.7313	47.9701	48.0149	47.5522	47.791
0.167	29.0448	39.209	40.1642	39.6866	39.7015	40.2537	40.9254	41.9701	42.6567	43.3582	43.9701	44.4478	44.8955	45.2537	45.5522	45.7761	46	46.1791	46.2537	46.5075	46.6119	46.6866	46.8806	46.7463	46.9552	46.9851	47.1045	46.8806	46.9403	47.0896	46.9552	46.9851	47.0299	46.9104	47.0299	47.0149	47.0149	46.9701	46.9254	46.9701	46.8955	46.806	46.8209	46.806	46.7463	46.7015	46.8507	46.8507	46.6119
0.169	29.2239	38.806	39.1194	38.5821	38.6269	38.8955	39.806	40.5075	41.3284	42	42.7015	43.0746	43.6119	43.9403	44.2239	44.4627	44.791	44.7612	45.0149	45.2687	45.3433	45.4925	45.4925	45.5522	45.6269	45.7463	45.7015	45.8358	45.8657	45.8806	45.8358	45.8955	45.9254	45.7761	45.9104	45.8806	46.0597	45.8806	45.791	45.7612	45.8806	45.7612	45.7761	45.7313	45.6716	45.6567	45.6716	45.5373	45.6567
0.171	29.1791	38.1493	38.2836	37.4627	37.3881	37.7313	38.5224	39.3433	39.9104	40.7164	41.2687	41.9104	42.3134	42.5821	42.8358	43.2537	43.4478	43.6119	43.9552	44.0746	44.1493	44.2388	44.4328	44.3731	44.6269	44.5821	44.6269	44.6567	44.6567	44.6269	44.806	44.8209	44.8657	44.8358	44.8806	44.7015	44.7612	44.806	44.9403	44.7761	44.7164	44.8955	44.806	44.7463	44.7313	44.7164	44.6269	44.8209	44.6716
0.173	29.1493	37.7015	37.3284	36.6269	36.5075	36.791	37.3881	37.9851	38.9104	39.4627	40	40.5224	40.9552	41.4328	41.8209	41.9701	42.2388	42.6269	42.597	42.8657	42.9552	43.1194	43.1343	43.3731	43.3881	43.4179	43.5821	43.7761	43.7164	43.6269	43.7612	43.806	43.8806	43.7612	43.8657	43.8209	43.7463	43.7164	43.7463	43.7761	43.9104	43.8209	43.7015	43.7164	43.8209	43.8209	43.7164	43.6119	43.7612
0.175	29.1343	37.2537	36.6716	35.7015	35.5373	35.806	36.4478	37.1493	37.6269	38.1642	38.9403	39.3284	39.7463	40.2537	40.4328	40.8209	41.1194	41.4627	41.597	41.7164	41.9701	42	42.2388	42.2836	42.3731	42.5075	42.5224	42.6269	42.6716	42.8358	42.6716	42.8657	42.8358	42.791	42.9403	42.9851	43	43	42.9552	43.0149	42.806	42.806	42.9851	42.8806	42.8507	42.7761	42.9552	42.8209	42.8358
0.177	29.1343	36.6418	35.791	34.8507	34.6716	34.7164	35.4179	36.1194	36.5075	37.1642	37.5373	38.0299	38.5224	38.8806	39.2537	39.5821	39.9104	40.0149	40.4627	40.5373	40.7612	40.9552	41.0149	41.209	41.2537	41.2537	41.5672	41.4776	41.5522	41.6269	41.7612	41.6269	41.7612	41.8507	41.791	41.8507	41.9254	41.9552	41.8358	41.9403	42.0149	41.8657	41.8358	42.0896	41.8806	42.0299	41.9552	42.0299	41.6716
0.179	29.0746	36.2239	35.0896	34.0149	33.7463	33.9552	34.4328	34.9552	35.5224	35.9254	36.4179	36.9104	37.2687	37.7612	38.2239	38.4328	38.7313	39.0746	39.2836	39.4179	39.6269	39.791	40	40.0746	40.209	40.2985	40.4776	40.5224	40.5373	40.6418	40.8358	40.9403	40.8507	40.8955	40.8358	41.0149	40.9254	41.0746	40.9851	40.8657	40.9851	41.1343	41.1493	41	41.0896	40.9851	40.9851	41.0746	41.1642
0.181	28.9403	36.0299	34.6418	33.5224	33.194	33.403	33.7612	34.2239	34.597	35.1194	35.5224	36.0896	36.3582	36.7164	37.2239	37.4478	37.8657	38.0597	38.2537	38.6716	38.8657	39.0746	39.1194	39.209	39.403	39.4925	39.6269	39.7015	39.8657	39.9851	39.806	40.0299	39.9851	40.1045	40.1791	40.2537	40.2239	40.1791	40.3582	40.4478	40.4328	40.4478	40.4328	40.2985	40.3134	40.4925	40.4627	40.3881	40.4328
0.183	29.1194	35.403	33.8806	32.8209	32.7015	32.6418	32.9552	33.2836	33.7463	34	34.4627	34.9851	35.3433	35.6716	35.9254	36.4776	36.7612	37.0149	37.209	37.597	37.7463	37.9104	38.0896	38.2687	38.4179	38.5522	38.6567	38.7761	38.9701	38.9104	39.0746	39.1791	39.3433	39.4179	39.3881	39.3881	39.4627	39.5224	39.5075	39.3881	39.4328	39.4776	39.4776	39.5672	39.6418	39.6269	39.6716	39.6567	39.7015
0.185	29.0448	35.1343	33.5522	32.2985	31.9552	31.9701	32.4179	32.6269	32.8209	33.209	33.6119	33.8507	34.194	34.7313	35.0746	35.403	35.7015	36.0896	36.3582	36.5821	36.791	37.0597	37.1493	37.3284	37.6418	37.6567	37.8507	37.9851	38.0299	38.0448	38.1343	38.209	38.4776	38.3881	38.4478	38.6119	38.6418	38.7463	38.6866	38.6866	38.8358	38.6567	38.806	38.7612	38.8806	38.8507	38.9701	38.9403	38.8806
0.187	29.0746	34.6866	32.8806	31.6716	31.5821	31.4925	31.6119	31.8657	32.1343	32.2687	32.597	33.0299	33.3582	33.6866	34.0896	34.3284	34.7612	35.0299	35.194	35.4925	35.8806	36.0448	36.1791	36.3881	36.5373	36.7164	36.7164	36.9104	36.9851	37.1493	37.2687	37.3134	37.3582	37.5075	37.6269	37.5821	37.7164	37.8209	37.8955	37.8209	37.8507	38.0448	37.9403	37.9552	38	38.1343	38.1343	38.1194	38.1194
0.189	29.0896	34.3134	32.5075	31.3731	30.8806	30.9104	31.1343	31.3433	31.3284	31.5075	31.8507	32.1045	32.403	32.7015	32.9701	33.4776	33.7761	34.0149	34.3881	34.6567	34.7761	35.0149	35.2537	35.3731	35.5224	35.7164	35.9701	36.0597	36.1194	36.3582	36.4925	36.5672	36.6119	36.7015	36.7761	36.8955	36.9851	37	36.9254	37.1493	37.0896	37.1343	37.2836	37.1493	37.194	37.2537	37.3881	37.3134	37.3134
0.191	29	33.8657	31.9403	30.8358	30.5075	30.4776	30.597	30.6418	30.6716	30.7761	30.9104	31.194	31.5075	31.7612	32.1493	32.4179	32.7164	33.0299	33.2687	33.597	33.7313	34.0896	34.2388	34.4478	34.5522	34.7612	34.8806	35.0448	35.209	35.3433	35.3881	35.6119	35.6567	35.8507	35.8806	35.9104	35.8955	35.9552	36.2537	36.1493	36.2687	36.2537	36.4179	36.3731	36.4627	36.4627	36.4776	36.6119	36.5672
0.193	28.9403	33.6418	31.5821	30.3582	30.1493	29.9851	30.1045	30.0896	30	30.1791	30.3433	30.5522	30.597	30.9851	31.2687	31.5821	31.8358	32.194	32.4627	32.6866	33.0597	33.0746	33.3731	33.403	33.7313	33.8955	34.0299	34.1791	34.3731	34.4179	34.597	34.7015	34.8955	34.9701	35.0746	35.1045	35.194	35.3881	35.3284	35.4328	35.5224	35.5522	35.4925	35.5821	35.6567	35.7463	35.6567	35.8806	35.9552
0.195	28.9552	33.2537	31.2388	30.0746	29.9104	29.7463	29.7015	29.7463	29.6418	29.5373	29.6269	29.7612	30.0149	30.2239	30.5522	30.791	31.1045	31.3731	31.5522	31.8209	32	32.2537	32.4478	32.7164	32.8507	33.0299	33.194	33.403	33.5672	33.6567	33.6866	33.9552	34.0299	34.0149	34.1194	34.2388	34.4328	34.4776	34.5373	34.5373	34.7164	34.791	34.7463	34.8657	34.8806	34.9254	35.0299	35.1493	34.8209
0.197	29.0597	33.0299	31.0149	29.7761	29.4776	29.403	29.4776	29.3284	29.1791	29.1343	29.0597	29.2836	29.4776	29.6716	29.8507	30.1045	30.3433	30.5373	30.806	31.0597	31.3134	31.4776	31.7015	31.8209	32	32.194	32.3582	32.5522	32.7612	32.806	33.0597	32.9403	33.1642	33.2836	33.4328	33.5522	33.6418	33.7164	33.806	33.8358	33.9403	34	34	34.0597	34.1343	34.194	34.3134	34.2985	34.403
0.199	28.9552	32.5672	30.4776	29.403	29.194	29.0448	29	28.9552	28.7015	28.597	28.7015	28.7313	28.791	28.9254	29.1045	29.403	29.597	29.8955	30.0896	30.2239	30.4179	30.7015	30.8358	31.0149	31.2537	31.3134	31.5672	31.5522	31.7463	32.0597	32.1642	32.2687	32.4179	32.4925	32.5821	32.7015	32.8507	32.8657	32.9403	33.0149	33.0597	33.1642	33.1642	33.3433	33.2687	33.5224	33.5373	33.4179	33.6269
0.201	29.0597	32.3284	30.2537	29.194	28.9552	28.7612	28.6567	28.5075	28.3582	28.1045	28.0746	28.0746	28.2388	28.4776	28.6269	28.8806	29.0597	29.194	29.3582	29.597	29.6567	30.0896	30.1343	30.2836	30.403	30.597	30.7612	30.9851	31	31.194	31.3433	31.4328	31.5373	31.6269	31.7612	31.7761	31.8358	32.1791	32.2239	32.2388	32.3284	32.4627	32.5373	32.5075	32.597	32.6119	32.7463	32.8955	32.9254
0.203	29	32.1194	30.0896	29.0149	28.806	28.7015	28.5672	28.4328	28.0597	27.9254	27.9254	27.9403	27.8955	28.0746	28.194	28.3881	28.6567	28.806	29	29.194	29.3433	29.403	29.7015	29.791	29.9701	30.0597	30.2836	30.4179	30.4478	30.5522	30.7164	30.9851	31.0299	31.209	31.3134	31.403	31.5672	31.6269	31.6866	31.7164	31.806	31.9104	31.9104	32.0299	32.1194	32.2239	32.2985	32.2687	32.3284
0.205	29.1493	31.8507	29.6716	28.7612	28.5522	28.4179	28.194	27.9552	27.7313	27.6269	27.4776	27.4776	27.5373	27.597	27.8209	27.9552	28.1045	28.2836	28.3731	28.5821	28.6716	28.7761	28.8955	29.1045	29.194	29.3881	29.4627	29.6418	29.791	30	30.0299	30.1791	30.2687	30.4925	30.5522	30.5821	30.7463	30.8507	30.806	31	31.0597	31.1045	31.2388	31.3582	31.2687	31.3433	31.4328	31.5224	31.5522
0.207	29.0597	31.5821	29.4179	28.403	28.2537	28.1343	28.0299	27.7164	27.3731	27.209	27.1642	27.1194	27.1791	27.2836	27.3731	27.4478	27.6567	27.8358	27.9254	28.0149	28.2239	28.3284	28.4925	28.5373	28.6269	28.8209	28.9851	29.1194	29.2537	29.3881	29.403	29.6269	29.7612	29.791	29.8955	30.0896	30.194	30.1642	30.3284	30.3731	30.4328	30.4478	30.5373	30.6866	30.7015	30.8209	30.9254	30.9701	30.9701
0.209	29.0299	31.2537	29.0149	28.1493	28.0597	27.8209	27.6716	27.3881	27.1791	27	26.9104	26.8955	26.8806	26.9254	27.0746	27.194	27.3134	27.3134	27.5672	27.6269	27.7761	27.8657	27.9403	28.0896	28.2239	28.3433	28.3433	28.597	28.6567	28.8507	28.9104	29.0299	29.2537	29.194	29.3881	29.4179	29.5522	29.6418	29.7015	29.7612	29.9851	29.9552	29.9701	30	30.2687	30.2985	30.3284	30.2836	30.4478
0.211	28.9254	31.0299	28.9104	28	27.8507	27.6866	27.6119	27.403	26.9701	26.6866	26.5224	26.5373	26.597	26.7612	26.7015	26.9701	27.0149	27.1493	27.1642	27.2836	27.4179	27.5821	27.7313	27.7612	27.8657	27.9701	28.1045	28.1493	28.2836	28.5373	28.5672	28.6716	28.7612	28.8358	29.0448	29.0746	29.2687	29.2239	29.2836	29.4179	29.4776	29.5373	29.5821	29.6567	29.6866	29.8358	29.9254	29.9701	29.9552
0.213	28.8209	30.9552	28.6119	27.9104	27.7164	27.5821	27.3433	27.1642	26.791	26.5522	26.4925	26.4627	26.4328	26.5373	26.7313	26.7463	26.9104	26.8657	27.0448	27.194	27.2537	27.2687	27.403	27.5522	27.7164	27.7015	27.8209	28	28.2239	28.2239	28.194	28.3731	28.5522	28.597	28.597	28.7612	28.8657	29.0597	29.0746	29.0149	29.1493	29.1791	29.3582	29.3433	29.4478	29.4776	29.6269	29.7164	29.7463
0.215	28.8955	30.7463	28.4328	27.6418	27.4776	27.3284	27.2537	26.8806	26.597	26.403	26.2687	26.3284	26.2985	26.3134	26.4179	26.5522	26.5672	26.7761	26.8657	26.9701	26.9851	27.1791	27.1642	27.2985	27.3582	27.4478	27.6866	27.7463	27.8209	27.8657	28.0896	28.209	28.2537	28.3582	28.403	28.5373	28.5522	28.6567	28.7612	28.8507	28.9104	29.0299	29	29.1045	29.194	29.194	29.3433	29.3433	29.4478
0.217	28.8806	30.3881	28.1045	27.3284	27.3284	27.1045	26.8507	26.7015	26.3881	26.1642	26.0896	25.9701	26.0299	26.194	26.2537	26.3881	26.4627	26.4925	26.6119	26.7612	26.791	26.9701	26.9403	26.9701	27.1493	27.2687	27.3731	27.4776	27.5672	27.7164	27.7761	27.8955	28.0149	28.0448	28.1194	28.2985	28.403	28.3582	28.4925	28.5672	28.5522	28.6567	28.8209	28.8358	28.8806	28.9552	29.0299	29.0746	29.0896
0.219	28.597	30.403	28.0597	27.1791	27.1045	26.9701	26.8806	26.5821	26.2687	26.1194	26.0448	25.9552	26.0746	26.0896	26.2239	26.3731	26.3881	26.4925	26.6418	26.6269	26.7612	26.8358	27.0149	27.1194	27.1343	27.1642	27.3134	27.4776	27.5821	27.6269	27.7761	27.8507	27.8507	27.9701	28.1642	28.1343	28.2388	28.3582	28.403	28.4627	28.7015	28.6567	28.6866	28.7313	28.8209	28.9254	28.9851	29	29.1045
0.221	28.7313	30.2985	27.7313	27.0149	26.8806	26.8209	26.7313	26.3582	26.1791	25.9104	25.8657	25.9851	25.9851	26.0448	26.1343	26.2388	26.3881	26.3881	26.5821	26.5821	26.7761	26.8507	26.8806	26.9851	27.1045	27.2836	27.2388	27.3284	27.5373	27.5821	27.6716	27.7612	27.9701	28.0149	28.0448	28.1194	28.2537	28.3582	28.3582	28.4328	28.4478	28.5522	28.5821	28.6269	28.7612	28.8507	28.9851	28.9552	29.0149
0.223	28.6567	30.194	27.7761	26.8209	26.791	26.6418	26.4328	26.1791	25.9403	25.791	25.791	25.8209	25.8358	25.9851	26.1642	26.2388	26.3284	26.3881	26.5224	26.6716	26.7313	26.8209	26.9104	26.9403	27.1493	27.1493	27.2537	27.3881	27.5224	27.6567	27.7612	27.8358	27.8955	27.9851	28.1045	28.2836	28.2388	28.3881	28.4925	28.6269	28.6418	28.6567	28.6418	28.7164	28.7761	28.8806	28.9104	29.0149	29.0746
0.225	28.5821	30.0448	27.403	26.5373	26.3433	26.2836	26.1493	25.9851	25.6866	25.6119	25.5224	25.5672	25.6119	25.806	25.8806	26.0299	26.1343	26.2985	26.3881	26.5224	26.6119	26.7612	26.8955	26.9851	27.0597	27.1045	27.3134	27.4328	27.4776	27.5373	27.6716	27.791	27.8955	27.9701	28	28.0746	28.3134	28.3134	28.3881	28.3731	28.403	28.5373	28.7015	28.7612	28.7463	28.806	28.9104	28.9701	29.0746
0.227	28.4478	29.8955	27.2985	26.2836	26.1194	26	25.9104	25.806	25.5373	25.3433	25.403	25.4478	25.597	25.6866	25.8358	25.9552	26.1642	26.2537	26.3433	26.4627	26.6418	26.6418	26.8209	26.8955	27.0299	27.194	27.2388	27.3881	27.5224	27.5821	27.6716	27.791	27.8657	27.8806	28.0746	28.2388	28.2836	28.3284	28.403	28.5224	28.597	28.7015	28.7164	28.806	28.8358	29	29.0597	29.0597	29.0896
0.229	28.3433	29.6866	26.9403	26	25.7761	25.6418	25.597	25.3881	25.1493	25.1642	25.1045	25.1642	25.3582	25.5821	25.6418	25.8806	25.9851	26.1493	26.2239	26.3731	26.4776	26.6567	26.791	26.8955	26.9701	27.1343	27.3134	27.3582	27.5224	27.5522	27.7015	27.8657	27.8955	27.9851	28.0597	28.1493	28.2836	28.3731	28.403	28.4776	28.6269	28.6119	28.6567	28.7612	28.8209	28.9254	28.9701	29.1493	29.1642
0.231	28.3433	29.6418	26.7612	25.6716	25.5075	25.3881	25.2836	25.194	24.9851	24.8955	25	25.1194	25.194	25.3284	25.5075	25.7015	25.9254	26.0746	26.2239	26.3881	26.4627	26.597	26.806	26.8657	27.0896	27.0746	27.2239	27.3731	27.5075	27.7164	27.7015	27.7761	28.0597	28.0896	28.2239	28.2687	28.3881	28.5224	28.6418	28.5821	28.7313	28.7463	28.9701	28.9701	29.0448	29.0746	29.209	29.2239	29.2537
0.233	28.2687	29.4627	26.5224	25.403	25.2239	25.0597	24.9701	24.806	24.6567	24.6119	24.6716	24.806	24.9552	25.1194	25.3881	25.5075	25.6716	25.8806	26.1194	26.1791	26.3881	26.597	26.5672	26.7463	26.8507	27.1045	27.2388	27.4179	27.4776	27.6567	27.7164	27.8955	27.9851	28.194	28.209	28.2985	28.4328	28.4776	28.5373	28.6269	28.6716	28.8358	28.8955	28.9403	28.9701	29.1194	29.2239	29.2537	29.3433
0.235	27.9851	29.2836	26.2388	25.1493	24.791	24.6716	24.5821	24.597	24.3284	24.3582	24.4478	24.5224	24.7164	24.8955	25	25.2836	25.4925	25.7463	25.8657	26.0896	26.2388	26.403	26.5672	26.6866	26.8507	27.0149	27.1642	27.2985	27.4925	27.6119	27.791	27.8209	28.0448	28.0448	28.194	28.3134	28.4328	28.4776	28.6119	28.6269	28.7313	28.806	28.8955	28.9851	29.1343	29.1493	29.2388	29.3731	29.3731
0.237	28.0149	29.0597	26.0299	24.7463	24.5075	24.2985	24.2836	24.0896	24.0149	24.0299	24.0896	24.2388	24.2985	24.5373	24.8507	25.0597	25.2537	25.4776	25.6567	25.8358	25.9403	26.2537	26.4627	26.5224	26.7761	26.8209	27.0448	27.1493	27.3284	27.4925	27.5522	27.7761	27.8358	28.0448	28.0896	28.1642	28.3731	28.4925	28.5075	28.6418	28.7612	28.806	28.8657	28.9701	29.0448	29.1343	29.2388	29.2537	29.4179
0.239	27.9851	28.8806	25.6866	24.4179	24.1791	24	23.9104	23.806	23.6716	23.597	23.7015	23.8657	24.1493	24.2836	24.5373	24.7612	25	25.194	25.4627	25.6269	25.8507	25.9552	26.1493	26.403	26.5224	26.7164	26.8955	27.0299	27.194	27.3731	27.4776	27.6418	27.7463	27.8955	28.0896	28.1791	28.2687	28.4179	28.4179	28.5224	28.6866	28.7612	28.791	28.9701	29.0149	29.1045	29.2985	29.3284	29.3284
0.241	27.8806	28.5522	25.3134	24.0597	23.6716	23.5821	23.3881	23.3582	23.1642	23.1194	23.2836	23.4627	23.4925	23.806	24.0299	24.3582	24.597	24.791	24.9701	25.2687	25.4925	25.6567	25.8358	26.0746	26.2388	26.4328	26.597	26.8507	26.9851	27.0896	27.2985	27.4328	27.5373	27.6119	27.7313	27.9104	28.0448	28.1642	28.3134	28.3433	28.403	28.5672	28.597	28.7313	28.8507	29.0149	29	29.0896	29.0896
0.243	27.7015	28.2836	24.9403	23.5821	23.2687	23.0746	23.1343	22.8806	22.7612	22.8358	22.8507	22.9851	23.2239	23.403	23.6418	23.9104	24.1493	24.4478	24.6716	24.9104	25.0597	25.3582	25.5672	25.6418	25.8955	26.1343	26.2836	26.5075	26.7164	26.806	26.9552	27.1642	27.3134	27.4328	27.5821	27.7313	27.8657	27.9104	27.9254	28.2239	28.3433	28.403	28.4627	28.5821	28.6119	28.6567	28.8657	28.8806	28.9851
0.245	27.5821	28.0597	24.6269	23.4179	23.0896	22.8657	22.7313	22.597	22.5224	22.4478	22.5075	22.6716	22.8657	23.0597	23.3284	23.6119	23.8507	24.1045	24.3731	24.5821	24.8507	25.0746	25.2537	25.4776	25.7015	25.791	26.1045	26.1642	26.3134	26.6119	26.6866	26.9851	27.0746	27.209	27.3433	27.4925	27.6119	27.7164	27.9104	27.9254	28.0299	28.1642	28.3284	28.3134	28.4478	28.6418	28.7015	28.791	28.8358
0.247	27.6119	27.5075	24.3134	22.9701	22.6866	22.4179	22.3134	22.2388	22.0448	21.9552	22.1045	22.2687	22.3582	22.6716	22.8209	23.1045	23.3881	23.6119	23.8955	24.0746	24.4179	24.6119	24.8209	25.0597	25.2239	25.4478	25.6567	25.8657	26.0448	26.194	26.4328	26.5522	26.6716	26.8358	27.0149	27.0746	27.194	27.3881	27.4925	27.597	27.7015	27.806	27.9254	27.9851	28.1045	28.194	28.3582	28.403	28.5373
0.249	27.5672	27.194	23.8507	22.6418	22.2537	22.0746	21.9701	21.8358	21.6269	21.6119	21.6716	21.791	21.9701	22.1791	22.4627	22.7313	22.9403	23.2537	23.4627	23.7761	23.9254	24.1791	24.4179	24.6418	24.8358	25.0896	25.209	25.4328	25.6716	25.8358	25.9104	26.0746	26.3134	26.4328	26.6119	26.7463	26.9104	27.0597	27.0746	27.1791	27.3731	27.4478	27.5522	27.7015	27.7761	27.8657	28.0299	28.1045	28.2239
0.251	27.4627	26.8507	23.4627	22.2239	21.9552	21.7463	21.5672	21.4328	21.2537	21.209	21.2239	21.3582	21.5075	21.791	21.9552	22.1343	22.4776	22.7761	22.9851	23.1791	23.4776	23.7015	23.9104	24.1493	24.3731	24.6119	24.7761	24.9701	25.1493	25.3433	25.4776	25.6418	25.8507	25.9552	26.1343	26.2836	26.3881	26.5224	26.7164	26.7612	26.8955	27.0448	27.0896	27.209	27.3134	27.4627	27.5373	27.6269	27.7015
0.253	27.4328	26.4179	23.0149	21.8507	21.4627	21.2985	21.2388	21.0299	20.806	20.791	20.8955	20.9552	21.1343	21.3134	21.5224	21.806	21.9851	22.1791	22.4925	22.806	23.0448	23.2239	23.4925	23.7015	23.9104	24.0448	24.3284	24.5373	24.7015	24.7761	25.0448	25.194	25.3731	25.5522	25.6716	25.7015	26.0149	26.0896	26.2388	26.3134	26.4627	26.597	26.7164	26.7612	26.8806	27.0149	27.1045	27.1791	27.2836
0.255	27.2985	26.0896	22.6716	21.5075	21.2537	21.0299	20.8507	20.7015	20.5373	20.4776	20.597	20.6418	20.791	20.9552	21.1343	21.4179	21.6567	21.8955	22.0448	22.3731	22.6269	22.806	23.0149	23.2687	23.4776	23.5821	23.8507	24.0746	24.2687	24.5075	24.6269	24.8358	24.9552	25.1194	25.1642	25.403	25.5224	25.6716	25.7761	25.9403	26.0149	26.1493	26.2836	26.3134	26.4478	26.597	26.6567	26.8507	26.8507
0.257	27.2537	25.5821	22.1343	21.0597	20.7463	20.5821	20.4627	20.2687	20.1194	20.0299	20.0746	20.1493	20.2687	20.4328	20.6716	20.8955	21.1194	21.2985	21.6418	21.806	22.0299	22.2985	22.4776	22.6567	22.8358	23.1194	23.2687	23.4776	23.6269	23.8507	23.9552	24.1045	24.3731	24.4328	24.6866	24.8209	24.9254	25.0448	25.1343	25.2687	25.3881	25.4627	25.5522	25.7164	25.7612	25.9104	26.0896	26.1493	26.2537
0.259	27.1045	25.1791	21.7164	20.6119	20.4478	20.194	20.0149	19.9701	19.8358	19.6866	19.7015	19.806	19.8955	20.0299	20.2537	20.4925	20.6567	20.8507	21.1343	21.403	21.5821	21.7761	22.0299	22.1493	22.4328	22.597	22.806	22.9851	23.1343	23.403	23.5224	23.6866	23.806	23.9552	24.1642	24.2687	24.3582	24.5672	24.7164	24.7164	24.9403	25.0299	25.1194	25.2687	25.2985	25.4925	25.5075	25.6269	25.7015
0.261	27.0448	24.7761	21.3134	20.2836	20.0448	19.9403	19.8657	19.6119	19.4328	19.4179	19.3433	19.4776	19.5821	19.7612	19.8955	20.1343	20.3433	20.597	20.7015	20.9701	21.1493	21.4179	21.597	21.8209	21.9403	22.1642	22.3731	22.5075	22.7463	22.8507	23.0448	23.1343	23.3284	23.4627	23.6269	23.7612	23.9403	24.0896	24.1194	24.2687	24.4179	24.4776	24.597	24.6418	24.806	24.8806	25.0448	25.0448	25.1493
0.263	26.9254	24.4179	20.8209	19.8955	19.6866	19.5672	19.4179	19.2388	19.1343	18.9403	19.0149	19.1045	19.1343	19.3134	19.5075	19.6866	19.9552	20.0597	20.2985	20.4925	20.7015	20.9254	21.1045	21.3284	21.5075	21.7015	21.8507	22.0896	22.1642	22.3881	22.5075	22.7164	22.8657	22.9701	23.1493	23.209	23.403	23.5075	23.5821	23.7015	23.7761	23.8955	24.0448	24.194	24.2388	24.3582	24.4328	24.6119	24.6418
0.265	26.806	24.1194	20.4328	19.4627	19.3134	19.0448	18.9851	18.8657	18.7761	18.6567	18.7164	18.7761	18.8657	19.0448	19.1642	19.3433	19.5224	19.7015	19.8358	20.0746	20.2985	20.4776	20.6716	20.8507	21.0448	21.1642	21.3582	21.6119	21.7463	21.8955	21.9552	22.194	22.3433	22.4478	22.6119	22.806	22.806	22.9701	23.0896	23.194	23.2985	23.3582	23.4627	23.6269	23.7164	23.806	24	23.9403	24.0896
0.267	26.5373	23.6716	19.9701	19.0597	18.8209	18.7761	18.7015	18.5224	18.3582	18.3134	18.2537	18.4179	18.4925	18.6119	18.7612	18.9403	19.1045	19.3284	19.5373	19.7015	19.8657	20.1194	20.2537	20.3881	20.597	20.7612	20.9403	21.0448	21.209	21.3582	21.5373	21.6866	21.7761	21.9403	22.0448	22.209	22.3433	22.4328	22.597	22.6269	22.791	22.8657	22.9701	22.9552	23.1045	23.2239	23.403	23.4925	23.5075
0.269	26.4179	23.3881	19.6418	18.6866	18.6119	18.403	18.3284	18.2388	18.0746	18.0299	18.0896	18.1493	18.209	18.3284	18.5075	18.6866	18.8955	19.0149	19.1791	19.3433	19.5522	19.7313	19.8657	20.0597	20.1493	20.3433	20.5075	20.597	20.8657	20.9104	21.1343	21.2537	21.4328	21.5224	21.6269	21.7313	21.8955	22	22.1045	22.194	22.3284	22.4179	22.5075	22.6418	22.7015	22.791	22.9104	22.9254	23.0149
0.271	26.2537	23.2985	19.3433	18.403	18.2537	18.1194	18.0896	17.9701	17.806	17.7612	17.7612	17.8806	17.9552	18.0746	18.2687	18.3582	18.5672	18.7463	18.9851	19.0299	19.194	19.3881	19.597	19.7015	19.9552	20.0746	20.209	20.3881	20.4776	20.6418	20.791	20.8955	21.0896	21.209	21.2985	21.3582	21.5075	21.6716	21.7015	21.8507	21.9104	21.9851	22.1194	22.194	22.3284	22.3433	22.4776	22.597	22.7015
0.273	26.0896	22.9701	18.9254	17.9403	17.8209	17.7761	17.6418	17.5224	17.4925	17.403	17.4925	17.5075	17.6567	17.791	17.9552	18.1194	18.2537	18.4627	18.4627	18.806	18.9104	19.0597	19.2388	19.3731	19.4925	19.6269	19.806	19.8955	20.0896	20.2836	20.3433	20.4627	20.6567	20.6866	20.8507	20.9403	21.1194	21.194	21.2836	21.3731	21.5224	21.6119	21.7015	21.7164	21.7612	21.9104	22	22.0597	22.0746
0.275	25.7313	22.791	18.597	17.6567	17.5373	17.4328	17.3881	17.3134	17.1045	17.1343	17.2537	17.2687	17.3731	17.5373	17.6567	17.7612	17.9851	18.1493	18.3284	18.4627	18.6269	18.7463	18.8955	19.0597	19.1493	19.3433	19.5224	19.6866	19.7761	19.8955	20.0448	20.1791	20.2537	20.2985	20.597	20.6567	20.7164	20.8507	20.9701	20.9552	21.1045	21.2537	21.194	21.2836	21.4776	21.5672	21.6418	21.6716	21.7164
0.277	25.4328	22.6269	18.2687	17.2985	17.194	17.0896	17.0597	16.9701	16.9403	16.8955	16.8806	17.0299	17.1493	17.2388	17.4179	17.5821	17.7164	17.8358	18.0299	18.1493	18.3433	18.5522	18.6119	18.791	18.9403	19.0448	19.1791	19.2985	19.4776	19.6269	19.7463	19.8507	19.9552	20.194	20.1791	20.2985	20.3731	20.4925	20.6119	20.7164	20.7313	20.8806	20.9851	20.9701	21.0746	21.1493	21.2687	21.3731	21.403
0.279	25.0896	22.5075	17.9701	17.0149	16.8358	16.7612	16.7612	16.6418	16.5373	16.597	16.6866	16.7612	16.8657	17	17.1343	17.3433	17.4776	17.6269	17.8209	17.9254	18.0746	18.2388	18.3134	18.4776	18.597	18.7761	18.9254	19.0597	19.1493	19.2687	19.3731	19.5373	19.6269	19.6567	19.7612	19.9701	20.1045	20.1493	20.2537	20.2985	20.4179	20.4925	20.5224	20.7164	20.7463	20.791	20.9403	21	21.0597
0.281	24.7313	22.4328	17.5821	16.5373	16.4627	16.3582	16.3433	16.3433	16.2388	16.2239	16.3284	16.4776	16.6119	16.7164	16.9104	17	17.1642	17.3284	17.4925	17.6716	17.7463	17.8657	18.0448	18.209	18.3134	18.4776	18.5821	18.7463	18.8806	19.0149	19.0746	19.1642	19.3731	19.4179	19.597	19.6716	19.7015	19.8209	19.8657	20.0299	20.0299	20.1045	20.2537	20.2687	20.3134	20.5075	20.6119	20.6418	20.6866
0.283	24.2388	22.3433	17.3881	16.2687	16.209	16.1343	16.0746	16.0746	16.0448	16.0149	16.1045	16.2687	16.3433	16.5522	16.6716	16.8507	16.9701	17.1493	17.2687	17.4478	17.6418	17.791	17.9254	17.9701	18.1791	18.2687	18.4627	18.5075	18.7015	18.791	18.9701	19.0299	19.1194	19.194	19.2836	19.3881	19.5672	19.6866	19.7164	19.791	19.9254	19.9254	20.0299	20.1343	20.209	20.2388	20.3582	20.3881	20.4925
0.285	23.8955	22.4627	17.1791	16	15.8507	15.8358	15.806	15.7761	15.7313	15.791	15.8955	16.0448	16.0597	16.2687	16.4328	16.6119	16.7761	16.9403	17.0746	17.2537	17.4328	17.5373	17.6716	17.791	17.8955	18.0597	18.1642	18.3433	18.4328	18.6418	18.6269	18.8209	18.9403	19.0149	19.1194	19.2388	19.3284	19.3881	19.5075	19.5672	19.6716	19.6716	19.7612	19.8657	19.9403	20.0597	20.1045	20.1791	20.2836
0.287	23.4776	22.5075	16.8806	15.7164	15.6269	15.5075	15.597	15.4925	15.5075	15.4925	15.6567	15.7612	15.9403	16.0896	16.2537	16.4627	16.597	16.7761	16.9104	17.0597	17.1493	17.3433	17.4776	17.6418	17.791	17.8806	18.0597	18.1493	18.2836	18.3881	18.5224	18.6567	18.791	18.9104	18.9552	18.9851	19.1642	19.194	19.2985	19.3284	19.4925	19.5672	19.6567	19.6119	19.7313	19.8806	19.9403	20.0149	20.0448
0.289	23.1194	22.5672	16.6716	15.4179	15.2388	15.209	15.2388	15.2687	15.209	15.2388	15.3284	15.5373	15.6418	15.8507	16	16.1493	16.3881	16.5075	16.6716	16.8657	16.9701	17.1343	17.2687	17.3881	17.5522	17.7015	17.7612	17.9104	18	18.1493	18.2537	18.3881	18.4925	18.5522	18.7015	18.7761	18.8955	19.0149	19.0896	19.1343	19.1642	19.3134	19.3881	19.4627	19.5224	19.6716	19.7463	19.7463	19.8358
0.291	22.6119	22.6716	16.4925	15.1493	14.9194	14.9	14.9134	14.9403	14.9403	15	15.1343	15.2687	15.4627	15.6418	15.8358	16	16.194	16.2836	16.4627	16.6716	16.791	17	17.1045	17.2687	17.3731	17.4627	17.6269	17.791	17.9552	18.0448	18.1194	18.2388	18.3134	18.4478	18.5821	18.6716	18.791	18.8806	18.9403	18.9552	19.1343	19.194	19.2687	19.3284	19.3582	19.3881	19.5672	19.6418	19.6119
0.293	22.2687	22.8657	16.3134	14.806	14.6597	14.6149	14.6597	14.6672	14.6493	14.8045	14.8925	15.0299	15.2239	15.3433	15.5522	15.7761	15.9104	16.1343	16.2836	16.4179	16.6269	16.7761	16.8955	16.9851	17.1642	17.2836	17.4328	17.6119	17.6567	17.791	17.9851	18.0597	18.209	18.2388	18.3134	18.4478	18.5373	18.6567	18.7164	18.8955	18.8209	18.9552	19.0448	19.0746	19.194	19.3284	19.3881	19.4179	19.5373
0.295	21.8507	23.1194	16.1642	14.709	14.4015	14.3507	14.4418	14.4463	14.509	14.5582	14.6522	14.8761	15.0448	15.2687	15.403	15.6866	15.8657	16.0149	16.1493	16.3134	16.4478	16.6119	16.7463	16.9403	17.0448	17.1791	17.2836	17.4925	17.6119	17.7164	17.8507	17.9552	18.0299	18.209	18.2836	18.3881	18.5075	18.6119	18.6269	18.7313	18.8657	18.9403	18.9403	19.0896	19.1343	19.1791	19.2985	19.3284	19.3731
0.297	21.5075	23.2239	16.1045	14.4194	14.1881	14.1552	14.1896	14.2418	14.2	14.2657	14.509	14.6493	14.8224	15.0746	15.2687	15.4179	15.6716	15.8209	16.0149	16.1642	16.3284	16.4776	16.6567	16.7463	16.9851	17.0149	17.2836	17.3134	17.4776	17.6269	17.6716	17.806	17.9552	18.0299	18.1642	18.2388	18.3433	18.4179	18.6269	18.6418	18.7463	18.806	18.8507	18.8955	19.0149	19.0597	19.194	19.2836	19.2985
0.299	21.0448	23.3881	15.9701	14.2403	13.9373	13.8881	13.9716	13.9836	14.0134	14.1224	14.2985	14.4955	14.6507	14.8642	15.0896	15.2836	15.4478	15.6418	15.806	16.0299	16.209	16.3284	16.4776	16.6866	16.7761	16.9701	17.0597	17.209	17.3284	17.4925	17.597	17.7164	17.8507	17.9701	18.0448	18.194	18.3134	18.3731	18.4179	18.5075	18.6269	18.7761	18.7761	18.8507	18.9403	19.0448	19.0746	19.1045	19.1791
0.301	20.7313	23.3731	15.8955	14.0896	13.7388	13.6075	13.6821	13.8284	13.8239	13.9104	14.1328	14.306	14.4746	14.6776	14.9403	15.1642	15.2985	15.5821	15.6716	15.8657	16.0448	16.2388	16.3881	16.5373	16.7313	16.791	16.9851	17.1343	17.2537	17.403	17.4776	17.6716	17.7612	17.8657	18	18.0448	18.1045	18.2985	18.3284	18.4179	18.5373	18.5821	18.7463	18.791	18.8507	18.9403	19.1045	19.0746	19.1791
0.303	20.3433	23.4328	15.8358	13.9493	13.5164	13.4149	13.5507	13.5612	13.6537	13.8015	13.9388	14.1478	14.3164	14.5522	14.7881	14.9403	15.209	15.3731	15.5821	15.7313	15.9403	16.1045	16.2239	16.4179	16.5373	16.7761	16.8507	17.0149	17.2239	17.3284	17.4328	17.597	17.6567	17.7612	17.9254	18.0299	18.1791	18.194	18.3284	18.3433	18.4925	18.6119	18.6119	18.7164	18.8358	18.8955	19	19.0746	19.1791
0.305	19.9552	23.3731	15.8358	13.7776	13.403	13.3313	13.3896	13.4612	13.5209	13.6313	13.8448	14.0672	14.3119	14.491	14.6522	14.9224	15.1343	15.3284	15.5224	15.7164	15.8955	16.1045	16.2239	16.3881	16.4925	16.7164	16.8806	17	17.1493	17.2985	17.403	17.5522	17.6866	17.806	17.8657	18.0299	18.1194	18.2239	18.3433	18.3881	18.4776	18.6119	18.7313	18.806	18.8657	18.9851	19.0299	19.1343	19.194
0.307	19.7164	23.403	15.7761	13.7463	13.2716	13.1806	13.306	13.3836	13.4194	13.5716	13.6985	13.9254	14.1	14.4	14.6507	14.8731	15.0448	15.2537	15.4776	15.6567	15.8657	16.0149	16.1791	16.3284	16.5373	16.6866	16.8209	17.0299	17.1642	17.3134	17.4328	17.5522	17.7313	17.7761	17.9552	18.0448	18.1642	18.2687	18.3582	18.4776	18.5821	18.6716	18.6716	18.8209	18.8657	19	19.1194	19.1642	19.2388
0.309	19.4627	22.9403	15.5522	13.4313	12.9955	12.8791	12.9791	13.0687	13.1403	13.2239	13.4209	13.6776	13.897	14.1194	14.3403	14.5627	14.8403	15.0299	15.2239	15.4478	15.5672	15.791	15.9701	16.1343	16.2388	16.4179	16.6418	16.791	16.8955	17.0746	17.194	17.2836	17.5075	17.5672	17.7463	17.791	17.9851	18.0597	18.1791	18.2537	18.3433	18.3731	18.5224	18.7015	18.6567	18.806	18.9104	18.9851	19.0149
0.311	18.9104	22.597	15.4179	13.2866	12.7448	12.691	12.8015	12.9313	12.991	13.0955	13.3015	13.5567	13.7552	13.9881	14.2269	14.4493	14.6403	14.9075	15.0448	15.3134	15.4776	15.6716	15.8806	16.0299	16.1791	16.3284	16.5224	16.6866	16.8507	16.9851	17.1343	17.3433	17.3881	17.4776	17.597	17.806	17.8507	17.9701	18.0896	18.1642	18.2836	18.3881	18.4925	18.4776	18.6866	18.791	18.9254	18.9701	19.0149
0.313	18.4328	22.2239	15.3134	13.2239	12.6403	12.5313	12.6358	12.7507	12.8179	13	13.1836	13.3672	13.6194	13.8493	14.1299	14.394	14.5463	14.7627	15.0299	15.1791	15.3881	15.5522	15.806	15.9403	16.1343	16.2836	16.4627	16.5522	16.806	16.9254	16.9851	17.2239	17.3582	17.5373	17.6269	17.7463	17.8657	18.0149	18.0746	18.1493	18.2836	18.403	18.4328	18.5373	18.6716	18.6866	18.8507	18.9104	19.0597
0.315	18.1343	21.8507	15.1343	13.0269	12.5045	12.3597	12.4851	12.5731	12.6896	12.8478	13.0896	13.2657	13.4985	13.7015	13.9716	14.2119	14.5164	14.6299	14.8627	15.0896	15.2836	15.4627	15.6119	15.8209	16.0299	16.1642	16.3433	16.6269	16.7164	16.8657	17.0448	17.1493	17.3134	17.4179	17.5224	17.6269	17.8358	17.8955	18.0896	18.1194	18.194	18.3284	18.5224	18.5522	18.6418	18.7313	18.8209	18.9403	18.9701
0.317	17.6866	21.2836	15.0149	12.9164	12.2701	12.1985	12.306	12.4806	12.5791	12.7209	12.9284	13.1716	13.3761	13.6925	13.8925	14.1134	14.3746	14.5896	14.8015	14.9851	15.209	15.4627	15.5672	15.7164	16	16.1791	16.2836	16.4925	16.6866	16.8358	16.8955	17.1045	17.3284	17.3881	17.5224	17.6119	17.806	17.8955	18.0149	18.0597	18.2239	18.2985	18.4179	18.5075	18.5821	18.7761	18.8806	18.9104	19
0.319	17.3731	20.7313	14.7701	12.7239	12.1537	12.003	12.1746	12.3149	12.406	12.606	12.8373	13.0672	13.2746	13.5343	13.7284	14.0343	14.2552	14.4582	14.6612	14.8881	15.1045	15.2537	15.5075	15.6567	15.8358	16.0149	16.2239	16.3433	16.5373	16.7313	16.9552	17.0597	17.1791	17.3433	17.4478	17.6119	17.7015	17.8507	17.9403	18.0149	18.209	18.2388	18.3433	18.4925	18.5373	18.6716	18.8358	18.8955	19
0.321	16.9403	20.2239	14.5687	12.5716	11.9582	11.8612	12.0224	12.1806	12.2836	12.4522	12.7149	12.9358	13.1746	13.4448	13.691	13.9075	14.1761	14.3358	14.5672	14.8418	15	15.2836	15.403	15.6567	15.8358	16	16.1343	16.3731	16.5373	16.6567	16.7761	17	17.1343	17.2537	17.4478	17.5522	17.6716	17.8209	17.8955	18.1045	18.0896	18.2537	18.3284	18.4328	18.5672	18.7164	18.8209	18.8657	18.9403
0.323	16.6119	19.597	14.394	12.397	11.809	11.7119	11.8642	12.0612	12.2433	12.391	12.6119	12.9209	13.1179	13.3149	13.5731	13.8701	14.0567	14.3418	14.5478	14.7627	14.9075	15.1194	15.3284	15.4776	15.7463	15.8507	16.0896	16.1791	16.4478	16.597	16.8209	16.9403	17.1493	17.2537	17.3284	17.5522	17.6716	17.8209	17.8806	18.0149	18.194	18.1791	18.3284	18.4627	18.5522	18.6567	18.791	18.9403	18.9701
0.325	16.1642	19.0149	14.1597	12.2015	11.6478	11.5687	11.7657	11.9701	12.094	12.3149	12.491	12.7776	13.0209	13.2866	13.5388	13.7552	13.997	14.1925	14.4701	14.6537	14.9194	15.1194	15.2687	15.4776	15.6418	15.8955	16.0597	16.2687	16.4179	16.6418	16.7761	16.9701	17.0448	17.2537	17.3582	17.5075	17.6567	17.806	17.8806	18	18.0896	18.3134	18.3582	18.4179	18.597	18.7015	18.8358	18.8806	18.9552
0.327	15.8806	18.4328	13.8896	11.9627	11.391	11.3448	11.6104	11.7567	12.0239	12.1672	12.4672	12.694	12.9328	13.1194	13.3925	13.6015	13.8239	14.0955	14.297	14.5254	14.7642	14.9701	15.194	15.3731	15.5821	15.7761	15.9552	16.1343	16.3134	16.4627	16.6567	16.8358	17.0299	17.1493	17.3284	17.4328	17.5672	17.7164	17.806	17.8955	18.1343	18.209	18.2687	18.3433	18.4925	18.6866	18.791	18.8209	18.9552
0.329	15.4925	17.7313	13.5955	11.7269	11.1358	11.1597	11.403	11.6821	11.8343	12.0761	12.2627	12.5687	12.7507	13.0627	13.291	13.5657	13.7806	13.9716	14.2284	14.4433	14.6388	14.8358	15.1045	15.2239	15.4478	15.6866	15.9104	16.0597	16.194	16.403	16.5672	16.7313	16.8955	17.0597	17.2388	17.3134	17.4925	17.597	17.7612	17.8209	18.0149	18.0896	18.194	18.3284	18.4925	18.5522	18.6866	18.791	18.9254
0.331	15.0448	17.0746	13.1806	11.409	10.8955	10.9149	11.2358	11.5	11.6478	11.8925	12.1299	12.3687	12.606	12.8463	13.0925	13.3478	13.594	13.803	14.006	14.2642	14.4343	14.7015	14.8866	15.0896	15.3134	15.4627	15.7164	15.8955	16.0448	16.2836	16.4328	16.6418	16.7612	16.8955	17.0896	17.2239	17.3731	17.4776	17.7015	17.7313	17.7761	17.9851	18.0746	18.2239	18.2537	18.4478	18.5522	18.6716	18.7463
0.333	14.5224	16.4478	12.8881	11.1418	10.6851	10.7194	11.0567	11.3134	11.5806	11.7134	12.0254	12.2672	12.4672	12.7716	13.0284	13.2493	13.4269	13.7254	13.9239	14.1448	14.3806	14.5806	14.7716	14.9851	15.1791	15.3731	15.5522	15.791	16	16.1343	16.3731	16.4179	16.6567	16.806	16.9104	17.1791	17.2537	17.4179	17.4925	17.6269	17.7761	17.8657	18.0299	18.1194	18.2239	18.3433	18.4627	18.6269	18.6567
0.335	14.2463	15.791	12.4746	10.8687	10.3418	10.5075	10.8627	11.1836	11.3507	11.6119	11.894	12.1149	12.3433	12.6075	12.7612	13.0791	13.3179	13.5403	13.7194	13.9746	14.1776	14.4478	14.6209	14.8194	15.0149	15.209	15.4179	15.6269	15.9104	16	16.1343	16.3582	16.5373	16.6716	16.806	16.8806	17.1493	17.2985	17.3731	17.5224	17.6567	17.8209	17.8358	17.9851	18.1045	18.2388	18.403	18.4478	18.5373
0.337	13.9075	15.0896	12.0299	10.4582	10.1015	10.2104	10.5597	10.9015	11.1701	11.4045	11.6194	11.8672	12.1	12.3358	12.6313	12.8478	13.0642	13.2701	13.4821	13.7179	13.9642	14.1537	14.4015	14.5851	14.7403	14.9701	15.194	15.4179	15.597	15.8358	15.9254	16.0597	16.2687	16.3881	16.5821	16.7313	16.8806	17.0448	17.194	17.2388	17.403	17.4776	17.6418	17.7164	17.8358	17.9851	18.0896	18.209	18.3284
0.339	13.4478	14.4791	11.6776	10.1299	9.75672	9.98955	10.409	10.7612	10.9373	11.2119	11.4448	11.6761	11.8507	12.1119	12.3075	12.5149	12.8537	13.0537	13.2552	13.506	13.7149	13.9567	14.1537	14.2985	14.5642	14.7657	14.8836	15.1194	15.3284	15.4478	15.7612	15.8955	16.0149	16.194	16.3881	16.5373	16.597	16.7463	16.8657	17.0746	17.0448	17.2388	17.4328	17.4925	17.6418	17.7313	17.9403	17.9552	18.0448
0.341	13.0552	13.8224	11.2134	9.72537	9.46716	9.68657	10.1448	10.4806	10.7507	10.9478	11.1657	11.391	11.6284	11.7955	12.0552	12.309	12.503	12.7567	13	13.1716	13.4254	13.6179	13.8716	14.0701	14.2597	14.4254	14.6836	14.8522	15.0149	15.2836	15.3433	15.5672	15.806	15.8657	16.0299	16.1493	16.3284	16.403	16.5821	16.6716	16.9552	16.9552	17.0149	17.194	17.2985	17.4776	17.5224	17.6418	17.791
0.343	12.706	13.1552	10.6791	9.36567	9.13433	9.40896	9.86119	10.2507	10.4522	10.6537	10.8821	11.0806	11.2701	11.506	11.7403	11.9791	12.2164	12.4194	12.6313	12.8403	13.1134	13.3149	13.494	13.6672	13.8836	14.1328	14.291	14.4836	14.6537	14.797	14.9851	15.1791	15.3582	15.4627	15.6418	15.7761	15.9701	16.1194	16.194	16.3582	16.4478	16.5821	16.6866	16.7761	16.8806	17.0149	17.1791	17.2687	17.2985
0.345	12.2687	12.5254	10.197	8.86269	8.69254	9.03582	9.5209	9.91642	10.1746	10.3209	10.4851	10.7418	10.9164	11.1134	11.3522	11.5478	11.7343	11.9657	12.2448	12.4448	12.6239	12.8149	13.009	13.2299	13.4657	13.6403	13.8343	14.0328	14.2045	14.3507	14.4925	14.7015	14.8642	14.9851	15.1343	15.2687	15.4925	15.6119	15.6716	15.8507	15.9701	16.0299	16.1493	16.3284	16.403	16.4925	16.6269	16.7463	16.806
0.347	11.8851	11.8746	9.73134	8.52388	8.38955	8.77313	9.26418	9.59552	9.82687	10.0433	10.2239	10.3582	10.5463	10.7582	10.9328	11.1761	11.4149	11.6254	11.8134	12.0478	12.2701	12.4881	12.6731	12.891	13.0239	13.1925	13.3731	13.5388	13.7507	13.9239	14.097	14.2851	14.3955	14.5612	14.7284	14.8299	14.9552	15.1045	15.2537	15.3284	15.5075	15.597	15.7313	15.8209	15.9104	16.0597	16.1791	16.209	16.3284
0.349	11.5403	11.2955	9.22388	8.03881	8.02836	8.41194	8.93731	9.31194	9.52836	9.6403	9.85672	10.0045	10.1716	10.3776	10.5642	10.7746	10.9925	11.2418	11.4149	11.6343	11.7746	12.0075	12.1388	12.3776	12.5373	12.7418	12.9224	13.109	13.2373	13.397	13.5761	13.7284	13.8866	14.0403	14.1358	14.3403	14.4597	14.5851	14.7104	14.8	14.9224	15.0448	15.1045	15.209	15.3284	15.4627	15.6269	15.6866	15.791
0.351	11.1687	10.7239	8.72836	7.66418	7.66269	8.11493	8.65224	9.02388	9.16119	9.37313	9.46716	9.61194	9.79403	9.97015	10.1224	10.3328	10.5388	10.6776	10.8985	11.1269	11.3104	11.5209	11.7075	11.8313	12.0821	12.1642	12.3791	12.5522	12.6776	12.897	13.0269	13.1507	13.3209	13.4836	13.6015	13.691	13.8672	13.9985	14.094	14.197	14.2955	14.4776	14.5821	14.6687	14.7448	14.8313	14.9254	15.0597	15.0746
0.353	10.794	10.0955	8.24328	7.20149	7.28358	7.72388	8.30597	8.60746	8.77164	8.85522	9.05373	9.17761	9.27761	9.45224	9.66119	9.80149	10.0149	10.2119	10.397	10.5851	10.7716	10.9328	11.1478	11.2746	11.4597	11.6448	11.7896	11.9313	12.1164	12.2313	12.3627	12.5567	12.7403	12.7896	12.9866	13.0731	13.1657	13.2522	13.3761	13.506	13.6149	13.7418	13.8418	13.906	14	14.091	14.2746	14.3224	14.4104
0.355	10.4627	9.5194	7.6806	6.76119	6.91791	7.39552	7.8806	8.26269	8.37313	8.49552	8.58955	8.71194	8.83582	8.97463	9.20597	9.36418	9.50896	9.72388	9.90597	10.0806	10.2701	10.4	10.5537	10.7269	10.8701	11.0522	11.1776	11.3463	11.4612	11.594	11.7851	11.9164	11.9896	12.1746	12.2776	12.4015	12.5418	12.6672	12.7687	12.8597	12.9985	13.0552	13.1582	13.2239	13.3194	13.4328	13.4881	13.5522	13.6791
0.357	10.1313	9.07015	7.26119	6.37313	6.55672	7.11194	7.61045	7.89104	8.0194	8.1194	8.18358	8.29403	8.39403	8.52537	8.69701	8.8597	9.05373	9.25672	9.36866	9.56269	9.68507	9.86269	10.0179	10.1493	10.2896	10.4448	10.6299	10.7209	10.8731	11.0179	11.1388	11.3254	11.4194	11.494	11.6194	11.7985	11.8776	11.997	12.0701	12.203	12.2836	12.3552	12.4478	12.4582	12.5836	12.7313	12.8328	12.8776	12.9806
0.359	9.8209	8.48358	6.74776	5.95075	6.17164	6.69701	7.19552	7.49403	7.62687	7.64776	7.73582	7.83433	7.91343	8.03582	8.18209	8.3806	8.47015	8.68507	8.84328	9.01343	9.17164	9.33881	9.4597	9.61194	9.70597	9.79254	9.95522	10.1313	10.2597	10.3806	10.4373	10.5776	10.7224	10.8582	10.9478	11.006	11.1493	11.2672	11.3731	11.4284	11.494	11.6284	11.6896	11.8343	11.8881	11.9299	12.0194	12.1015	12.1493
0.361	9.48358	8.02687	6.28806	5.55522	5.82537	6.34776	6.86567	7.1194	7.2	7.25224	7.26119	7.34328	7.41642	7.52985	7.67612	7.83881	8.0209	8.12687	8.27612	8.4209	8.54627	8.71194	8.84328	8.96119	9.11791	9.21194	9.35522	9.47761	9.58507	9.68657	9.82836	9.98806	10.0761	10.1493	10.2328	10.3687	10.4776	10.5642	10.6493	10.697	10.8119	10.8866	10.991	11.0358	11.1254	11.2	11.2881	11.3478	11.3836
0.363	9.13582	7.52239	5.83881	5.1791	5.5	6.01791	6.50448	6.74179	6.79104	6.79254	6.83731	6.91791	7.00746	7.11642	7.20448	7.34776	7.49851	7.6403	7.81045	7.92836	8.05373	8.16269	8.27612	8.43881	8.54179	8.61493	8.77015	8.86567	8.94776	9.11343	9.15672	9.29851	9.40896	9.50597	9.61343	9.68209	9.78358	9.88358	10.0075	10.0448	10.1343	10.2104	10.2418	10.297	10.3627	10.4567	10.5433	10.6254	10.6582
0.365	8.88209	7.09851	5.41791	4.8209	5.16269	5.70149	6.12537	6.32836	6.36269	6.39104	6.40746	6.43731	6.51194	6.63433	6.72239	6.87612	7.03881	7.14179	7.29403	7.41343	7.53134	7.65373	7.73881	7.83433	7.9597	8.08657	8.14478	8.26716	8.4194	8.50896	8.58209	8.70298	8.8194	8.83731	8.96716	9.02537	9.14776	9.22239	9.25224	9.33134	9.4	9.47612	9.55672	9.65373	9.6597	9.77761	9.83284	9.88209	9.95821
0.367	8.59104	6.67463	5.0403	4.46716	4.8597	5.37164	5.83134	6.00448	6	5.97612	6.00746	6.03582	6.0806	6.16866	6.33731	6.44179	6.55373	6.69552	6.79851	6.89552	7.04478	7.13731	7.2403	7.28358	7.42687	7.52537	7.62985	7.74627	7.76269	7.88209	7.99403	8.1	8.1597	8.2791	8.33881	8.44776	8.51343	8.56866	8.62537	8.71343	8.80746	8.82836	8.90597	8.92388	9.03284	9.09254	9.1806	9.24328	9.23881
0.369	8.33433	6.21791	4.63881	4.14925	4.51343	5.02687	5.43731	5.59403	5.60149	5.53731	5.54776	5.61642	5.63731	5.75075	5.81045	5.96567	6.07015	6.17612	6.28955	6.42388	6.5	6.60149	6.70149	6.77164	6.86866	6.91194	7.05224	7.12687	7.2403	7.32985	7.39851	7.46418	7.56269	7.61343	7.73731	7.80149	7.87612	7.98209	8.01642	8.03582	8.13134	8.19254	8.23731	8.29552	8.32985	8.42388	8.46866	8.50746	8.57015
0.371	8.01642	5.86567	4.30448	3.80746	4.23582	4.7194	5.08507	5.23881	5.21791	5.16119	5.16269	5.17612	5.23433	5.33433	5.42388	5.54776	5.65224	5.74627	5.85373	5.94478	6.03284	6.15224	6.2	6.30149	6.37164	6.46119	6.55522	6.63284	6.69552	6.77313	6.85075	6.92985	7.03433	7.13134	7.17164	7.21493	7.31493	7.39702	7.43881	7.44776	7.51493	7.57015	7.59701	7.65224	7.72239	7.77015	7.85373	7.8806	7.89403
0.373	7.7806	5.55075	3.97463	3.56269	3.98209	4.46418	4.80597	4.9194	4.86567	4.84328	4.81642	4.83134	4.87761	4.96866	5.05821	5.16866	5.27164	5.3597	5.44627	5.54328	5.63582	5.7	5.75821	5.85373	5.92239	5.99851	6.04328	6.1597	6.23134	6.31194	6.37761	6.46716	6.54478	6.57164	6.66567	6.74627	6.79701	6.77463	6.90896	6.9403	7.05224	7.05821	7.13582	7.16866	7.18358	7.25224	7.29701	7.34179	7.39403
0.375	7.59701	5.20746	3.68507	3.29254	3.70746	4.17313	4.47313	4.60298	4.52687	4.45373	4.43134	4.4597	4.48209	4.58209	4.67164	4.73433	4.86567	4.96716	5.04179	5.13881	5.2194	5.2791	5.35224	5.39104	5.4791	5.57015	5.64627	5.68955	5.78358	5.83582	5.89702	5.98806	6.05672	6.09701	6.16567	6.2	6.28507	6.34328	6.37015	6.42239	6.47761	6.53881	6.54627	6.58507	6.63582	6.70299	6.76418	6.77612	6.80149
0.377	7.34627	4.88507	3.37761	3.02985	3.47015	3.90597	4.20896	4.27612	4.22537	4.15522	4.15075	4.13284	4.16119	4.22687	4.31642	4.42687	4.50448	4.59701	4.68507	4.74925	4.80597	4.86716	4.93433	5	5.07612	5.12388	5.21194	5.29254	5.34328	5.4209	5.47761	5.53582	5.61642	5.64478	5.70746	5.78358	5.80746	5.90448	5.93134	5.9597	6.00746	6.03284	6.08507	6.0806	6.12985	6.17761	6.22985	6.29403	6.29403
0.379	7.17313	4.60597	3.12687	2.80896	3.21791	3.64179	3.90299	3.97313	3.87612	3.8209	3.79254	3.80597	3.83582	3.89552	3.96866	4.09254	4.1791	4.26269	4.3209	4.3791	4.4403	4.51791	4.56866	4.61493	4.68806	4.74627	4.83881	4.84925	4.94328	4.96567	5.06418	5.11791	5.17015	5.21045	5.2806	5.32985	5.39104	5.45075	5.47463	5.50746	5.55672	5.6	5.62687	5.65522	5.69403	5.71493	5.8	5.7806	5.84776
0.381	6.98657	4.36119	2.90597	2.60746	3.00448	3.38806	3.64328	3.66567	3.62388	3.53731	3.49701	3.51343	3.51493	3.62239	3.67463	3.75522	3.84478	3.9194	3.99701	4.06567	4.11194	4.1791	4.25522	4.30746	4.3403	4.38657	4.42537	4.49851	4.53433	4.63134	4.63881	4.72537	4.7806	4.85075	4.86567	4.94328	4.96866	5.02239	5.06269	5.09701	5.14179	5.18507	5.21493	5.21642	5.26119	5.30896	5.35373	5.38806	5.36866
0.383	6.80597	4.05672	2.65075	2.3806	2.81343	3.15224	3.39403	3.42687	3.33284	3.23881	3.2194	3.21493	3.24179	3.29254	3.38209	3.47463	3.54776	3.58209	3.64627	3.71045	3.7806	3.84925	3.87313	3.92239	3.98806	4.0209	4.1	4.17761	4.21642	4.27313	4.3194	4.38806	4.44478	4.42985	4.52388	4.53731	4.61791	4.6597	4.66716	4.68806	4.7209	4.77015	4.7806	4.84925	4.85373	4.92537	4.92239	4.94328	4.98209
0.385	6.60746	3.85373	2.47612	2.20299	2.6194	2.94776	3.14478	3.16866	3.06119	2.98955	2.97313	2.96716	2.99104	3.04179	3.10597	3.19403	3.25522	3.32687	3.38806	3.45522	3.49403	3.55672	3.59552	3.63881	3.68507	3.72836	3.7791	3.84328	3.90896	3.94478	4.00149	4.07164	4.12687	4.16418	4.21045	4.24478	4.30149	4.31343	4.35373	4.37463	4.42836	4.41642	4.46716	4.45672	4.50299	4.53134	4.6194	4.60597	4.63881
0.387	6.45075	3.6403	2.26716	2.03134	2.43284	2.75075	2.92239	2.96269	2.84627	2.76716	2.74776	2.77015	2.76418	2.8194	2.87761	2.95522	3.01045	3.06567	3.13134	3.16119	3.23433	3.28209	3.30896	3.37164	3.41343	3.46716	3.51343	3.56866	3.63134	3.66866	3.70448	3.73731	3.82985	3.84179	3.86269	3.92239	3.96418	4.01194	4.04179	4.05672	4.08657	4.12388	4.12836	4.17463	4.20746	4.22985	4.28209	4.28507	4.32537
0.389	6.33284	3.44776	2.11642	1.90896	2.27463	2.57313	2.74925	2.75075	2.63582	2.56269	2.51045	2.50597	2.56418	2.60896	2.68209	2.74478	2.8194	2.8806	2.92537	2.96418	2.99701	3.06269	3.07313	3.12388	3.18358	3.21194	3.27164	3.33134	3.36567	3.42388	3.44627	3.51791	3.54478	3.58358	3.62687	3.67015	3.69254	3.73134	3.74328	3.77313	3.81194	3.84328	3.85224	3.87612	3.89403	3.94627	3.97015	3.99552	3.99701
0.391	6.18955	3.26269	1.93881	1.74627	2.12687	2.37313	2.53731	2.53433	2.42687	2.33881	2.3209	2.33134	2.32537	2.40448	2.45522	2.51791	2.58955	2.62985	2.66567	2.75075	2.79254	2.83731	2.8597	2.89851	2.92537	2.95522	2.99701	3.06418	3.10149	3.16418	3.19254	3.22687	3.29552	3.32836	3.35522	3.38358	3.45522	3.4806	3.49104	3.50299	3.53881	3.55821	3.58955	3.61493	3.63134	3.65522	3.71045	3.70299	3.72687
0.393	6.04776	3.07761	1.79552	1.62537	1.97612	2.20746	2.36269	2.34328	2.23881	2.15224	2.12687	2.14179	2.15075	2.19552	2.26866	2.3403	2.39701	2.43433	2.48507	2.5194	2.5597	2.62537	2.66567	2.68507	2.73731	2.77761	2.8209	2.85522	2.90597	2.93284	2.97313	3.02388	3.06119	3.08358	3.11791	3.14776	3.20597	3.23881	3.24925	3.27015	3.29701	3.3209	3.33582	3.3403	3.36866	3.43731	3.47612	3.46716	3.48358
0.395	5.94328	2.92985	1.67164	1.49851	1.83582	2.06567	2.17313	2.1806	2.07015	2	1.95224	1.95522	1.97463	2.05373	2.09254	2.15373	2.20746	2.24478	2.28507	2.33433	2.37463	2.39403	2.44179	2.49254	2.52239	2.55522	2.60896	2.65672	2.70299	2.74478	2.79701	2.82687	2.86866	2.86716	2.9194	2.95224	2.9806	3.00597	3.02239	3.03582	3.07164	3.09254	3.10597	3.1209	3.14478	3.17313	3.19403	3.2194	3.22985
0.397	5.80149	2.81493	1.54627	1.43194	1.71642	1.9194	2.03881	2.01194	1.91493	1.83582	1.81642	1.83284	1.85224	1.88806	1.9403	1.99403	2.06119	2.10746	2.13582	2.18358	2.19403	2.24925	2.28507	2.29403	2.35224	2.4	2.44776	2.47761	2.51791	2.57313	2.57313	2.64925	2.6791	2.72239	2.75224	2.79552	2.8209	2.83284	2.87761	2.86866	2.89403	2.9	2.95224	2.94328	2.95075	2.98209	3.02687	3.02836	3.05672
0.399	5.75522	2.6806	1.46657	1.35985	1.60746	1.80746	1.91642	1.88657	1.78806	1.71642	1.70746	1.68507	1.73134	1.77164	1.8209	1.87164	1.9194	1.96119	2.0194	2.04627	2.08507	2.13284	2.15224	2.18358	2.22239	2.24925	2.27313	2.32388	2.36716	2.42388	2.44776	2.49254	2.52537	2.55075	2.58209	2.61045	2.64179	2.67761	2.71343	2.72537	2.74179	2.75075	2.75522	2.78955	2.81045	2.83731	2.88358	2.87463	2.88209
0.401	5.66567	2.55224	1.40269	1.24149	1.48746	1.66269	1.77015	1.75075	1.65373	1.59254	1.54627	1.58209	1.57612	1.64328	1.6791	1.75373	1.78209	1.82537	1.85224	1.88507	1.94478	1.98209	2	2.03881	2.07463	2.10149	2.1403	2.17463	2.22388	2.25224	2.28955	2.33582	2.3791	2.3791	2.42239	2.45224	2.48955	2.52537	2.5194	2.52239	2.57761	2.6	2.60448	2.61045	2.62836	2.67612	2.70597	2.7194	2.72388
0.403	5.5597	2.44328	1.3	1.12925	1.43627	1.56866	1.65224	1.64478	1.54478	1.48463	1.47373	1.48224	1.48463	1.52985	1.58209	1.62388	1.68358	1.71642	1.75821	1.78657	1.8194	1.86716	1.8806	1.91642	1.94179	1.98657	2.03134	2.07463	2.12239	2.1403	2.17164	2.20448	2.24179	2.27313	2.28955	2.3194	2.3597	2.38955	2.38358	2.41493	2.42836	2.44179	2.46418	2.46866	2.47313	2.52537	2.55672	2.54478	2.57313
0.405	5.46866	2.35373	1.21239	1.06119	1.37522	1.47388	1.54478	1.53881	1.45507	1.41522	1.41522	1.41373	1.43179	1.45045	1.49254	1.53731	1.57015	1.59851	1.65522	1.69701	1.72239	1.76269	1.7806	1.80597	1.85075	1.89104	1.9209	1.97463	2.00896	2.03881	2.07015	2.10149	2.13433	2.16119	2.1791	2.20448	2.23881	2.26119	2.27463	2.27313	2.32239	2.3403	2.35075	2.35522	2.37761	2.41045	2.44328	2.43881	2.44328
0.407	5.42985	2.25821	1.11672	1.00164	1.28075	1.41701	1.46955	1.44731	1.39299	1.32821	1.33119	1.3391	1.3597	1.38851	1.42746	1.45746	1.49239	1.5403	1.54776	1.59851	1.63134	1.67313	1.68657	1.71791	1.75224	1.7791	1.81791	1.8597	1.88657	1.93881	1.96119	2.01493	2.04627	2.04328	2.08507	2.09254	2.13731	2.14478	2.16119	2.1806	2.19403	2.21343	2.22985	2.2403	2.25672	2.28955	2.30149	2.32239	2.31791
0.409	5.32537	2.17015	1.02463	0.892239	1.12731	1.29985	1.37657	1.36836	1.26478	1.20045	1.16746	1.19836	1.2094	1.28358	1.31224	1.37612	1.4103	1.4294	1.45522	1.47104	1.49149	1.52239	1.55522	1.58657	1.63134	1.66119	1.68955	1.7194	1.76418	1.80448	1.81642	1.85224	1.88955	1.90149	1.93284	1.97015	2.01194	2.02388	2.03881	2.04776	2.07313	2.07164	2.08657	2.09254	2.11194	2.13284	2.17761	2.17612	2.18955
0.411	5.2	2.12836	1.01	0.876567	1.12328	1.25821	1.33358	1.33761	1.25209	1.16478	1.14343	1.17567	1.20448	1.24388	1.30493	1.35373	1.39343	1.42104	1.44299	1.47284	1.48507	1.50149	1.54925	1.56269	1.60149	1.62537	1.6806	1.71045	1.73134	1.76866	1.80896	1.82239	1.86269	1.88358	1.92687	1.93134	1.96119	2.00149	2.01791	2.02239	2.03134	2.05522	2.04478	2.07463	2.08955	2.11343	2.13881	2.14478	2.15373
0.413	5.22388	2.08507	0.95791	0.839403	1.04642	1.15851	1.27716	1.24269	1.13045	1.09373	1.08657	1.0897	1.10761	1.18955	1.23597	1.28627	1.34507	1.37433	1.39925	1.42269	1.44239	1.47955	1.47403	1.51343	1.54627	1.55821	1.60597	1.64328	1.69104	1.71045	1.72985	1.76567	1.80746	1.82388	1.8403	1.86866	1.89254	1.92239	1.93433	1.92836	1.96269	1.97612	1.98806	2.00299	2.0209	2.04776	2.09254	2.08507	2.08209
0.415	5.14627	2.04925	0.91791	0.796119	1.01657	1.10284	1.20687	1.17881	1.09567	1.04642	1.05209	1.07104	1.08149	1.10716	1.16075	1.24881	1.28164	1.30493	1.36388	1.38731	1.40299	1.44015	1.45284	1.46612	1.49164	1.52388	1.56567	1.59851	1.64328	1.65821	1.69104	1.72537	1.7597	1.77463	1.79552	1.81493	1.85224	1.86418	1.87164	1.88358	1.9194	1.92985	1.92537	1.9403	1.95821	1.99104	2.02537	2.02687	2.0403
0.417	5.09851	1.99851	0.880597	0.746567	0.945075	1.05463	1.12269	1.09493	1.0406	0.995672	0.998657	1.01224	1.02881	1.07254	1.10075	1.16388	1.22746	1.28119	1.28567	1.35164	1.37642	1.40328	1.41985	1.4406	1.46015	1.48179	1.50746	1.54925	1.57313	1.62239	1.62836	1.6791	1.70597	1.71045	1.74478	1.7597	1.8	1.81642	1.8194	1.82388	1.83731	1.85373	1.8791	1.8806	1.89851	1.92836	1.96119	1.94776	1.97015
0.419	5.05373	1.95075	0.84791	0.717015	0.913881	1.01134	1.06418	1.06448	1.00582	0.956866	0.958209	0.991493	0.997313	1.04716	1.07836	1.12687	1.17716	1.20761	1.27761	1.29791	1.33806	1.38597	1.39149	1.41881	1.44269	1.45045	1.48343	1.51194	1.55672	1.57164	1.60896	1.64179	1.67463	1.67463	1.71045	1.74328	1.75075	1.77015	1.79104	1.77612	1.81642	1.83582	1.82836	1.83134	1.83731	1.87164	1.91194	1.90896	1.91642
0.421	5.01045	1.92537	0.815224	0.698955	0.886119	0.95209	1.0391	1.02433	0.948358	0.93194	0.922537	0.951791	0.955672	1.01552	1.04881	1.09731	1.14672	1.19269	1.23627	1.26851	1.30478	1.33463	1.36985	1.39328	1.4094	1.43731	1.45881	1.48597	1.50746	1.54179	1.55224	1.59552	1.62239	1.65522	1.66119	1.68507	1.72687	1.73881	1.74179	1.75672	1.77164	1.7791	1.78955	1.78806	1.81343	1.83582	1.87463	1.86269	1.88209
0.423	4.96119	1.89403	0.792836	0.682388	0.850149	0.935821	0.999552	1.00507	0.941045	0.896269	0.917015	0.931642	0.957313	0.99	1.03522	1.07687	1.11328	1.15806	1.2003	1.25493	1.28239	1.32761	1.34478	1.37552	1.40552	1.42716	1.44284	1.47343	1.50448	1.5209	1.55224	1.57313	1.60896	1.61493	1.64627	1.67463	1.70746	1.71194	1.73433	1.72836	1.75373	1.76269	1.78209	1.78657	1.79701	1.82388	1.85075	1.84627	1.85075
0.425	4.93881	1.8791	0.792687	0.669104	0.827612	0.90597	0.972537	0.978657	0.915224	0.885373	0.89403	0.91597	0.93403	0.975672	1.03209	1.06388	1.09537	1.11433	1.16746	1.22955	1.2794	1.31119	1.32836	1.35552	1.39567	1.41672	1.4394	1.45672	1.47313	1.50896	1.51493	1.56716	1.60597	1.60448	1.63284	1.64925	1.67313	1.70746	1.71194	1.71045	1.74478	1.74925	1.75075	1.76567	1.77015	1.80149	1.82388	1.83433	1.83731
0.427	4.88955	1.87463	0.781194	0.652836	0.799104	0.884328	0.95597	0.95403	0.899403	0.868358	0.885373	0.910896	0.928657	0.975821	1.01716	1.05299	1.09448	1.12373	1.16597	1.21642	1.25149	1.29701	1.33075	1.36881	1.38955	1.41343	1.42806	1.46119	1.47672	1.49701	1.53284	1.55672	1.57761	1.59701	1.61791	1.64478	1.6806	1.69851	1.71045	1.71045	1.73433	1.73881	1.7403	1.76269	1.76716	1.78806	1.81791	1.81493	1.81343
0.429	4.84776	1.8597	0.773582	0.658507	0.783134	0.864328	0.946119	0.947164	0.891791	0.864776	0.868657	0.905821	0.91597	0.969254	1.00134	1.05164	1.0794	1.10284	1.1591	1.21522	1.2609	1.31104	1.32104	1.34194	1.39	1.40373	1.43119	1.44373	1.47925	1.49851	1.51791	1.54328	1.5791	1.58955	1.62239	1.63731	1.67761	1.68507	1.6806	1.68955	1.71642	1.73731	1.73134	1.72836	1.7597	1.7791	1.81343	1.79851	1.82687
0.431	4.79104	1.85672	0.77	0.642687	0.779403	0.858657	0.927463	0.934925	0.891194	0.863731	0.878209	0.899701	0.922836	0.959552	1.00493	1.05209	1.09239	1.14164	1.1697	1.22672	1.25821	1.29418	1.32955	1.36134	1.38582	1.41015	1.43657	1.4591	1.48284	1.51045	1.51642	1.55522	1.58955	1.58657	1.61791	1.65075	1.67015	1.68507	1.68806	1.69254	1.71045	1.72537	1.72239	1.76269	1.75373	1.77761	1.81343	1.80746	1.80597
0.433	4.76269	1.85672	0.767463	0.631045	0.762836	0.834328	0.90806	0.92194	0.873731	0.852985	0.865672	0.892985	0.919403	0.954328	0.997612	1.05194	1.0809	1.10791	1.13567	1.18597	1.25	1.28582	1.32373	1.34119	1.37821	1.40701	1.42955	1.44851	1.46866	1.49075	1.50746	1.53433	1.56716	1.58209	1.60149	1.61791	1.65672	1.67164	1.69254	1.69104	1.70149	1.70597	1.73284	1.72687	1.74179	1.77612	1.79552	1.80299	1.79403
0.435	4.7209	1.85672	0.774328	0.636567	0.749104	0.822687	0.906418	0.91	0.874776	0.852687	0.872985	0.903731	0.918358	0.972537	1.00119	1.04791	1.09866	1.12104	1.1591	1.2194	1.26358	1.3109	1.31522	1.35433	1.39522	1.41463	1.4291	1.45567	1.47642	1.49403	1.51045	1.55075	1.5806	1.58955	1.61045	1.6403	1.66269	1.67761	1.68806	1.68209	1.72537	1.72687	1.72687	1.72687	1.74925	1.76716	1.81194	1.79254	1.81194
0.437	4.68209	1.87015	0.790448	0.648955	0.766567	0.847463	0.912239	0.932537	0.891493	0.866119	0.887463	0.917015	0.94	0.985075	1.02358	1.0706	1.09985	1.14149	1.19537	1.25254	1.27254	1.32552	1.35269	1.38821	1.40821	1.4206	1.44582	1.47866	1.49552	1.51642	1.53731	1.57463	1.60597	1.60448	1.63284	1.64776	1.6806	1.69701	1.71493	1.71642	1.74478	1.74925	1.75224	1.77015	1.77015	1.80149	1.81642	1.83433	1.82687
0.439	4.67015	1.87612	0.801194	0.652388	0.759701	0.836269	0.918806	0.940149	0.899403	0.883134	0.894328	0.921343	0.942985	0.987313	1.03284	1.08507	1.12134	1.17403	1.22507	1.26821	1.30537	1.34582	1.36493	1.39045	1.41567	1.43522	1.45716	1.47657	1.49851	1.53731	1.55224	1.58358	1.61791	1.62388	1.65672	1.66716	1.70149	1.71493	1.72537	1.71791	1.7403	1.75522	1.76119	1.76567	1.77015	1.81194	1.83134	1.8209	1.82985
0.441	4.62985	1.88507	0.803881	0.669851	0.776269	0.847761	0.923582	0.936418	0.902687	0.895075	0.905522	0.940895	0.974478	1.00582	1.0509	1.10433	1.13582	1.17179	1.24403	1.28433	1.3303	1.35104	1.38478	1.40104	1.43403	1.43522	1.46866	1.49045	1.52836	1.55075	1.57612	1.6	1.62239	1.65224	1.66567	1.69403	1.71045	1.73582	1.73881	1.74776	1.7597	1.77015	1.7806	1.78657	1.79851	1.81194	1.84328	1.84627	1.84776
0.443	4.59701	1.90746	0.827313	0.673284	0.78209	0.854179	0.93194	0.950448	0.918806	0.903881	0.933881	0.96791	0.987463	1.0391	1.08299	1.1194	1.16403	1.21746	1.26403	1.30597	1.33761	1.37896	1.40507	1.42896	1.43657	1.46537	1.48597	1.50896	1.54179	1.57612	1.58358	1.62537	1.66716	1.66269	1.68955	1.69552	1.73731	1.75075	1.75522	1.75373	1.78657	1.79403	1.8	1.8	1.80896	1.83433	1.86866	1.87612	1.86866
0.445	4.57313	1.93284	0.842687	0.693433	0.79194	0.866716	0.941642	0.97	0.939701	0.915075	0.942985	0.986716	1.0109	1.04866	1.0909	1.12806	1.21597	1.23731	1.29448	1.33433	1.37239	1.40149	1.41134	1.43403	1.46075	1.47164	1.5	1.52687	1.56716	1.59851	1.6194	1.66269	1.69104	1.67612	1.71642	1.73433	1.75821	1.77313	1.78657	1.78209	1.80597	1.81194	1.81045	1.81642	1.82985	1.87761	1.88657	1.89403	1.8806
0.447	4.52388	1.92836	0.86	0.690448	0.810896	0.868209	0.95791	0.974478	0.944776	0.943731	0.967463	0.994328	1.02045	1.06537	1.10597	1.15552	1.21925	1.26821	1.31104	1.34493	1.37343	1.41507	1.42851	1.44388	1.46985	1.48657	1.51343	1.54925	1.58507	1.61791	1.6403	1.65522	1.68806	1.7	1.72687	1.74627	1.77761	1.78657	1.79851	1.8	1.82687	1.83881	1.83582	1.83731	1.84478	1.86716	1.90299	1.89552	1.90746
0.449	4.49403	1.97164	0.890448	0.713134	0.820149	0.891343	0.970149	0.998358	0.975224	0.962239	0.993582	1.02612	1.0503	1.10284	1.13015	1.21791	1.27104	1.31746	1.33358	1.37821	1.40746	1.42955	1.44776	1.46642	1.48657	1.52836	1.55075	1.58507	1.62388	1.63881	1.67313	1.70746	1.72687	1.74328	1.76269	1.77164	1.79701	1.82687	1.81045	1.82239	1.8403	1.84179	1.86269	1.87164	1.87612	1.9	1.95224	1.92985	1.95672
0.451	4.4403	2.00597	0.910448	0.732537	0.847164	0.91	0.998507	1.01806	0.996119	0.999403	1.02224	1.04358	1.07388	1.12776	1.18119	1.25448	1.28746	1.32746	1.36851	1.40687	1.43104	1.45925	1.47239	1.48627	1.52687	1.55224	1.57761	1.62239	1.64627	1.67761	1.70746	1.71493	1.76269	1.77015	1.78507	1.81791	1.83433	1.84925	1.86119	1.86716	1.87164	1.89552	1.88955	1.90448	1.91194	1.94627	1.97015	1.96866	1.97164
0.453	4.43134	2.01791	0.933284	0.758955	0.868507	0.940298	1.03045	1.05612	1.02657	1.01627	1.04403	1.09582	1.11164	1.16687	1.24075	1.29433	1.34239	1.38254	1.40149	1.42731	1.44731	1.48134	1.49403	1.52388	1.54925	1.57164	1.62687	1.66567	1.69104	1.72537	1.73731	1.76716	1.79701	1.81493	1.82239	1.84925	1.86567	1.8806	1.89701	1.89254	1.90746	1.92836	1.93433	1.94627	1.95672	1.98507	2.01642	2.00448	2.01194
0.455	4.40746	2.0403	0.959104	0.773134	0.891791	0.949254	1.03328	1.06896	1.05418	1.04582	1.07806	1.09821	1.14955	1.19299	1.26403	1.33015	1.37119	1.39806	1.43299	1.4497	1.46507	1.49552	1.52836	1.55672	1.59851	1.61642	1.65672	1.68806	1.72239	1.74328	1.76567	1.79851	1.82687	1.8194	1.85821	1.87313	1.90746	1.92239	1.91642	1.91194	1.96567	1.94925	1.96567	1.96269	1.99254	2.01642	2.0403	2.04925	2.04627
0.457	4.38955	2.06418	0.982239	0.803731	0.908358	0.984776	1.07075	1.08269	1.0797	1.07104	1.09687	1.14358	1.15821	1.26239	1.29299	1.35657	1.40119	1.42134	1.44418	1.4709	1.49403	1.53134	1.55672	1.5806	1.61493	1.6597	1.67761	1.7209	1.74328	1.78657	1.79104	1.82239	1.84478	1.86269	1.8806	1.89552	1.94179	1.95373	1.96269	1.94776	1.98657	1.99701	1.99701	2.00746	2.01045	2.04328	2.07164	2.06418	2.0806
0.459	4.35522	2.11493	1.0103	0.835075	0.941642	1.00552	1.08373	1.12776	1.10313	1.10269	1.13672	1.20403	1.23776	1.30269	1.34269	1.3997	1.4194	1.44164	1.46836	1.51194	1.54179	1.57015	1.60149	1.63881	1.67015	1.68657	1.72985	1.76418	1.79403	1.81791	1.84179	1.87015	1.91194	1.90448	1.92239	1.94776	1.9806	2	2.01343	2.02239	2.02687	2.04328	2.03881	2.06418	2.06866	2.09851	2.11493	2.11343	2.10746
0.461	4.33731	2.1209	1.04269	0.864478	0.961343	1.03433	1.11209	1.1597	1.13627	1.13134	1.18254	1.2406	1.26388	1.32328	1.36896	1.41582	1.45343	1.46925	1.50597	1.52836	1.55821	1.6194	1.63433	1.66418	1.70597	1.72537	1.76269	1.78657	1.81791	1.85672	1.87463	1.91343	1.92239	1.93433	1.97164	1.98657	2.01493	2.03731	2.04328	2.05821	2.05672	2.06269	2.09254	2.08358	2.09403	2.1209	2.13881	2.13134	2.14925
0.463	4.31642	2.15224	1.06612	0.890896	0.990896	1.05567	1.13806	1.18761	1.17478	1.18239	1.22701	1.28597	1.32224	1.3694	1.40672	1.4397	1.45791	1.50448	1.53433	1.57313	1.61045	1.64328	1.67612	1.7	1.73134	1.76119	1.78955	1.83284	1.86418	1.88358	1.90299	1.93284	1.97463	1.99403	2.00896	2.03881	2.06418	2.07015	2.07761	2.0806	2.10896	2.10448	2.10597	2.11791	2.13284	2.15522	2.18358	2.1806	2.17463
0.465	4.28657	2.16567	1.08821	0.917015	1.01418	1.0797	1.1703	1.23896	1.22	1.22119	1.27134	1.31657	1.36597	1.38806	1.43358	1.46597	1.50448	1.53134	1.55672	1.60299	1.64179	1.6806	1.70448	1.73731	1.77463	1.79851	1.83582	1.86269	1.89403	1.9194	1.95075	1.98955	2.01493	2.01343	2.03284	2.05821	2.08955	2.10149	2.1194	2.11642	2.12985	2.14627	2.15672	2.15224	2.16567	2.1806	2.20896	2.19851	2.20746
0.467	4.26567	2.19851	1.11552	0.945075	1.04537	1.10104	1.24045	1.2791	1.27463	1.27119	1.31522	1.34821	1.38343	1.42851	1.45522	1.49254	1.53582	1.56269	1.61194	1.65075	1.6806	1.73881	1.75075	1.7791	1.8209	1.83881	1.8597	1.90149	1.9403	1.96269	1.99552	2.0194	2.05075	2.06716	2.09254	2.11642	2.12537	2.15075	2.14776	2.14478	2.16567	2.16866	2.17463	2.18657	2.19851	2.22388	2.24627	2.25522	2.25224
0.469	4.23881	2.22687	1.15254	0.973731	1.07463	1.13612	1.26463	1.31806	1.30075	1.31254	1.34388	1.39567	1.41313	1.44955	1.48821	1.53433	1.56567	1.61642	1.65373	1.68806	1.72537	1.76269	1.79403	1.82537	1.84179	1.87313	1.92537	1.96269	1.99701	2.02388	2.03284	2.0791	2.11194	2.09403	2.12537	2.13433	2.17015	2.1806	2.18806	2.18806	2.21194	2.21194	2.23134	2.22985	2.24478	2.26716	2.29701	2.28358	2.28955
0.471	4.21343	2.25522	1.20418	1.00537	1.10104	1.18582	1.30537	1.3403	1.33463	1.34821	1.38552	1.41955	1.43657	1.47582	1.50746	1.56119	1.6194	1.65224	1.69254	1.73433	1.75373	1.80299	1.83433	1.84179	1.88209	1.91791	1.95373	1.98657	2.02388	2.05522	2.08507	2.10149	2.11791	2.14776	2.16567	2.17313	2.19254	2.21045	2.22239	2.22687	2.24478	2.26119	2.24328	2.25821	2.26716	2.29552	2.33582	2.32239	2.32537
0.473	4.19403	2.26119	1.23731	1.02537	1.11627	1.20716	1.31716	1.37015	1.35716	1.36925	1.40791	1.43239	1.45866	1.49403	1.52985	1.59851	1.63134	1.67015	1.71343	1.75522	1.79701	1.82239	1.84925	1.89104	1.92537	1.95075	1.98806	2.02239	2.0597	2.0806	2.10299	2.13284	2.15373	2.16418	2.1791	2.20746	2.23433	2.2403	2.25373	2.24627	2.27612	2.28358	2.29403	2.29403	2.30448	2.33134	2.35224	2.36716	2.35821
0.475	4.13134	2.31493	1.28045	1.06881	1.16791	1.27507	1.36373	1.42104	1.40015	1.41612	1.43567	1.46522	1.48522	1.54328	1.58358	1.64478	1.70149	1.73134	1.77313	1.80597	1.84179	1.88657	1.90149	1.93881	1.97612	2.00597	2.03582	2.07612	2.10597	2.14179	2.14776	2.1791	2.21642	2.20896	2.23433	2.25373	2.2791	2.30149	2.31343	2.31791	2.33582	2.35224	2.35075	2.35224	2.36119	2.39851	2.41343	2.40746	2.42687
0.477	4.12687	2.34627	1.32164	1.09373	1.22045	1.30687	1.40896	1.42985	1.43313	1.43657	1.45761	1.49552	1.52985	1.58507	1.63134	1.68806	1.73881	1.76418	1.8	1.84776	1.87313	1.91791	1.95373	1.9806	2.02687	2.05821	2.09552	2.12388	2.14328	2.16716	2.19104	2.23433	2.23134	2.26119	2.27463	2.29701	2.32836	2.35373	2.33731	2.3403	2.37313	2.37612	2.3791	2.39851	2.40597	2.4209	2.47463	2.46119	2.45522
0.479	4.10597	2.38657	1.35806	1.13119	1.27	1.34149	1.42687	1.45657	1.4506	1.4606	1.49045	1.53433	1.57463	1.63134	1.68657	1.72836	1.77015	1.82388	1.85224	1.88955	1.92388	1.9806	2.01493	2.0403	2.06866	2.09701	2.13134	2.17015	2.19104	2.21642	2.23731	2.26567	2.30746	2.31045	2.32687	2.34627	2.37313	2.38806	2.38806	2.40896	2.41791	2.42239	2.46119	2.45373	2.45522	2.4806	2.49851	2.50149	2.52239
0.481	4.09403	2.40746	1.37761	1.16746	1.28433	1.37	1.44075	1.47194	1.47358	1.47701	1.5209	1.55821	1.60149	1.65821	1.70746	1.76418	1.8209	1.84925	1.88358	1.92836	1.97313	2.01343	2.02687	2.07015	2.10448	2.12687	2.15672	2.19104	2.20746	2.24776	2.27313	2.29701	2.33433	2.33433	2.3597	2.38657	2.42985	2.43134	2.45373	2.44179	2.46418	2.47612	2.46269	2.47015	2.49552	2.50746	2.53731	2.53881	2.52836
0.483	4.03582	2.4403	1.41104	1.23119	1.33388	1.4109	1.46761	1.49851	1.50299	1.52537	1.55373	1.61791	1.65672	1.70299	1.76269	1.80149	1.83881	1.87612	1.92985	1.96269	2.0194	2.05224	2.08507	2.11194	2.15373	2.17015	2.20448	2.21343	2.2806	2.29552	2.31791	2.35672	2.37463	2.3806	2.40746	2.43582	2.45821	2.47612	2.48209	2.4791	2.50149	2.5	2.51642	2.51642	2.53731	2.5597	2.58358	2.57463	2.58507
0.485	4.02388	2.46269	1.4309	1.25806	1.3594	1.42224	1.48746	1.52687	1.53284	1.54776	1.59552	1.64179	1.67164	1.74179	1.78507	1.8403	1.88209	1.93433	1.96866	2.00746	2.04328	2.08657	2.12239	2.14627	2.16567	2.20149	2.23134	2.28657	2.3	2.33582	2.35522	2.3806	2.41642	2.42836	2.44627	2.46567	2.4806	2.5	2.50896	2.52239	2.52388	2.54478	2.54478	2.55075	2.56269	2.59701	2.61194	2.62239	2.60746
0.487	3.99403	2.49701	1.45164	1.29806	1.39478	1.44104	1.51493	1.57313	1.57015	1.59254	1.64627	1.70149	1.72985	1.77761	1.83134	1.89552	1.93433	1.9806	2.02537	2.07015	2.09403	2.14478	2.16269	2.18657	2.22537	2.24627	2.28955	2.32388	2.36866	2.39403	2.41045	2.43731	2.46716	2.47313	2.50746	2.50299	2.53881	2.56269	2.56269	2.56119	2.58806	2.59701	2.59701	2.61343	2.60896	2.64179	2.6791	2.66567	2.6791
0.489	3.99104	2.51791	1.47328	1.33716	1.42433	1.4706	1.55821	1.61194	1.61045	1.63433	1.6791	1.71194	1.77015	1.8194	1.86418	1.92388	1.9806	2.01642	2.07015	2.1209	2.14328	2.17463	2.19104	2.23433	2.26119	2.29254	2.32239	2.3597	2.39851	2.41343	2.44328	2.47164	2.49851	2.51045	2.52985	2.54179	2.57164	2.58657	2.60746	2.59701	2.61343	2.61493	2.64925	2.64478	2.67015	2.69701	2.73284	2.72239	2.74179
0.491	3.97164	2.54179	1.49851	1.37299	1.4403	1.49403	1.60597	1.65075	1.65672	1.6597	1.72388	1.77463	1.81194	1.86716	1.91343	1.9791	2.02985	2.07164	2.10597	2.14328	2.18209	2.21493	2.24328	2.26418	2.31045	2.33433	2.37313	2.40299	2.44627	2.46866	2.48209	2.5194	2.54328	2.55373	2.57761	2.6	2.63284	2.63582	2.65075	2.65373	2.69254	2.70448	2.70149	2.70896	2.71493	2.73731	2.77612	2.76567	2.77015
0.493	3.97015	2.58657	1.53881	1.40642	1.46224	1.53731	1.62239	1.67015	1.68657	1.70896	1.75224	1.80746	1.83881	1.89403	1.94925	2.01045	2.07612	2.10896	2.13731	2.16716	2.20597	2.25224	2.27612	2.31343	2.35373	2.39254	2.41045	2.45075	2.4806	2.51642	2.52985	2.55522	2.59104	2.60149	2.62985	2.64776	2.66567	2.70597	2.69851	2.70299	2.72687	2.7403	2.7403	2.75075	2.76119	2.78358	2.80746	2.8194	2.8209
0.495	3.93731	2.6194	1.56866	1.42776	1.49403	1.5597	1.67463	1.72537	1.72537	1.75075	1.78955	1.84478	1.8806	1.94328	2.01493	2.07164	2.11194	2.14328	2.18507	2.2209	2.26567	2.30448	2.32687	2.36716	2.39701	2.42836	2.45821	2.49403	2.52836	2.55672	2.58806	2.60746	2.62687	2.64478	2.66567	2.68358	2.72388	2.73731	2.74627	2.7597	2.77463	2.76866	2.7806	2.81045	2.80746	2.83582	2.87164	2.84925	2.86567
0.497	3.93881	2.63731	1.59104	1.4497	1.51642	1.58657	1.69254	1.75373	1.74925	1.77313	1.82388	1.86269	1.9194	1.9791	2.03881	2.10149	2.12985	2.17761	2.20448	2.23134	2.2791	2.33284	2.36567	2.37015	2.4194	2.44925	2.49104	2.52239	2.54776	2.57313	2.59552	2.63881	2.67164	2.67164	2.70746	2.72687	2.75522	2.77612	2.78209	2.77761	2.80448	2.81343	2.81194	2.82537	2.83731	2.85224	2.87463	2.8806	2.88507
0.499	3.92239	2.6597	1.63881	1.46224	1.54627	1.62687	1.73582	1.78209	1.78507	1.80896	1.85522	1.9194	1.95224	2.01493	2.07761	2.12985	2.17761	2.21791	2.25224	2.3	2.32388	2.37313	2.38806	2.43731	2.47463	2.48955	2.53582	2.55821	2.60597	2.62687	2.65075	2.68209	2.70746	2.72537	2.74478	2.77761	2.81045	2.81642	2.82388	2.82239	2.84179	2.85224	2.85821	2.85821	2.8791	2.9	2.91343	2.92836	2.90299
0.501	3.89403	2.72239	1.67612	1.49045	1.58806	1.67761	1.76567	1.8194	1.82687	1.84925	1.91343	1.96418	2.02836	2.07463	2.13134	2.17313	2.21791	2.25821	2.29701	2.34776	2.38358	2.43134	2.46119	2.48955	2.50746	2.54627	2.57313	2.63433	2.65522	2.68806	2.71493	2.74776	2.78507	2.78955	2.80149	2.82239	2.84328	2.85522	2.87164	2.8806	2.88209	2.89254	2.90746	2.90448	2.89851	2.9403	2.9597	2.95672	2.9597
0.503	3.9	2.74478	1.70896	1.53134	1.62239	1.70149	1.80896	1.85522	1.86866	1.89254	1.93731	2.01045	2.04328	2.10896	2.15373	2.20597	2.26418	2.28657	2.32985	2.37612	2.41045	2.45672	2.48955	2.51791	2.54925	2.57761	2.61642	2.66269	2.68507	2.73731	2.74776	2.77313	2.80149	2.81493	2.8403	2.85522	2.87612	2.88657	2.89104	2.89851	2.92687	2.93731	2.93582	2.94328	2.95224	2.97313	2.99254	2.99254	3.01045
0.505	3.89701	2.76269	1.73582	1.56418	1.66119	1.72985	1.83433	1.89104	1.89254	1.9209	1.98657	2.04925	2.09552	2.14328	2.18806	2.25373	2.28657	2.33433	2.38657	2.41343	2.46119	2.51045	2.5209	2.55075	2.59552	2.60896	2.65373	2.70299	2.73881	2.75373	2.79552	2.8194	2.83731	2.83881	2.87612	2.88507	2.90299	2.9403	2.92239	2.93134	2.94478	2.95672	2.96866	2.9791	2.98358	2.99851	3.03433	3.03284	3.04179
0.507	3.87463	2.80299	1.77015	1.60149	1.7	1.77015	1.86418	1.92836	1.94627	1.96567	2.03284	2.08507	2.12239	2.18358	2.23582	2.28657	2.33582	2.39701	2.4209	2.48209	2.49403	2.53433	2.56269	2.59552	2.63284	2.68209	2.71045	2.74627	2.78209	2.80448	2.82985	2.85821	2.8791	2.89851	2.91045	2.91642	2.94627	2.94627	2.97761	2.96866	2.98806	2.99552	3.01045	3.01343	3.02687	3.06269	3.08209	3.07463	3.08806
0.509	3.87164	2.82239	1.80149	1.63284	1.73433	1.80299	1.89851	1.96418	1.96866	2.00746	2.07164	2.1194	2.15522	2.21194	2.25373	2.32388	2.37015	2.41493	2.4597	2.50448	2.53582	2.57015	2.60597	2.62985	2.68955	2.70597	2.74179	2.78657	2.83433	2.85821	2.85672	2.87612	2.90896	2.91642	2.93433	2.96269	2.97761	3	3.00746	3.00746	3.03433	3.04776	3.0403	3.04925	3.07612	3.09552	3.13731	3.10896	3.1194
0.511	3.87612	2.90149	1.89851	1.72836	1.81194	1.88955	2.00597	2.06418	2.08507	2.11343	2.1597	2.21343	2.26866	2.30896	2.38806	2.43284	2.4806	2.52239	2.5597	2.60746	2.63582	2.68955	2.72537	2.76119	2.80896	2.82388	2.85522	2.87761	2.90896	2.94328	2.96567	2.99701	3.02388	3.04925	3.04776	3.06716	3.11194	3.11343	3.1403	3.12537	3.15821	3.17164	3.16119	3.1791	3.19403	3.21642	3.22985	3.23284	3.25821
0.513	3.91194	2.86866	1.86716	1.70597	1.79104	1.87015	1.97612	2.03881	2.05075	2.07761	2.13134	2.1806	2.2194	2.2806	2.34776	2.4	2.46119	2.47313	2.53284	2.56567	2.60299	2.64925	2.6791	2.7209	2.75522	2.79552	2.82537	2.86716	2.88209	2.90149	2.92537	2.94925	2.97463	2.98209	3.0209	3.02537	3.05373	3.07761	3.07463	3.09403	3.10746	3.11493	3.13881	3.14179	3.1403	3.16866	3.20448	3.20299	3.20597
0.515	3.85821	2.90299	1.90746	1.7403	1.82985	1.89701	2.01194	2.06119	2.08657	2.11343	2.16567	2.22537	2.26119	2.32985	2.3791	2.4403	2.49701	2.52537	2.56716	2.60746	2.63881	2.70149	2.7403	2.76716	2.78955	2.81791	2.86269	2.8806	2.91343	2.94478	2.95522	2.99701	3.02836	3.03731	3.05373	3.07463	3.1	3.10746	3.12687	3.12687	3.14478	3.15821	3.17164	3.17463	3.18507	3.20299	3.23284	3.24478	3.23284
0.517	3.84627	2.92239	1.95224	1.77463	1.86866	1.94776	2.05075	2.12388	2.1209	2.14627	2.19104	2.25075	2.30896	2.37164	2.42239	2.49851	2.51343	2.57164	2.61343	2.65224	2.7	2.74776	2.77612	2.81343	2.82836	2.86716	2.89552	2.92388	2.9403	2.9791	3.00299	3.02836	3.05672	3.06269	3.09254	3.12239	3.14627	3.17164	3.17164	3.18209	3.19851	3.19552	3.2	3.21791	3.23284	3.25373	3.28209	3.27313	3.2806
0.519	3.85224	2.95373	1.98955	1.81045	1.88955	1.97463	2.08209	2.13881	2.15522	2.1791	2.23134	2.29701	2.34179	2.40896	2.47015	2.49701	2.56418	2.6	2.63881	2.69552	2.72687	2.75821	2.79552	2.83881	2.86866	2.88507	2.91791	2.93582	2.99403	3.0194	3.02537	3.06119	3.09104	3.10448	3.13582	3.14925	3.1791	3.18657	3.20448	3.2	3.23731	3.23284	3.24925	3.25075	3.25821	3.2806	3.30597	3.30597	3.30746
0.521	3.85373	2.97463	2.0194	1.84776	1.9209	2.00896	2.11642	2.15522	2.1806	2.21493	2.27164	2.31343	2.38806	2.43582	2.48358	2.5597	2.59403	2.63284	2.68209	2.71791	2.76567	2.81493	2.83582	2.85224	2.90299	2.91642	2.94925	2.99254	3.01493	3.03731	3.07313	3.09552	3.10746	3.13134	3.15672	3.18358	3.20597	3.23134	3.23134	3.24478	3.25821	3.25672	3.26567	3.27015	3.27164	3.32388	3.33881	3.35224	3.34776
0.523	3.83582	3.00299	2.04478	1.85821	1.95522	2.03582	2.13881	2.19254	2.19701	2.22687	2.28507	2.36418	2.39254	2.46866	2.5194	2.57164	2.6209	2.66269	2.71343	2.76418	2.79254	2.83881	2.85821	2.87761	2.91045	2.92836	2.97164	3.00896	3.03731	3.06269	3.09254	3.12537	3.15672	3.16269	3.1791	3.2	3.22239	3.23731	3.25075	3.25522	3.27015	3.3	3.30597	3.30746	3.32388	3.32836	3.38209	3.38209	3.37164
0.525	3.82985	3.04179	2.0791	1.90299	2.00448	2.0791	2.1597	2.2194	2.24179	2.26716	2.33582	2.39851	2.43582	2.51194	2.55522	2.61194	2.67612	2.70746	2.74925	2.8	2.83582	2.86567	2.88507	2.91493	2.95522	2.98955	3.01493	3.04627	3.09701	3.10896	3.14328	3.15672	3.20448	3.2	3.23284	3.2403	3.27761	3.28209	3.29104	3.29104	3.32985	3.34328	3.32239	3.34925	3.37164	3.3806	3.4194	3.40448	3.43284
0.527	3.82537	3.07612	2.12388	1.94627	2.04478	2.10896	2.20597	2.24776	2.27015	2.3194	2.36866	2.43731	2.5	2.54925	2.60149	2.6597	2.70746	2.75672	2.79701	2.84925	2.86269	2.89851	2.93731	2.96418	2.98806	3.01493	3.05224	3.10746	3.11343	3.16567	3.15821	3.20896	3.22985	3.24627	3.25075	3.29552	3.30597	3.33582	3.33731	3.34328	3.35672	3.37313	3.37761	3.38209	3.40299	3.43284	3.47015	3.47015	3.47164
0.529	3.83881	3.1	2.15821	1.97612	2.07612	2.14925	2.22985	2.29552	2.31194	2.33433	2.41194	2.46567	2.50149	2.57164	2.60448	2.69552	2.75075	2.7806	2.82836	2.85075	2.89254	2.92985	2.94776	2.97463	3.02239	3.05522	3.0791	3.1	3.14925	3.18358	3.20299	3.23284	3.2597	3.26716	3.28955	3.31045	3.32985	3.35373	3.35224	3.37463	3.38507	3.41343	3.40896	3.41194	3.42239	3.46418	3.4806	3.48358	3.50149
0.531	3.82537	3.14478	2.1806	2.02537	2.10149	2.16119	2.25672	2.32687	2.35373	2.3791	2.4403	2.50448	2.55821	2.60299	2.67463	2.72388	2.77164	2.82687	2.85672	2.88358	2.91343	2.95224	2.97463	3.00896	3.04627	3.08657	3.12239	3.16119	3.1806	3.21642	3.23433	3.26418	3.28657	3.29254	3.31791	3.32985	3.37761	3.39552	3.41642	3.4	3.42537	3.43582	3.46567	3.46866	3.47015	3.5	3.5209	3.51343	3.52985
0.533	3.83284	3.16269	2.21493	2.06119	2.13582	2.18806	2.28955	2.36567	2.3791	2.41791	2.47313	2.52985	2.5806	2.65672	2.71194	2.78657	2.81791	2.8403	2.88955	2.9194	2.94627	2.99104	3.02388	3.04627	3.08657	3.10597	3.16567	3.18209	3.20149	3.24328	3.27761	3.29254	3.33134	3.32687	3.35821	3.38209	3.41343	3.43284	3.43134	3.43881	3.47313	3.47313	3.48955	3.48507	3.50448	3.52537	3.5597	3.55224	3.57164
0.535	3.82836	3.20149	2.24925	2.09254	2.16119	2.23433	2.33433	2.39701	2.41045	2.44925	2.51791	2.57761	2.60149	2.68806	2.74478	2.79104	2.84179	2.8791	2.90746	2.93881	2.97463	3.00896	3.04776	3.08657	3.11343	3.13582	3.17313	3.20448	3.25821	3.26418	3.29851	3.33433	3.35224	3.35224	3.38507	3.42836	3.44179	3.46119	3.4791	3.48209	3.49104	3.49701	3.50896	3.52985	3.54179	3.55373	3.5806	3.59104	3.57761
0.537	3.82687	3.22687	2.26866	2.11493	2.19254	2.24179	2.3403	2.40597	2.4209	2.46418	2.51493	2.57612	2.63433	2.69701	2.75522	2.81194	2.85373	2.88657	2.9209	2.96119	3.00299	3.04328	3.05522	3.09403	3.13134	3.16716	3.19254	3.23433	3.26269	3.29254	3.29552	3.33433	3.35373	3.38955	3.41642	3.42836	3.44328	3.46716	3.49403	3.48657	3.50299	3.52985	3.53134	3.52687	3.5403	3.58209	3.59104	3.58209	3.59851
0.539	3.8209	3.27612	2.33582	2.14925	2.2209	2.29851	2.4	2.45224	2.4806	2.50448	2.56716	2.63433	2.68358	2.75672	2.80896	2.86269	2.9	2.92239	2.9597	2.99552	3.03134	3.0806	3.1194	3.15522	3.17612	3.20448	3.23433	3.25821	3.29254	3.33284	3.36567	3.3806	3.42836	3.4194	3.45075	3.45672	3.50597	3.51194	3.51791	3.52388	3.55075	3.55672	3.5791	3.57612	3.59552	3.60299	3.6403	3.64478	3.64179
0.541	3.82687	3.28955	2.36716	2.18507	2.25522	2.32985	2.42388	2.48209	2.49552	2.53284	2.59254	2.65522	2.72239	2.79254	2.82985	2.87761	2.91791	2.94627	2.99403	3.03433	3.06716	3.11194	3.1403	3.16269	3.20149	3.23433	3.26119	3.29403	3.33134	3.36269	3.37463	3.42687	3.4403	3.46866	3.48657	3.50299	3.52985	3.53582	3.55672	3.55224	3.58358	3.59403	3.58209	3.60448	3.60597	3.63433	3.67463	3.64925	3.65672
0.543	3.8403	3.35373	2.40149	2.21343	2.29403	2.37015	2.46119	2.51493	2.54776	2.56418	2.62239	2.70746	2.75672	2.8194	2.85672	2.91493	2.95821	2.99552	3.02985	3.07313	3.09552	3.13582	3.17612	3.2	3.24776	3.25373	3.30746	3.33582	3.37015	3.4	3.42836	3.45075	3.4806	3.48806	3.5209	3.53881	3.57164	3.59552	3.58209	3.59104	3.61642	3.63134	3.63134	3.6403	3.64627	3.67313	3.67463	3.71642	3.69851
0.545	3.84627	3.39104	2.43731	2.25075	2.30746	2.39104	2.48358	2.53582	2.55224	2.59403	2.66119	2.73731	2.77015	2.8403	2.8791	2.92388	2.94776	2.98209	3.04478	3.08955	3.12239	3.15672	3.18507	3.22537	3.24627	3.28806	3.31493	3.35522	3.39701	3.42687	3.43433	3.46716	3.5	3.5194	3.52687	3.55672	3.57612	3.58507	3.61045	3.60896	3.6194	3.61791	3.63582	3.64179	3.66119	3.68507	3.71493	3.71343	3.70896
0.547	3.84478	3.44478	2.47164	2.28955	2.36418	2.43134	2.51045	2.56567	2.59254	2.62687	2.69851	2.77015	2.80896	2.86716	2.91045	2.95224	2.99851	3.05075	3.0806	3.10746	3.14478	3.20299	3.2194	3.25373	3.28806	3.31642	3.35672	3.36567	3.42687	3.44478	3.46567	3.50149	3.5403	3.5403	3.56269	3.57313	3.60299	3.61791	3.62388	3.62985	3.66716	3.65672	3.66716	3.66716	3.6791	3.70299	3.73731	3.75075	3.75672
0.549	3.85224	3.47015	2.50597	2.31642	2.38507	2.43731	2.54627	2.6	2.61045	2.65075	2.72537	2.78955	2.84179	2.88657	2.9194	2.96269	3.0209	3.05224	3.10597	3.14179	3.17761	3.22239	3.23433	3.26866	3.30746	3.3194	3.36866	3.39701	3.43731	3.47015	3.49851	3.52687	3.54776	3.55373	3.57015	3.59552	3.62388	3.63582	3.64776	3.64179	3.65522	3.67463	3.68806	3.70896	3.69701	3.72985	3.75672	3.74776	3.7597
0.551	3.86119	3.54328	2.54478	2.37463	2.43731	2.48806	2.56418	2.64478	2.64627	2.70746	2.76716	2.83284	2.87015	2.9	2.94925	3.02537	3.06418	3.09403	3.13284	3.17761	3.19104	3.2403	3.27313	3.30149	3.33433	3.35075	3.4	3.43881	3.45821	3.49701	3.5209	3.55522	3.58507	3.59552	3.61791	3.62985	3.64179	3.6597	3.66866	3.6791	3.7	3.71642	3.71493	3.71791	3.74179	3.75522	3.78657	3.79104	3.8
0.553	3.87612	3.57463	2.57313	2.38209	2.46119	2.52239	2.61343	2.67015	2.70746	2.72239	2.79403	2.84925	2.88358	2.94179	2.98657	3.02687	3.08209	3.12687	3.15373	3.20149	3.24627	3.26418	3.29552	3.3209	3.35821	3.39552	3.44179	3.4806	3.50746	3.53284	3.55821	3.57313	3.59552	3.60597	3.62985	3.65075	3.68507	3.69104	3.69701	3.69552	3.73731	3.73134	3.74179	3.77164	3.77164	3.80597	3.81493	3.80149	3.83134
0.555	3.88955	3.63433	2.63134	2.45373	2.49851	2.55672	2.65075	2.71493	2.72985	2.76866	2.82537	2.87612	2.92239	2.95522	3.01791	3.07761	3.1209	3.14478	3.18657	3.2209	3.25373	3.29403	3.32388	3.36119	3.39701	3.43433	3.47015	3.50896	3.53134	3.55672	3.57612	3.60896	3.62687	3.63134	3.65373	3.66269	3.70597	3.73134	3.72239	3.74328	3.7597	3.7597	3.77164	3.76866	3.79552	3.80896	3.83881	3.85075	3.84328
0.557	3.90448	3.66567	2.68806	2.47164	2.53433	2.57761	2.68358	2.73134	2.76119	2.79552	2.85224	2.89851	2.92836	3.00746	3.04925	3.09552	3.12687	3.19403	3.21791	3.23881	3.28358	3.3209	3.35224	3.38657	3.43284	3.44776	3.47761	3.51194	3.55522	3.57164	3.59851	3.6209	3.65522	3.65672	3.68358	3.7	3.71343	3.73134	3.75373	3.74478	3.76567	3.78358	3.79403	3.79552	3.81194	3.83881	3.86866	3.85522	3.87612
0.559	3.92537	3.73433	2.72985	2.50746	2.56418	2.62239	2.72239	2.78358	2.80746	2.83134	2.8806	2.92239	2.96269	3.02239	3.07313	3.1403	3.17761	3.19254	3.23731	3.2806	3.31493	3.35075	3.37313	3.41045	3.45075	3.49552	3.50448	3.55821	3.59104	3.60896	3.60896	3.65672	3.67015	3.68358	3.71045	3.72687	3.7403	3.76716	3.78209	3.8	3.79104	3.80149	3.81493	3.82388	3.83731	3.87761	3.88507	3.88806	3.89403
0.561	3.95821	3.78209	2.76567	2.55224	2.59552	2.6597	2.74776	2.80597	2.81642	2.85672	2.90448	2.95522	3	3.04478	3.09403	3.14478	3.18358	3.22687	3.27612	3.30746	3.33433	3.37463	3.41045	3.43134	3.4791	3.50149	3.53881	3.56119	3.59701	3.61642	3.64776	3.66269	3.68657	3.7	3.70896	3.73582	3.76567	3.78806	3.8	3.78507	3.8209	3.83731	3.83284	3.84478	3.86418	3.87612	3.90896	3.9194	3.89403
0.563	3.97015	3.84627	2.8194	2.59403	2.63433	2.68955	2.78955	2.84328	2.85075	2.88209	2.93134	2.97313	3.0209	3.08358	3.14328	3.17761	3.21642	3.26269	3.28358	3.31343	3.35075	3.4194	3.42836	3.47463	3.48657	3.52537	3.55224	3.58955	3.61642	3.64478	3.66119	3.67761	3.7209	3.72687	3.74478	3.76866	3.81493	3.78657	3.8194	3.82687	3.84627	3.83881	3.85821	3.86866	3.87313	3.90896	3.93284	3.9194	3.94179
0.565	3.99701	3.89403	2.86716	2.62537	2.69403	2.74478	2.81791	2.87015	2.88209	2.91045	2.95373	3.01493	3.06269	3.10299	3.1597	3.2194	3.25224	3.28507	3.30448	3.37612	3.39403	3.43582	3.47015	3.48955	3.52687	3.54627	3.59851	3.61642	3.63731	3.67463	3.68955	3.72836	3.74328	3.75821	3.78358	3.79403	3.8194	3.8403	3.8403	3.84925	3.8791	3.89552	3.88358	3.88209	3.90299	3.93881	3.95075	3.96567	3.96418
0.567	4.02985	3.93284	2.89701	2.67164	2.72239	2.7806	2.85075	2.8806	2.90149	2.9209	2.98955	3.03881	3.0806	3.15224	3.17761	3.22985	3.28955	3.29701	3.35075	3.36567	3.41642	3.47015	3.48507	3.52687	3.54925	3.5791	3.59104	3.63134	3.6597	3.6806	3.70448	3.73284	3.76269	3.76418	3.79851	3.8209	3.83582	3.85075	3.86418	3.87164	3.88358	3.90149	3.9	3.93134	3.92388	3.9209	3.96418	3.97612	3.97164
0.569	4.08507	3.98955	2.94328	2.72537	2.76567	2.80896	2.87612	2.9194	2.92836	2.9597	3.00149	3.07164	3.10149	3.15075	3.2209	3.25672	3.27015	3.33134	3.36418	3.40299	3.44478	3.49104	3.50746	3.52388	3.57761	3.60299	3.62537	3.65075	3.67761	3.71493	3.73433	3.74925	3.77313	3.78955	3.82239	3.82687	3.85672	3.87313	3.88657	3.87761	3.90597	3.90896	3.92537	3.92836	3.94179	3.96269	3.99552	3.98358	4.00299
0.571	4.11791	4.04478	2.97313	2.75522	2.80746	2.84179	2.91493	2.93731	2.94925	2.97612	3.04776	3.1	3.14478	3.20746	3.23582	3.2806	3.32537	3.34627	3.39104	3.42687	3.46716	3.50299	3.54627	3.57463	3.59104	3.61343	3.64776	3.68657	3.70746	3.73582	3.74478	3.77164	3.79701	3.82687	3.81791	3.86418	3.8791	3.89851	3.89851	3.90896	3.93134	3.92388	3.94478	3.94776	3.96269	3.98507	4.01791	4.01493	4.00597
0.573	4.18209	4.09104	3.04328	2.81493	2.85075	2.87612	2.93433	2.98806	2.99701	3.02537	3.06866	3.13134	3.16866	3.21493	3.25672	3.30149	3.36418	3.39254	3.43731	3.46866	3.49104	3.52985	3.52985	3.57015	3.60448	3.63731	3.66269	3.69254	3.73134	3.7597	3.76418	3.80896	3.83881	3.83582	3.85672	3.86418	3.90896	3.90896	3.92985	3.93433	3.94478	3.9597	3.98209	3.96716	3.9806	3.99851	4.02985	4.03582	4.03582
0.575	4.23582	4.15522	3.07612	2.85522	2.86418	2.89851	2.95522	3.01194	3.01045	3.03284	3.09104	3.14179	3.19552	3.24328	3.28358	3.31791	3.35373	3.40896	3.43582	3.4791	3.50299	3.54179	3.57612	3.59701	3.62687	3.64478	3.67164	3.69552	3.74179	3.76567	3.78358	3.79552	3.83582	3.85075	3.88507	3.87761	3.91045	3.92836	3.94478	3.94328	3.95373	3.95224	3.9597	3.98657	3.98955	4.01493	4.02985	4.02836	4.04925
0.577	4.28209	4.2	3.13881	2.8791	2.91194	2.93881	3.00597	3.03284	3.05672	3.09104	3.13731	3.18657	3.21343	3.25821	3.31343	3.36716	3.40149	3.41791	3.47761	3.51194	3.54478	3.57612	3.60149	3.62687	3.65075	3.68209	3.71791	3.74478	3.76119	3.80299	3.8209	3.8403	3.86866	3.86418	3.89851	3.9194	3.9403	3.96119	3.94328	3.9597	3.98209	3.99851	4.00746	3.99701	4.00746	4.03731	4.05224	4.05075	4.07313
0.579	4.34328	4.26269	3.17463	2.9209	2.95075	2.96567	3.03284	3.09104	3.11045	3.11343	3.16119	3.21642	3.24925	3.28358	3.34627	3.38507	3.43731	3.46866	3.49701	3.53134	3.57164	3.60299	3.62537	3.64627	3.6791	3.69104	3.73582	3.75373	3.7806	3.8194	3.82388	3.87015	3.9	3.91045	3.9194	3.9403	3.95224	3.96418	3.98358	3.99403	3.99701	4.0194	4.01194	4.0194	4.03284	4.05373	4.09701	4.0806	4.09552
0.581	4.40299	4.31194	3.24627	2.97612	3.00149	3.03582	3.09701	3.12985	3.13284	3.16716	3.20448	3.25821	3.28657	3.34328	3.36119	3.43433	3.48358	3.50448	3.5403	3.57015	3.59104	3.62239	3.65672	3.68358	3.71194	3.73731	3.75821	3.80597	3.84925	3.84925	3.88358	3.90448	3.91493	3.92239	3.95821	3.96418	3.99254	4	4.0194	4.00597	4.03134	4.03433	4.04776	4.04776	4.08507	4.11194	4.14478	4.12687	4.12836
0.583	4.4806	4.37015	3.2791	3.03134	3.04328	3.06567	3.13433	3.17313	3.17164	3.2	3.23284	3.27313	3.31194	3.37463	3.41343	3.45821	3.49104	3.51642	3.5597	3.58806	3.6194	3.64478	3.67313	3.69403	3.73284	3.75075	3.78806	3.80746	3.85224	3.86866	3.89104	3.91493	3.92537	3.93881	3.94478	3.97313	4.00299	4.01791	4.0209	4.02239	4.03881	4.05522	4.06716	4.07463	4.08955	4.09254	4.12985	4.15075	4.14328
0.585	4.57612	4.39403	3.33284	3.07313	3.08657	3.11343	3.16418	3.19851	3.19701	3.21642	3.26567	3.31343	3.34179	3.39104	3.43582	3.47164	3.51642	3.55522	3.59552	3.62239	3.64776	3.68209	3.6791	3.72985	3.75224	3.78955	3.80299	3.84925	3.8597	3.9	3.9194	3.92985	3.95821	3.97164	3.99104	3.99104	4.0194	4.0403	4.04627	4.04478	4.07761	4.08955	4.10298	4.09552	4.10149	4.12537	4.17313	4.16119	4.1597
0.587	4.65224	4.45075	3.38507	3.1194	3.12537	3.14925	3.19701	3.23284	3.23582	3.23731	3.28806	3.33582	3.37313	3.42687	3.4806	3.52388	3.54925	3.5806	3.60896	3.62985	3.64478	3.68955	3.72836	3.73731	3.7597	3.76866	3.84328	3.85522	3.87761	3.90746	3.91791	3.94776	3.9806	3.9806	3.99254	4.02836	4.02985	4.0403	4.06119	4.06567	4.08806	4.08507	4.08507	4.10597	4.12985	4.14328	4.18657	4.18358	4.1791
0.589	4.73731	4.52687	3.4597	3.17313	3.19552	3.20448	3.25821	3.28209	3.27164	3.29552	3.34179	3.36269	3.40597	3.46567	3.50896	3.54776	3.59552	3.61045	3.63582	3.66418	3.68955	3.72985	3.73284	3.77313	3.79851	3.84478	3.85224	3.88358	3.91791	3.94627	3.9597	3.97015	3.99254	4.00896	4.02687	4.03881	4.06716	4.09104	4.08955	4.10746	4.11343	4.14925	4.14627	4.14925	4.16716	4.20597	4.20299	4.21194	4.20896
0.591	4.85373	4.59851	3.50896	3.22537	3.2403	3.24478	3.31194	3.31045	3.32239	3.3403	3.38209	3.42985	3.47313	3.49104	3.53582	3.59403	3.60896	3.63134	3.67463	3.68806	3.72239	3.75075	3.78806	3.81194	3.84478	3.87612	3.89403	3.93582	3.95224	3.9806	3.9791	4.0194	4.03582	4.02687	4.06119	4.08507	4.10896	4.10896	4.1403	4.13881	4.15821	4.16269	4.17313	4.20149	4.18507	4.2209	4.2403	4.24328	4.25821
0.593	4.98955	4.65821	3.55821	3.27612	3.28209	3.29552	3.33284	3.37313	3.36119	3.3597	3.41642	3.47463	3.48806	3.54627	3.58209	3.61194	3.63284	3.66418	3.69552	3.72239	3.75672	3.79851	3.8194	3.82985	3.86866	3.88955	3.9194	3.94925	3.94925	3.98657	4.01045	4.02537	4.04179	4.0597	4.08507	4.08209	4.13881	4.14776	4.14478	4.15373	4.18806	4.19851	4.20149	4.18955	4.21045	4.24179	4.26119	4.26716	4.27164
0.595	5.09552	4.74478	3.62239	3.32836	3.32388	3.34627	3.38507	3.40746	3.41343	3.43433	3.46567	3.50299	3.53731	3.57612	3.60746	3.63881	3.67612	3.70149	3.72836	3.76418	3.78507	3.8194	3.84179	3.86866	3.89254	3.90746	3.94478	3.96567	4.00299	4.01642	4.02687	4.06418	4.09403	4.09403	4.09851	4.13582	4.15821	4.17612	4.20896	4.17463	4.2	4.20299	4.21642	4.22537	4.24478	4.25224	4.28507	4.27612	4.29254
0.597	5.21493	4.82687	3.6791	3.4	3.40448	3.39403	3.45522	3.47463	3.46119	3.47015	3.50896	3.55821	3.58358	3.6	3.63284	3.68209	3.70597	3.74328	3.7597	3.81194	3.81493	3.85075	3.87164	3.90149	3.9209	3.95672	3.96119	3.99851	4.01791	4.03881	4.05522	4.08507	4.12239	4.14627	4.14776	4.16866	4.20448	4.2209	4.19552	4.2209	4.23731	4.24179	4.25373	4.26866	4.2806	4.29552	4.30896	4.31791	4.31642
0.599	5.37313	4.92388	3.73284	3.46866	3.43881	3.45821	3.49104	3.5209	3.51493	3.50149	3.54776	3.59104	3.6	3.65522	3.67313	3.71194	3.76567	3.7597	3.80448	3.82388	3.83881	3.88657	3.90299	3.94328	3.95373	3.98209	4.00299	4.02239	4.05522	4.07015	4.10298	4.13284	4.12836	4.1597	4.18507	4.2194	4.2194	4.23433	4.23881	4.23731	4.25373	4.26269	4.27761	4.29254	4.27761	4.30299	4.33134	4.32239	4.32985
0.601	5.5194	4.98507	3.78209	3.5	3.5	3.5	3.52537	3.55224	3.5403	3.55821	3.57761	3.61194	3.62687	3.66716	3.70448	3.73284	3.74627	3.78657	3.8194	3.83881	3.88209	3.90149	3.93433	3.9209	3.98806	3.98806	4.02388	4.06119	4.07313	4.09403	4.10298	4.12836	4.1791	4.17761	4.19254	4.19254	4.2194	4.24328	4.25821	4.25522	4.27761	4.27612	4.27313	4.27463	4.29552	4.3209	4.32985	4.33731	4.33731
0.603	5.67463	5.09104	3.87761	3.58507	3.56567	3.54776	3.58657	3.60299	3.59552	3.6	3.62985	3.66119	3.68358	3.72537	3.74478	3.79403	3.83284	3.8597	3.88358	3.91791	3.9194	3.95075	3.96119	3.99552	4.0209	4.0403	4.06716	4.0806	4.12687	4.16119	4.18806	4.19104	4.21642	4.22985	4.24478	4.26567	4.27463	4.29403	4.30448	4.31642	4.31493	4.32239	4.32239	4.3194	4.35672	4.3597	4.3791	4.37015	4.36567
0.605	5.85075	5.18358	3.9403	3.64627	3.61642	3.61045	3.64478	3.65075	3.63284	3.63284	3.66567	3.68955	3.72239	3.75522	3.80448	3.85522	3.85672	3.88209	3.91493	3.93582	3.96418	3.98209	4.00299	4.02239	4.04925	4.07015	4.10149	4.14478	4.17164	4.18507	4.20448	4.24179	4.25522	4.24328	4.25522	4.27463	4.31045	4.32388	4.32537	4.3209	4.3403	4.34925	4.36119	4.37164	4.35373	4.36567	4.39552	4.37612	4.4
0.607	6.0194	5.3	4.0194	3.69104	3.68955	3.67612	3.69104	3.70896	3.70896	3.70746	3.72836	3.76119	3.79104	3.81791	3.84478	3.8806	3.91045	3.94328	3.96418	3.97463	4.0194	4.03433	4.04179	4.07612	4.08806	4.14925	4.16269	4.18507	4.21343	4.22985	4.24478	4.26418	4.28955	4.30299	4.32537	4.32537	4.34328	4.35522	4.35373	4.3597	4.37015	4.37761	4.37612	4.3791	4.39403	4.4194	4.43731	4.45075	4.45075
0.609	6.2	5.38657	4.11045	3.77761	3.72985	3.72239	3.74627	3.75522	3.73731	3.73433	3.76418	3.79851	3.80448	3.8597	3.88507	3.92239	3.93881	3.95672	3.98657	4.01045	4.0194	4.05522	4.0791	4.1	4.13582	4.13433	4.18657	4.20896	4.24179	4.26269	4.26119	4.29851	4.30746	4.31791	4.33134	4.34478	4.35224	4.36716	4.35373	4.36119	4.3806	4.39104	4.40448	4.41791	4.41493	4.43134	4.44328	4.44179	4.45373
0.611	6.4209	5.52239	4.19254	3.84328	3.80597	3.79254	3.80597	3.8194	3.78955	3.78209	3.81045	3.85522	3.87015	3.91343	3.93284	3.96119	3.99254	4.01642	4.01791	4.05075	4.09254	4.12239	4.12537	4.14776	4.18955	4.19254	4.2209	4.25373	4.28209	4.30448	4.31642	4.32388	4.33134	4.34776	4.35672	4.3597	4.40448	4.38209	4.40299	4.40149	4.40896	4.42836	4.42239	4.43881	4.43433	4.43881	4.48507	4.48657	4.49851
0.613	6.59701	5.6806	4.3209	3.9597	3.91045	3.88657	3.91791	3.91194	3.89104	3.89403	3.92239	3.94179	3.95522	3.9791	4.01194	4.05224	4.07313	4.08806	4.1403	4.17164	4.17164	4.21194	4.22687	4.24179	4.26418	4.28955	4.31791	4.32687	4.34627	4.35821	4.36119	4.38507	4.41642	4.41791	4.4209	4.44925	4.47313	4.46567	4.48209	4.49851	4.50448	4.50299	4.51642	4.52687	4.51493	4.57164	4.57164	4.57761	4.58358
0.615	6.9209	5.74776	4.35522	4	3.96119	3.9209	3.94179	3.95373	3.92836	3.92239	3.92537	3.96269	3.97761	4.00299	4.04478	4.06119	4.08209	4.12836	4.14478	4.15821	4.18955	4.20597	4.24179	4.25522	4.27313	4.28358	4.31493	4.32537	4.34925	4.36716	4.3806	4.4	4.41343	4.40448	4.4403	4.4403	4.45373	4.49254	4.48955	4.46567	4.49851	4.50299	4.51343	4.51642	4.51791	4.55522	4.56866	4.56866	4.55224
0.617	7.05821	5.85522	4.43433	4.06119	4.01194	3.99552	4.01343	3.97164	3.9791	3.96418	3.98209	4	4.02985	4.05075	4.05522	4.11791	4.15075	4.1597	4.20149	4.21642	4.22239	4.2597	4.26567	4.28209	4.29254	4.32388	4.32985	4.35224	4.37612	4.39254	4.39254	4.40448	4.44179	4.44627	4.45672	4.46866	4.48806	4.51045	4.51045	4.50896	4.53433	4.52537	4.53134	4.5403	4.5597	4.57164	4.59104	4.60298	4.60448
0.619	7.29403	6.01045	4.52985	4.17015	4.10149	4.06418	4.06716	4.08358	4.02985	4.02239	4.04179	4.06418	4.08806	4.11343	4.16269	4.18358	4.20448	4.2209	4.23582	4.26716	4.26567	4.31343	4.32537	4.3403	4.34627	4.35821	4.37612	4.39254	4.42239	4.43881	4.43881	4.4791	4.4806	4.48507	4.50597	4.5194	4.54478	4.52836	4.55522	4.5597	4.58358	4.5791	4.58955	4.60298	4.60298	4.62836	4.64776	4.63582	4.65522
0.621	7.56418	6.1194	4.62687	4.27313	4.21194	4.16269	4.1597	4.16567	4.14179	4.10597	4.1209	4.15075	4.14925	4.18358	4.21045	4.23731	4.25224	4.28657	4.29552	4.3209	4.33731	4.34627	4.34776	4.37164	4.38955	4.40597	4.41791	4.42985	4.47612	4.47612	4.49254	4.49851	4.52537	4.54925	4.54925	4.57761	4.5791	4.59851	4.6	4.60298	4.60448	4.63433	4.63134	4.63284	4.64776	4.65522	4.6806	4.6791	4.68358
0.623	7.7791	6.25672	4.74328	4.34179	4.27015	4.23582	4.25821	4.22239	4.1806	4.1806	4.19701	4.20746	4.22687	4.25821	4.28806	4.29552	4.32239	4.3194	4.34627	4.34925	4.37761	4.38955	4.39702	4.41493	4.44179	4.4403	4.47015	4.51642	4.50746	4.53134	4.54478	4.56119	4.6	4.58358	4.60896	4.60149	4.62388	4.63881	4.65075	4.65522	4.66418	4.66567	4.66866	4.67761	4.69403	4.70149	4.73284	4.70746	4.72836
0.625	8.03881	6.41343	4.81791	4.40299	4.33881	4.29701	4.30299	4.28955	4.26418	4.23731	4.24328	4.2597	4.28209	4.30299	4.31045	4.33134	4.35373	4.3597	4.37761	4.3791	4.39702	4.41493	4.43582	4.4194	4.46866	4.48358	4.50448	4.52537	4.54478	4.55075	4.57313	4.59552	4.60597	4.61642	4.63433	4.64478	4.66716	4.68806	4.67313	4.67463	4.69104	4.68955	4.70149	4.69851	4.72239	4.72537	4.74776	4.75672	4.74478
0.627	8.32687	6.55672	4.91791	4.5	4.4194	4.37612	4.37164	4.35672	4.31791	4.30597	4.30746	4.33731	4.33433	4.34478	4.36716	4.38657	4.39702	4.41343	4.41045	4.45075	4.45075	4.4597	4.48806	4.52537	4.52239	4.53582	4.54179	4.58507	4.61493	4.62687	4.61791	4.64925	4.65373	4.66269	4.6806	4.69104	4.69254	4.71045	4.72985	4.73881	4.72687	4.74627	4.74478	4.75522	4.76866	4.78955	4.79552	4.80746	4.80896
0.629	8.6	6.73134	5.06119	4.61642	4.5403	4.47015	4.45522	4.43582	4.39702	4.37761	4.38358	4.39552	4.39702	4.41493	4.42836	4.45075	4.46716	4.47463	4.5	4.50299	4.52388	4.57164	4.55821	4.5791	4.60597	4.60597	4.63731	4.64179	4.64627	4.69851	4.70597	4.71045	4.73284	4.73433	4.7403	4.75075	4.77761	4.78806	4.78955	4.78806	4.80149	4.80597	4.82388	4.8	4.82239	4.83433	4.86716	4.86567	4.87761
0.631	8.89104	6.88358	5.18657	4.71493	4.6209	4.56567	4.56269	4.52985	4.4791	4.44328	4.45821	4.45373	4.46269	4.47463	4.49701	4.53134	4.52537	4.53433	4.56716	4.57164	4.59403	4.60149	4.61642	4.6403	4.65373	4.65522	4.68806	4.69254	4.7209	4.7209	4.74925	4.76269	4.77015	4.7806	4.79552	4.82239	4.82537	4.84179	4.84478	4.83582	4.8597	4.87015	4.8597	4.87015	4.8597	4.9	4.92687	4.9194	4.90746
0.633	9.19104	7.07612	5.30149	4.82687	4.70746	4.64328	4.63433	4.61045	4.54776	4.5209	4.51791	4.52687	4.52836	4.56269	4.56716	4.6	4.60298	4.62388	4.62687	4.64478	4.65672	4.6791	4.67015	4.68806	4.69701	4.72836	4.74776	4.7597	4.77313	4.79254	4.78358	4.81045	4.84925	4.82985	4.84627	4.85672	4.88657	4.88507	4.89104	4.88209	4.9194	4.90299	4.90597	4.91343	4.94179	4.94925	4.96119	4.96866	4.97463
0.635	9.50448	7.25522	5.4403	4.93134	4.81642	4.73731	4.72388	4.7	4.65075	4.62537	4.60597	4.6209	4.61045	4.63284	4.65522	4.63881	4.67015	4.68955	4.70149	4.71194	4.71493	4.74179	4.75672	4.74627	4.7791	4.7806	4.79254	4.81493	4.82388	4.84478	4.86418	4.87761	4.89851	4.90746	4.90746	4.9194	4.93582	4.95672	4.96418	4.95224	4.96119	4.98209	4.99104	4.98955	4.99403	5.01045	5.04776	5.02239	5.02388
0.637	9.80299	7.40448	5.56716	5.05075	4.93134	4.84925	4.82836	4.77761	4.73433	4.70896	4.6791	4.68507	4.68955	4.68209	4.72239	4.73881	4.7403	4.73881	4.75522	4.77164	4.7791	4.80448	4.82985	4.81045	4.83134	4.85522	4.86418	4.88358	4.90597	4.93582	4.9403	4.95373	4.9597	4.96716	4.99552	5.00149	5.00746	5	5.02985	5.00597	5.03582	5.02537	5.03134	5.04478	5.03881	5.05821	5.07612	5.06866	5.07015
0.639	10.1164	7.59254	5.69552	5.15821	5.02388	4.95522	4.93134	4.89104	4.83284	4.76866	4.77164	4.7791	4.77164	4.79851	4.78358	4.79403	4.81493	4.83582	4.82985	4.83284	4.85075	4.8597	4.85821	4.89403	4.90896	4.89552	4.9194	4.93582	4.96716	4.96418	4.98358	4.98955	5.02388	5.01343	5.02836	5.03134	5.04179	5.07313	5.05373	5.06716	5.06866	5.08806	5.08507	5.08209	5.09851	5.11045	5.11791	5.12985	5.14328
0.641	10.3896	7.75821	5.83582	5.27463	5.14627	5.07761	5.0403	4.99254	4.92687	4.87313	4.87313	4.83731	4.85373	4.85821	4.87313	4.89851	4.89702	4.89851	4.91493	4.92537	4.93731	4.95224	4.95821	4.97463	4.97313	4.96418	4.99552	5.03433	5.03134	5.04776	5.05224	5.06866	5.07463	5.07612	5.09104	5.10597	5.11791	5.11642	5.12687	5.12239	5.14478	5.1403	5.14627	5.16119	5.14328	5.15821	5.19104	5.19104	5.16418
0.643	10.7373	8.0194	5.99254	5.42836	5.27463	5.18209	5.1403	5.09552	5.03284	4.99104	4.9791	4.96866	4.94179	4.95373	4.96567	4.98358	5	5	5.00896	5.01343	5.00299	5.02687	5.03433	5.01493	5.06418	5.07313	5.0806	5.08806	5.10448	5.12239	5.13433	5.14328	5.15075	5.16716	5.15075	5.16269	5.17015	5.18657	5.19254	5.20448	5.2	5.19254	5.22239	5.20597	5.2403	5.26269	5.27015	5.25672	5.27612
0.645	11.0791	8.21343	6.15522	5.55075	5.42239	5.30896	5.26418	5.22687	5.13134	5.07313	5.0791	5.05522	5.05821	5.06119	5.0597	5.0791	5.0791	5.07164	5.08657	5.09851	5.09701	5.11642	5.11343	5.12836	5.12836	5.15672	5.14627	5.15373	5.16866	5.2	5.2	5.20896	5.23284	5.25075	5.24925	5.25075	5.28209	5.28358	5.28358	5.28358	5.30896	5.3	5.2806	5.30597	5.29403	5.3194	5.35224	5.34328	5.34627
0.647	11.4597	8.40597	6.30746	5.71493	5.54328	5.43582	5.38358	5.3194	5.24776	5.19104	5.15224	5.16716	5.13134	5.14179	5.15522	5.13881	5.1194	5.17015	5.16119	5.14925	5.16567	5.18507	5.1806	5.21493	5.19701	5.20597	5.22687	5.25373	5.25522	5.25821	5.26866	5.2791	5.30746	5.29254	5.31194	5.33731	5.34776	5.35373	5.34627	5.32687	5.35672	5.37164	5.3791	5.35821	5.36866	5.38358	5.39403	5.40448	5.40299
0.649	11.7373	8.62985	6.49851	5.8597	5.66567	5.56119	5.52239	5.4403	5.35821	5.30746	5.2806	5.25821	5.23582	5.25075	5.22687	5.26269	5.26567	5.24179	5.26269	5.27015	5.27164	5.26866	5.26269	5.27015	5.28209	5.30448	5.3	5.3209	5.36269	5.33284	5.34925	5.36269	5.36269	5.36866	5.38507	5.39104	5.39104	5.41791	5.42388	5.41791	5.4194	5.41642	5.42687	5.43582	5.43433	5.45224	5.45075	5.46716	5.47164
0.651	12.1284	8.87164	6.60597	5.95373	5.8	5.70448	5.65522	5.5597	5.46567	5.38955	5.37015	5.3597	5.34328	5.3194	5.33284	5.34328	5.35373	5.32687	5.3194	5.34478	5.33731	5.35672	5.36269	5.35224	5.37164	5.3597	5.38806	5.38358	5.4	5.43731	5.41045	5.43731	5.44478	5.44328	5.47612	5.44925	5.46567	5.46567	5.48209	5.49403	5.48657	5.49552	5.49552	5.50299	5.5	5.51343	5.53582	5.53881	5.51791
0.653	12.4119	9.0791	6.83582	6.15522	5.96119	5.85373	5.77313	5.72239	5.61791	5.53433	5.50896	5.48358	5.46269	5.45821	5.43582	5.45522	5.46119	5.44776	5.44925	5.45075	5.45373	5.4597	5.45373	5.46119	5.46866	5.48209	5.47463	5.49104	5.50299	5.52687	5.52239	5.52239	5.54776	5.55075	5.5403	5.5597	5.56866	5.58657	5.59403	5.56866	5.57761	5.58209	5.59701	5.58806	5.60896	5.61045	5.64328	5.60298	5.63731
0.655	12.7731	9.35522	7.03731	6.32687	6.12388	5.99104	5.92388	5.84478	5.75522	5.69701	5.63881	5.62985	5.59403	5.58507	5.56567	5.57761	5.57164	5.56866	5.58657	5.55821	5.56418	5.57164	5.57015	5.57164	5.56866	5.58358	5.58806	5.60746	5.6	5.61642	5.62388	5.64478	5.65373	5.65373	5.65522	5.67612	5.6806	5.68209	5.69552	5.66567	5.68209	5.72239	5.67164	5.7	5.69552	5.71493	5.72537	5.71791	5.70597
0.657	13.1612	9.58209	7.22985	6.47612	6.2806	6.16716	6.04925	5.9791	5.87015	5.79701	5.74925	5.72836	5.70149	5.70597	5.70299	5.67313	5.68657	5.68358	5.6791	5.66269	5.66866	5.66716	5.66119	5.67313	5.67463	5.67164	5.70149	5.69851	5.71493	5.71791	5.72537	5.72985	5.73731	5.72836	5.74925	5.73731	5.76567	5.76716	5.73881	5.75373	5.77463	5.75075	5.7806	5.75821	5.77313	5.77463	5.80448	5.80597	5.79104
0.659	13.494	9.84627	7.41045	6.67015	6.46269	6.31493	6.24925	6.13433	6.01493	5.9209	5.8791	5.85075	5.82687	5.80149	5.81194	5.8	5.77015	5.78507	5.77313	5.78955	5.78507	5.77761	5.78507	5.77463	5.77164	5.77313	5.77463	5.78806	5.81194	5.8	5.78955	5.81493	5.8209	5.80448	5.80746	5.83134	5.83134	5.84478	5.83881	5.84179	5.85522	5.84478	5.82687	5.83582	5.8403	5.85821	5.87015	5.85075	5.87164
0.661	13.8418	10.1507	7.6209	6.84776	6.64179	6.51045	6.41194	6.30896	6.17761	6.07761	6.03433	5.98657	5.95821	5.95672	5.92388	5.91194	5.91045	5.9	5.88657	5.88358	5.86716	5.88955	5.85522	5.86567	5.87164	5.88657	5.88806	5.89403	5.87761	5.88806	5.9209	5.90746	5.9209	5.9209	5.93582	5.93731	5.93284	5.94478	5.95373	5.9403	5.93582	5.96418	5.95075	5.94478	5.94925	5.96567	5.96716	5.98507	5.96119
0.663	14.1373	10.3687	7.85672	7.05522	6.81343	6.68358	6.58657	6.47612	6.33284	6.22985	6.17015	6.10597	6.0791	6.07164	6.04925	6.03134	6.02239	6.03433	6.02388	6.00299	5.98806	5.97612	5.99254	5.99851	5.99104	5.95821	5.99104	5.98806	6.00299	6.01493	5.98209	5.98955	6	6.0194	6.00299	6.02836	6.02985	6.03284	6.02687	6.04179	6.02239	6.01791	6.05075	6.03284	6.0209	6.03582	6.07164	6.05373	6.05821
0.665	14.5716	10.6567	8.05821	7.25075	7.07463	6.87612	6.76567	6.64478	6.48955	6.39254	6.32836	6.25522	6.22985	6.21343	6.19851	6.20448	6.17015	6.15522	6.13731	6.12985	6.13881	6.1194	6.12537	6.10746	6.09851	6.11343	6.10448	6.10597	6.1209	6.09851	6.12985	6.13433	6.13433	6.13582	6.13134	6.10149	6.14776	6.1403	6.12687	6.13284	6.14925	6.13731	6.11791	6.13881	6.14776	6.15373	6.15075	6.14925	6.13881
0.667	14.9403	10.9239	8.29254	7.4597	7.22985	7.06866	6.94478	6.81045	6.6597	6.55672	6.48209	6.45224	6.36866	6.33731	6.30597	6.31493	6.30448	6.25075	6.25373	6.25672	6.21194	6.23731	6.2194	6.20597	6.20896	6.21642	6.20299	6.21642	6.21045	6.25224	6.22537	6.21194	6.21493	6.20448	6.22388	6.24328	6.23731	6.24328	6.2403	6.2209	6.22985	6.21791	6.23134	6.21194	6.2209	6.24925	6.24776	6.24776	6.25672
0.669	15.2239	11.2433	8.51642	7.65522	7.41642	7.27463	7.1806	7.00746	6.84179	6.70746	6.64179	6.57313	6.51343	6.50448	6.46567	6.43881	6.43284	6.42836	6.40896	6.39851	6.38209	6.37164	6.32985	6.34776	6.33582	6.33284	6.31343	6.32687	6.33433	6.32537	6.31642	6.32985	6.36567	6.33881	6.36418	6.3209	6.34925	6.33284	6.34925	6.32239	6.33284	6.33134	6.33433	6.33134	6.33134	6.33134	6.37313	6.32388	6.36119
0.671	15.5821	11.5657	8.79702	7.91045	7.65075	7.47313	7.32537	7.21045	7.04627	6.9	6.80448	6.73582	6.69552	6.67015	6.62537	6.59403	6.59403	6.57015	6.5597	6.52239	6.52239	6.50896	6.50299	6.49254	6.45672	6.4791	6.46567	6.45821	6.46567	6.44627	6.47761	6.45522	6.45224	6.4597	6.4403	6.45821	6.47463	6.46567	6.4806	6.45224	6.44627	6.45672	6.45821	6.44328	6.45224	6.45224	6.4791	6.48209	6.46866
0.673	15.9552	11.7955	9.01045	8.1194	7.85224	7.64925	7.54776	7.37612	7.21493	7.04776	6.97463	6.88657	6.82388	6.76269	6.75373	6.75075	6.73134	6.70448	6.65075	6.6597	6.63134	6.61642	6.6	6.56567	6.58507	6.55672	6.56716	6.57015	6.56866	6.58507	6.56269	6.57015	6.57612	6.57313	6.55373	6.56567	6.54328	6.55672	6.53881	6.5597	6.54925	6.54179	6.53284	6.52985	6.53582	6.55224	6.54627	6.5597	6.53433
0.675	16.2836	12.1507	9.27015	8.34328	8.0806	7.92687	7.73284	7.54179	7.38955	7.25672	7.16866	7.07612	6.98507	6.94328	6.91791	6.90896	6.84925	6.80149	6.82537	6.78209	6.76567	6.75224	6.73433	6.72537	6.74627	6.67612	6.7	6.69552	6.69851	6.69701	6.68806	6.68955	6.68806	6.6597	6.68806	6.67463	6.68358	6.66866	6.66119	6.64776	6.66866	6.6791	6.66418	6.64925	6.6597	6.64328	6.66567	6.6597	6.66716
0.677	16.6418	12.4164	9.51791	8.59403	8.31791	8.11493	7.94478	7.76119	7.57313	7.38657	7.28955	7.24179	7.18209	7.12239	7.08657	7.04328	7.03134	7.00448	6.97015	6.92687	6.90896	6.88806	6.8806	6.86269	6.83134	6.82985	6.81791	6.82537	6.81194	6.81791	6.79403	6.79104	6.8	6.80149	6.78507	6.78209	6.79851	6.79701	6.78955	6.76716	6.77761	6.75672	6.76269	6.77015	6.74776	6.77612	6.77313	6.77164	6.75821
0.679	16.9701	12.797	9.78806	8.83881	8.56716	8.3806	8.19851	7.99851	7.79254	7.63134	7.50448	7.41045	7.33731	7.29254	7.26866	7.22687	7.20299	7.17612	7.13284	7.13284	7.10597	7.0806	7.04328	7.01791	7.01343	7.01642	6.99552	6.98507	6.98955	6.9791	6.9597	6.98955	6.98806	6.93433	6.95373	6.93582	6.94478	6.94478	6.92985	6.9194	6.92537	6.90448	6.90896	6.89851	6.90149	6.89851	6.91194	6.91045	6.88955
0.681	17.3433	13.106	10.0806	9.0791	8.79403	8.62537	8.43582	8.23881	8.01045	7.83284	7.70597	7.60149	7.5194	7.48806	7.4209	7.40896	7.36716	7.33134	7.29851	7.27015	7.25821	7.23582	7.2194	7.21045	7.18209	7.18955	7.17164	7.17313	7.17015	7.14328	7.10448	7.12537	7.1194	7.12388	7.10746	7.11045	7.11045	7.09701	7.09403	7.06716	7.06418	7.06418	7.04179	7.07164	7.04328	7.06866	7.0806	7.04776	7.03284
0.683	17.6269	13.3806	10.3657	9.38507	9.10746	8.90448	8.70149	8.46716	8.26418	8.05672	7.92239	7.8403	7.72836	7.67015	7.63134	7.59851	7.56269	7.5209	7.48507	7.45373	7.41493	7.43433	7.37164	7.33731	7.35224	7.30299	7.28955	7.29552	7.32239	7.28358	7.28657	7.26716	7.28358	7.26269	7.25075	7.25522	7.26269	7.24627	7.26119	7.23134	7.22239	7.24328	7.22687	7.18358	7.21194	7.20448	7.21642	7.19254	7.19851
0.685	18.0597	13.7448	10.6522	9.66716	9.40448	9.16716	8.98507	8.73284	8.48358	8.31791	8.15821	8.0209	7.95075	7.89104	7.84925	7.79552	7.75522	7.71343	7.71194	7.66567	7.62985	7.58806	7.5597	7.54179	7.54627	7.51045	7.51194	7.46866	7.44627	7.45522	7.44328	7.43284	7.43433	7.4194	7.40746	7.39702	7.39851	7.40597	7.36716	7.36716	7.39254	7.37761	7.34179	7.34925	7.33582	7.36418	7.33582	7.3403	7.33284
0.687	18.3881	14.0925	10.9493	9.95821	9.72687	9.50896	9.27463	9.04478	8.77761	8.56567	8.39552	8.27463	8.19403	8.11642	8.08507	8.03134	7.9791	7.9597	7.89702	7.8597	7.8194	7.78806	7.76567	7.73582	7.70299	7.68955	7.69701	7.66269	7.66119	7.67313	7.6403	7.63433	7.61045	7.6	7.59254	7.58657	7.57761	7.57015	7.56567	7.53731	7.53134	7.52239	7.52687	7.51642	7.50896	7.49851	7.53881	7.52239	7.50896
0.689	18.7313	14.3731	11.2149	10.2522	10.0313	9.81642	9.54776	9.29552	8.99701	8.80149	8.62687	8.5209	8.40298	8.35224	8.26866	8.23134	8.20597	8.13134	8.13284	8.04478	8.02537	7.99701	7.9597	7.92687	7.9209	7.88955	7.86567	7.84776	7.83731	7.80896	7.80448	7.7791	7.77313	7.75522	7.76119	7.74328	7.74179	7.73284	7.73134	7.69851	7.68657	7.68507	7.69403	7.66418	7.65224	7.66716	7.69104	7.67313	7.64478
0.691	19.0149	14.6896	11.5433	10.5716	10.3478	10.1463	9.89104	9.60149	9.3209	9.03731	8.88507	8.74925	8.64179	8.55821	8.52836	8.47463	8.41642	8.37761	8.33582	8.31791	8.25672	8.2209	8.18806	8.14627	8.10597	8.09403	8.04925	8.05075	8.01493	8.0194	7.99701	7.99104	7.99701	7.9597	7.95672	7.9597	7.93284	7.94328	7.92388	7.90896	7.88806	7.87463	7.87015	7.86866	7.87015	7.86269	7.87761	7.84328	7.84328
0.693	19.3134	15.1045	11.8701	10.9448	10.7567	10.5269	10.2552	9.94328	9.63134	9.3791	9.21045	9.06866	8.92985	8.87463	8.8194	8.7791	8.71343	8.64925	8.61493	8.55672	8.52537	8.48806	8.44627	8.39701	8.35224	8.31493	8.33731	8.3209	8.28806	8.25672	8.26418	8.22388	8.21045	8.2	8.20149	8.17313	8.17015	8.15224	8.15224	8.11642	8.13134	8.12537	8.08507	8.05373	8.05373	8.0597	8.06716	8.05373	8.05821
0.695	19.7015	15.4328	12.1597	11.2642	11.0806	10.8687	10.591	10.291	9.94776	9.6791	9.45672	9.32388	9.2	9.12687	9.06269	9.00299	8.95821	8.90298	8.86418	8.81493	8.76567	8.70149	8.65821	8.6	8.59552	8.55821	8.52687	8.51343	8.48657	8.45821	8.44925	8.47015	8.43284	8.39403	8.38507	8.36269	8.39403	8.37015	8.35224	8.33284	8.30896	8.29105	8.28209	8.27761	8.27612	8.27015	8.26716	8.23582	8.25224
0.697	20.0299	15.7612	12.5269	11.6597	11.5045	11.2866	10.9463	10.5985	10.2582	9.99851	9.76567	9.57761	9.46567	9.40448	9.28657	9.2806	9.21194	9.17463	9.10149	9.02687	8.99851	8.9597	8.89104	8.87761	8.83134	8.79254	8.75373	8.75821	8.72687	8.7194	8.67612	8.67164	8.64627	8.61045	8.60597	8.61194	8.60448	8.58209	8.53284	8.53881	8.5194	8.50597	8.50448	8.48806	8.47015	8.48507	8.46418	8.46418	8.40746
0.699	20.2537	16.0896	12.8134	12.0104	11.8866	11.6761	11.3746	10.9716	10.5836	10.2716	10.0657	9.87761	9.77761	9.65373	9.62239	9.54627	9.47463	9.41045	9.38358	9.33134	9.23433	9.19851	9.15522	9.09254	9.04925	9	8.99403	8.93582	8.9403	8.91045	8.9	8.84179	8.85373	8.86418	8.79552	8.78507	8.80448	8.78507	8.75821	8.74328	8.75522	8.72687	8.69254	8.67463	8.7	8.67463	8.68209	8.66119	8.65821
0.701	20.6119	16.403	13.1642	12.3134	12.2821	12.0358	11.7134	11.3373	10.9149	10.5493	10.3373	10.1925	10.0224	9.96418	9.85522	9.83433	9.74776	9.71343	9.60299	9.56716	9.50299	9.47761	9.40298	9.37015	9.30746	9.27463	9.19254	9.19254	9.14925	9.13433	9.10746	9.08955	9.08358	9.02836	9.04627	9.02985	9.00597	8.97761	8.97164	8.95224	8.92687	8.9209	8.90298	8.88209	8.84776	8.84776	8.87463	8.84478	8.83731
0.703	20.9254	16.7015	13.4463	12.691	12.6418	12.4299	12.0806	11.6537	11.203	10.8507	10.5716	10.394	10.2657	10.1985	10.1358	10.0194	10.006	9.9194	9.86866	9.78657	9.72836	9.69104	9.6	9.54776	9.53284	9.47463	9.44925	9.40298	9.37164	9.35224	9.31194	9.30746	9.2806	9.2597	9.23284	9.20149	9.18358	9.19254	9.14179	9.12687	9.13284	9.1209	9.09104	9.06269	9.04776	9.05672	9.03284	9.02687	9.03284
0.705	21.1194	17.0746	13.7821	13.0672	13.0299	12.8149	12.406	11.9612	11.5642	11.1791	10.8761	10.7433	10.5985	10.4537	10.3657	10.3493	10.2746	10.1821	10.1507	10.0612	9.97761	9.92687	9.8403	9.79552	9.73134	9.68657	9.67015	9.59851	9.58657	9.58209	9.52388	9.50896	9.49403	9.46269	9.4403	9.43582	9.42687	9.3791	9.39701	9.35522	9.34328	9.28209	9.29403	9.2791	9.27612	9.24925	9.24776	9.20149	9.19851
0.707	21.3582	17.4627	14.1463	13.3672	13.397	13.1388	12.7642	12.3328	11.8537	11.5015	11.2567	10.9642	10.8269	10.7343	10.6537	10.5925	10.4821	10.4373	10.3627	10.2925	10.2239	10.1507	10.1269	10.0537	9.9791	9.96567	9.8806	9.86418	9.82985	9.78209	9.7597	9.73433	9.7	9.66567	9.63582	9.61493	9.63731	9.6	9.57015	9.53284	9.51045	9.50746	9.48507	9.46716	9.42836	9.45075	9.44627	9.43881	9.4194
0.709	21.6866	17.7612	14.4552	13.7821	13.7493	13.5358	13.1507	12.6284	12.1552	11.7761	11.4881	11.3	11.1104	11.003	10.9164	10.8433	10.7552	10.6881	10.6239	10.5388	10.4642	10.409	10.3388	10.2746	10.2149	10.1507	10.1224	10.1	10.0791	10.0478	10.0149	9.94627	9.92985	9.90896	9.90298	9.87015	9.82239	9.78806	9.77761	9.79105	9.76716	9.73582	9.71045	9.71791	9.68657	9.67164	9.65373	9.64776	9.59851
0.711	21.9254	18.0746	14.7731	14.097	14.091	13.8179	13.4209	12.9522	12.4313	12.0343	11.7507	11.497	11.3731	11.2358	11.1299	11.0657	11.0149	10.9179	10.8358	10.7403	10.6806	10.5866	10.5075	10.4493	10.409	10.3463	10.297	10.2701	10.2328	10.2119	10.1806	10.1209	10.1403	10.0821	10.0746	10.0552	10.0328	10.0194	9.99701	9.95224	9.9209	9.90298	9.89254	9.85075	9.8597	9.83582	9.82687	9.81642	9.80448
0.713	22.1045	18.3731	15.1343	14.3687	14.4134	14.1836	13.7239	13.2194	12.7433	12.3119	12.0507	11.8239	11.6194	11.4851	11.409	11.2851	11.2299	11.1239	11.0418	10.9612	10.8821	10.8224	10.7403	10.706	10.6119	10.5776	10.5209	10.497	10.4358	10.4104	10.3418	10.3507	10.3	10.2821	10.2433	10.2239	10.2299	10.1836	10.1821	10.1358	10.1478	10.1134	10.0896	10.0701	10.0522	10.0463	10.0299	10.0373	10.0388
0.715	22.3881	18.8806	15.6418	14.9254	14.9015	14.6373	14.1731	13.6448	13.1776	12.7657	12.4493	12.2149	12.0164	11.8881	11.809	11.7224	11.5881	11.4672	11.4463	11.3373	11.2313	11.1657	11.1448	11.0433	10.9985	10.9299	10.8761	10.8358	10.8119	10.7612	10.7179	10.7149	10.6597	10.6239	10.5866	10.5746	10.5716	10.5373	10.5	10.5075	10.4313	10.4463	10.4403	10.3687	10.3552	10.3552	10.3642	10.3194	10.294
0.717	22.7612	19.0448	15.8507	15.1045	15.1045	14.8328	14.3866	13.8896	13.3746	12.9925	12.609	12.3955	12.2045	12.0701	11.9119	11.8657	11.7642	11.6716	11.5836	11.5045	11.4254	11.3194	11.2134	11.2	11.1164	11.0627	10.994	10.9403	10.9164	10.8836	10.8731	10.8104	10.8209	10.7716	10.7373	10.7015	10.6851	10.6851	10.6209	10.5627	10.606	10.5448	10.5224	10.5119	10.4627	10.4896	10.4731	10.4299	10.3925
0.719	22.7313	19.2836	16.1493	15.403	15.3881	15.1343	14.694	14.1418	13.609	13.1761	12.9075	12.6075	12.4448	12.3	12.2239	12.0537	11.9493	11.8896	11.7881	11.703	11.6149	11.5806	11.509	11.391	11.3209	11.2821	11.2299	11.2	11.1597	11.1149	11.0701	11.0358	10.9955	10.9657	10.9388	10.9119	10.8806	10.8582	10.8597	10.8075	10.7701	10.7672	10.7015	10.7	10.7104	10.6582	10.6746	10.6478	10.6134
0.721	22.8507	19.5821	16.403	15.7612	15.7015	15.4328	14.9552	14.4134	13.9104	13.491	13.1507	12.9403	12.6985	12.5746	12.403	12.3328	12.2522	12.1209	12.0687	11.9716	11.8537	11.7687	11.6866	11.5955	11.5463	11.506	11.4373	11.3925	11.3657	11.3075	11.2716	11.2418	11.2134	11.1552	11.1269	11.1045	11.0672	11.0746	11.0179	11.0179	10.9463	10.9463	10.9209	10.9194	10.8672	10.8701	10.8522	10.8418	10.8373
0.723	23.0149	19.7761	16.7612	16.0448	16.0746	15.7313	15.3134	14.7731	14.2597	13.8284	13.4493	13.2313	13.0313	12.8299	12.7627	12.6254	12.5328	12.406	12.2881	12.194	12.0776	12.0448	11.9373	11.9104	11.8388	11.7239	11.7194	11.6358	11.603	11.6015	11.5343	11.5075	11.4537	11.4358	11.3791	11.3582	11.3194	11.2896	11.2463	11.2388	11.2418	11.191	11.1746	11.0985	11.109	11.091	11.1015	11.0896	11.0373
0.725	23.0896	20.0896	17.1343	16.4179	16.403	16.1045	15.6567	15.1642	14.6	14.1284	13.8104	13.5104	13.3269	13.1567	13.0567	12.9328	12.797	12.6746	12.5746	12.4866	12.4373	12.3284	12.2746	12.1687	12.0836	12.0373	11.9582	11.9358	11.8821	11.8373	11.7642	11.7358	11.706	11.6672	11.6194	11.6299	11.5896	11.5507	11.5478	11.4791	11.5015	11.4493	11.3925	11.406	11.3567	11.3582	11.3612	11.3209	11.2955
0.727	23.2687	20.3881	17.4776	16.806	16.791	16.5373	16.0448	15.4925	14.9403	14.503	14.1149	13.8597	13.6015	13.4657	13.3045	13.2045	13.1134	12.9836	12.891	12.8194	12.7015	12.5866	12.4866	12.4254	12.406	12.294	12.2448	12.191	12.1134	12.0851	12.0313	11.9836	11.9701	11.9104	11.9239	11.8313	11.8522	11.8194	11.7642	11.7224	11.6985	11.6642	11.6313	11.6403	11.6224	11.5866	11.5522	11.5284	11.5119
0.729	23.2537	20.5821	17.7612	17.1343	17.1493	16.8657	16.3881	15.8358	15.2537	14.7642	14.4075	14.1687	13.9463	13.7881	13.5896	13.494	13.3746	13.2612	13.1299	13.0254	12.9478	12.8522	12.7985	12.7164	12.5657	12.5448	12.4761	12.4284	12.3761	12.3164	12.2896	12.2597	12.191	12.1552	12.1373	12.0806	12.0284	12.0313	11.9851	11.9358	11.9164	11.9149	11.891	11.7731	11.7776	11.7627	11.794	11.7522	11.7164
0.731	23.4179	20.9254	18.2388	17.5224	17.6119	17.3433	16.8955	16.2388	15.7164	15.2388	14.8537	14.5851	14.3149	14.1	13.9851	13.8866	13.709	13.6179	13.4776	13.3866	13.2642	13.1955	13.1104	13.0179	12.9776	12.909	12.8239	12.7642	12.7	12.6537	12.597	12.5239	12.5149	12.4642	12.4149	12.391	12.3537	12.2851	12.3	12.2627	12.2134	12.1776	12.1284	12.1522	12.1015	12.0955	12.0478	12.0373	12.006
0.733	23.4627	21.1493	18.5672	18.0299	18.0597	17.8507	17.2985	16.7015	16.1493	15.6269	15.2239	14.891	14.709	14.5284	14.3358	14.2269	14.0761	13.9388	13.8821	13.7284	13.6209	13.5343	13.394	13.3284	13.2507	13.1627	13.094	13.0552	13.0388	12.9537	12.9194	12.8672	12.8224	12.7493	12.6985	12.6627	12.6299	12.5866	12.5761	12.5045	12.5075	12.4582	12.4463	12.3985	12.3761	12.3433	12.3716	12.2925	12.2672
0.735	23.6119	21.5821	18.9851	18.4328	18.5821	18.3134	17.8358	17.209	16.597	16.0746	15.7015	15.3731	15.0597	14.9015	14.7448	14.5851	14.4836	14.3373	14.206	14.0806	14.0149	13.8761	13.7866	13.6597	13.606	13.5761	13.4552	13.3881	13.3075	13.2463	13.2269	13.1701	13.0896	13.0791	13.0627	12.9687	12.9851	12.9761	12.8806	12.8463	12.7851	12.791	12.7478	12.6866	12.6627	12.6612	12.6224	12.5985	12.5522
0.737	23.7164	21.7015	19.2985	18.8955	19.0149	18.7313	18.2836	17.6269	17.0448	16.4627	16.0597	15.7313	15.4776	15.2687	15.0896	14.9552	14.8	14.6433	14.5672	14.4627	14.2851	14.191	14.1239	13.9776	13.9299	13.7881	13.7627	13.6552	13.6284	13.5925	13.4597	13.4284	13.4179	13.3448	13.297	13.2806	13.2134	13.1701	13.1478	13.094	13.0821	13.0373	12.9985	13.0149	12.9612	12.8776	12.8687	12.8701	12.8522
0.739	23.7164	22.0299	19.7015	19.3433	19.5075	19.2985	18.7761	18.1791	17.4925	16.9552	16.5224	16.1642	15.8806	15.7164	15.5522	15.3284	15.2388	15.0896	14.9254	14.8403	14.6851	14.5806	14.4537	14.3746	14.2522	14.1851	14.1104	14.0463	13.9552	13.897	13.8642	13.7388	13.7134	13.6836	13.6194	13.5687	13.5358	13.5015	13.4537	13.3612	13.3657	13.3239	13.2537	13.2239	13.2328	13.2104	13.1806	13.1537	13.0985
0.741	23.9403	22.2239	20.1343	19.7761	19.9851	19.806	19.2687	18.6119	17.9701	17.4776	17	16.597	16.2985	16.0896	15.8955	15.7612	15.5672	15.4478	15.3433	15.1791	15.0597	14.9552	14.797	14.7627	14.6507	14.5478	14.4164	14.3373	14.3134	14.2388	14.1552	14.103	14.0552	13.9761	13.9627	13.9119	13.8851	13.8119	13.7821	13.7507	13.694	13.5716	13.6045	13.5493	13.503	13.5015	13.494	13.4179	13.4343
0.743	23.9552	22.6119	20.5373	20.2687	20.5672	20.3582	19.8955	19.2388	18.5821	17.9254	17.4627	17.0896	16.806	16.5522	16.3731	16.2388	16.0597	15.9104	15.7761	15.6269	15.4925	15.3731	15.2537	15.1045	14.9851	14.9254	14.8388	14.7597	14.7075	14.6269	14.5731	14.5149	14.4418	14.3612	14.3284	14.2552	14.206	14.1478	14.1164	14.0672	14.0164	14.0313	13.9478	13.8925	13.8612	13.8164	13.8403	13.8075	13.7269
0.745	24.1791	22.8657	21.0149	20.7761	21.0746	20.9254	20.4925	19.806	19.1343	18.5224	18	17.5672	17.2985	17.1045	16.8507	16.7164	16.5373	16.3881	16.194	16.0746	15.9851	15.806	15.6866	15.597	15.4776	15.3731	15.2687	15.209	15.0896	15.0149	14.9403	14.8821	14.8	14.7597	14.6433	14.594	14.6149	14.5687	14.4716	14.4463	14.3642	14.3687	14.3433	14.2731	14.2567	14.197	14.1776	14.1224	14.0881
0.747	24.3284	23.209	21.4925	21.3134	21.7313	21.6716	21.0597	20.4478	19.7463	19.0746	18.5821	18.194	17.8806	17.597	17.403	17.2239	17.0746	16.8806	16.7612	16.5373	16.4179	16.3284	16.194	16.0299	15.9254	15.791	15.7164	15.6269	15.5224	15.4627	15.403	15.2836	15.2687	15.1642	15.1045	15.0746	15	14.9254	14.894	14.8269	14.797	14.7284	14.6746	14.6657	14.6179	14.5701	14.5552	14.4985	14.491
0.749	24.597	23.6119	21.9254	21.8806	22.3134	22.2388	21.791	21.1045	20.3284	19.7463	19.1791	18.806	18.4328	18.209	17.9254	17.7463	17.5821	17.4478	17.2537	17.1194	16.9403	16.791	16.6866	16.5672	16.4478	16.3134	16.2239	16.0746	16.0299	15.9104	15.8507	15.791	15.6716	15.6119	15.5522	15.4328	15.4328	15.3881	15.3134	15.2388	15.2388	15.209	15.1493	15.0896	15.0299	15.0149	14.9701	14.9552	14.8881
0.751	24.7761	24	22.4776	22.4478	22.9403	22.9552	22.5373	21.8955	21.0746	20.4627	19.8358	19.3731	19.0746	18.7612	18.5224	18.3731	18.1791	17.9851	17.8358	17.6567	17.5075	17.403	17.194	17.0597	16.9851	16.8507	16.6716	16.6119	16.5224	16.4328	16.3433	16.2687	16.209	16.0896	16	16	15.9104	15.8657	15.806	15.7463	15.6866	15.6418	15.597	15.5075	15.5224	15.4627	15.403	15.3433	15.3134
0.753	25.1194	24.3134	22.9403	23.0746	23.7015	23.6716	23.2239	22.5522	21.8358	21.0896	20.5522	20.1194	19.7015	19.4478	19.209	18.9851	18.7761	18.597	18.403	18.2537	18.0597	17.8955	17.7612	17.6119	17.4627	17.3433	17.1791	17.1045	17	16.8955	16.791	16.7612	16.6119	16.5672	16.4925	16.3881	16.3881	16.2836	16.2388	16.1493	16.1194	16.0597	16	15.9701	15.8806	15.8806	15.8358	15.8358	15.7463
0.755	25.2687	24.7164	23.5224	23.6418	24.2985	24.3881	24	23.403	22.6567	21.9254	21.3134	20.8507	20.4179	20.1343	19.8657	19.6567	19.4478	19.2239	19.0746	18.8806	18.7164	18.597	18.4328	18.2239	18.0448	17.9254	17.8507	17.7015	17.6119	17.5224	17.3582	17.2687	17.1642	17.1194	17.0149	16.9552	16.9104	16.791	16.7612	16.7164	16.6269	16.597	16.4925	16.4925	16.4179	16.403	16.3433	16.2687	16.2687
0.757	25.6119	25.2239	24.2537	24.5522	25.209	25.3134	24.9851	24.3284	23.5672	22.806	22.194	21.7463	21.2985	21	20.7313	20.4776	20.2239	20.0746	19.7761	19.6866	19.4627	19.2985	19.1045	18.9552	18.806	18.6716	18.5075	18.3582	18.2239	18.1642	18.0746	17.8806	17.8507	17.7612	17.7015	17.6119	17.5075	17.4776	17.403	17.2836	17.2537	17.1493	17.1343	17.0149	16.9701	16.9403	16.9254	16.8955	16.7761
0.759	26.1194	25.5522	24.791	25.1642	26.0597	26.2388	25.8955	25.2537	24.5075	23.7313	23.0896	22.5821	22.1493	21.7761	21.4776	21.2687	21.0299	20.7761	20.6269	20.3284	20.2239	20.0149	19.8209	19.6418	19.5075	19.2836	19.2239	19.0597	18.9552	18.8209	18.6418	18.5821	18.4776	18.3582	18.2687	18.1642	18.1194	18.0448	17.9254	17.8657	17.806	17.7463	17.7164	17.6119	17.597	17.5373	17.4925	17.403	17.3881
0.761	26.5522	26.0149	25.3731	25.8955	26.806	27.0896	26.8507	26.2388	25.4627	24.7164	24.0299	23.4925	23.0149	22.6866	22.3731	22.1194	21.9104	21.6119	21.4179	21.194	21.0149	20.806	20.597	20.403	20.2537	20.0597	19.8507	19.7313	19.6418	19.4925	19.403	19.2687	19.1791	19.0597	18.9403	18.8806	18.7761	18.6866	18.6418	18.5075	18.5075	18.4179	18.3134	18.2388	18.194	18.1493	18.0746	18.0448	18.0149
0.763	27.0448	26.4478	25.9552	26.7015	27.6269	28.1194	27.8358	27.1791	26.4627	25.7463	24.9701	24.4328	23.9701	23.6119	23.2388	22.9403	22.7313	22.4776	22.2687	22.0597	21.7761	21.5672	21.4478	21.2239	21.0149	20.8806	20.7164	20.5522	20.3731	20.209	20.1343	19.9701	19.8657	19.7463	19.6418	19.5224	19.4627	19.3582	19.2537	19.2239	19.0896	19.0149	18.9851	18.9254	18.8657	18.8209	18.7612	18.7015	18.597
0.765	27.5821	26.8507	26.5821	27.5224	28.6119	28.9403	28.8358	28.2239	27.4328	26.7164	26.0896	25.4328	24.9403	24.5821	24.1791	23.8806	23.5522	23.3881	23.1493	22.8955	22.6567	22.5373	22.209	22.0448	21.8358	21.6418	21.4925	21.3134	21.1642	20.9851	20.8955	20.7463	20.6269	20.4776	20.3731	20.2836	20.1642	20.0896	20.0149	19.8806	19.8358	19.7761	19.6269	19.5522	19.4925	19.4776	19.3582	19.3582	19.2687
0.767	28.2388	27.3731	27.2985	28.2388	29.4478	29.8955	29.7612	29.2388	28.5224	27.7313	27.1045	26.4925	25.9552	25.5522	25.1791	24.9552	24.597	24.3433	24.1493	23.8358	23.597	23.3582	23.1791	22.9403	22.7463	22.5522	22.3134	22.194	22.0149	21.8657	21.7164	21.597	21.4328	21.2836	21.1493	21.1045	20.9701	20.8657	20.806	20.6716	20.5821	20.5224	20.4179	20.3433	20.2836	20.1642	20.1194	20.0597	20.0597
0.769	28.9552	27.6866	27.806	28.9851	30.209	30.7463	30.6716	30.209	29.4478	28.6716	28.0448	27.3731	26.9254	26.4925	26.0448	25.7612	25.4776	25.1642	24.8955	24.6866	24.403	24.209	23.9403	23.7612	23.5224	23.3134	23.1642	22.9552	22.806	22.6119	22.4478	22.3134	22.1642	22.0448	21.9104	21.791	21.7015	21.5522	21.4179	21.3731	21.2537	21.1493	21.0597	21.0149	20.9254	20.8657	20.7761	20.7164	20.6119
0.771	29.5821	27.9403	28.4328	29.7612	30.9851	31.597	31.5373	31.0597	30.4179	29.6567	28.9403	28.4478	27.8806	27.403	27.0448	26.6567	26.3881	26.0896	25.7761	25.5373	25.2985	25.0597	24.8507	24.6119	24.3582	24.1194	23.9254	23.7612	23.5821	23.4179	23.2239	23.1045	22.9552	22.806	22.6716	22.5672	22.4478	22.2985	22.2687	22.1343	21.9851	21.9254	21.8209	21.6866	21.6269	21.5672	21.5224	21.3881	21.3881
0.773	30.4478	28.403	28.8955	30.4478	31.7761	32.4627	32.4328	31.9701	31.3134	30.6716	30	29.3433	28.8209	28.3134	27.9552	27.6567	27.2537	26.9701	26.7015	26.4179	26.1194	25.8806	25.6418	25.4627	25.1642	24.9403	24.8209	24.5821	24.3881	24.194	24.0746	23.8806	23.7463	23.5821	23.4776	23.3284	23.194	23.1194	22.9254	22.791	22.7463	22.6119	22.5224	22.5373	22.3731	22.2985	22.209	22.1791	22.0448
0.775	31.3881	28.6269	29.4478	31.1045	32.4478	33.0448	33.209	32.7761	32.1343	31.4925	30.8657	30.194	29.6866	29.2537	28.7761	28.4478	28.0896	27.7612	27.5075	27.1642	26.9851	26.7015	26.4328	26.1791	25.9701	25.7164	25.5522	25.3433	25.1343	25.0299	24.791	24.6418	24.4627	24.2687	24.1791	24	23.9104	23.7463	23.597	23.5224	23.4328	23.2985	23.194	23.0896	23.0149	22.9254	22.8806	22.7612	22.6866
0.777	32.3731	28.7612	29.8806	31.7015	33.0299	33.7463	33.8209	33.4627	32.8657	32.209	31.6269	31.0597	30.4925	29.9552	29.6119	29.1791	28.8358	28.4776	28.1791	27.8955	27.6418	27.3731	27.209	26.8806	26.6866	26.4627	26.1791	26.0299	25.8209	25.6269	25.5075	25.3134	25.1045	25.0299	24.8358	24.6716	24.597	24.4328	24.2985	24.1343	24.0597	23.9254	23.8209	23.7164	23.6418	23.5522	23.5075	23.3731	23.2836
0.779	33.6119	28.8209	30.1642	32.1343	33.5522	34.194	34.3582	34.0149	33.5075	32.9104	32.209	31.6418	31.0597	30.6716	30.1493	29.791	29.4179	29.1045	28.806	28.5224	28.2239	28.0149	27.7015	27.5075	27.2537	27.0299	26.8507	26.6119	26.4776	26.2239	26.0299	25.8507	25.6866	25.5373	25.403	25.209	25.0746	24.9254	24.8507	24.7463	24.6119	24.597	24.4328	24.2687	24.1343	24.0597	23.9701	23.9254	23.7761
0.781	34.8209	28.9403	30.5224	32.7164	34.0746	34.6567	34.8657	34.5672	34.0448	33.3881	32.8358	32.2537	31.7612	31.2537	30.791	30.403	30.0448	29.791	29.3731	29.0746	28.8657	28.5672	28.3433	28.0746	27.8806	27.6418	27.4328	27.1791	26.9851	26.791	26.5672	26.4328	26.2836	26.0299	25.9104	25.806	25.6269	25.5373	25.3731	25.2239	25.1045	24.9403	24.8955	24.806	24.7313	24.6119	24.5522	24.4627	24.3134
0.783	36.4328	29	30.8507	33.0597	34.4776	35.1791	35.2687	35.0299	34.4627	33.9403	33.3731	32.8358	32.2687	31.806	31.3582	30.9403	30.4925	30.2388	29.9104	29.6418	29.2687	29.0448	28.8806	28.6119	28.3433	28.1194	27.8955	27.7164	27.5373	27.2836	27.1194	26.9403	26.7612	26.5821	26.403	26.2985	26.1045	26.0299	25.8806	25.7463	25.6866	25.5224	25.403	25.2985	25.1791	25.0597	25.0149	24.9104	24.8507
0.785	38.0746	28.8806	30.8806	33.4179	34.7463	35.3433	35.3731	35.2687	34.791	34.209	33.6866	33.209	32.6418	32.1493	31.7015	31.2239	30.9403	30.5522	30.3284	29.9851	29.6866	29.5075	29.1493	28.9851	28.7313	28.5373	28.3284	28.0448	27.8358	27.6866	27.4925	27.3433	27.1343	26.9851	26.8358	26.6567	26.5075	26.3731	26.2985	26.1194	26.0299	25.8657	25.7761	25.6567	25.5522	25.4925	25.3881	25.2537	25.194
0.787	39.8507	28.7015	31.1045	33.7015	34.9701	35.5075	35.6866	35.3881	35.0149	34.4776	33.9851	33.4627	32.9701	32.5224	32.0299	31.6269	31.2537	30.8806	30.6418	30.3284	30.0448	29.7463	29.6418	29.2985	29.0299	28.8507	28.6567	28.3731	28.2537	28.1194	27.8955	27.6716	27.5224	27.3582	27.1642	27.0299	26.8657	26.791	26.597	26.4478	26.3433	26.194	26.1045	26.0149	25.9552	25.806	25.7463	25.6119	25.5821
0.789	41.597	28.6269	31.209	33.9104	35.1194	35.6567	35.7164	35.5373	35.1642	34.6716	34.0896	33.6716	33.194	32.6866	32.3134	31.8657	31.4925	31.1493	30.8806	30.5373	30.3433	30.0597	29.8209	29.5821	29.3731	29.1194	28.8955	28.791	28.5224	28.403	28.1493	27.9851	27.8507	27.6716	27.5373	27.3582	27.2537	27.0597	26.9552	26.8358	26.6716	26.597	26.4328	26.3731	26.2388	26.1791	26.0746	26.0299	25.9104
0.791	42.8657	28.3881	31.209	33.9254	35.2239	35.6418	35.6567	35.4776	35.0597	34.7015	34.194	33.7612	33.3134	32.8955	32.4478	32.0746	31.6418	31.4179	31.0597	30.791	30.5373	30.2836	29.9701	29.8209	29.597	29.4328	29.194	29.0299	28.7612	28.5672	28.4627	28.2388	28.0597	27.9104	27.791	27.6567	27.4925	27.3582	27.194	27.0896	26.9552	26.8507	26.7313	26.6119	26.5522	26.4776	26.3582	26.2687	26.1642
0.793	43.791	28.1642	31.2388	34.0448	35.1045	35.4925	35.597	35.3134	34.9552	34.5672	34.194	33.7164	33.3134	32.8806	32.5224	32.1045	31.7761	31.3881	31.1343	30.9104	30.6418	30.4179	30.1343	29.9254	29.7463	29.4925	29.2985	29.1194	28.9552	28.806	28.5522	28.4627	28.2985	28.1045	27.9552	27.8358	27.7313	27.5373	27.4328	27.2836	27.194	27.0597	26.9254	26.8657	26.7313	26.6418	26.5672	26.5075	26.3582
0.795	43.4925	28.1045	31.2836	34.1642	35.1642	35.4627	35.4776	35.2985	34.9254	34.5373	34.194	33.8358	33.4627	33.0149	32.6269	32.2388	31.9552	31.6269	31.3284	31.0746	30.8657	30.6418	30.3284	30.1493	29.9851	29.7612	29.5672	29.4179	29.209	29.0299	28.8507	28.7313	28.597	28.4179	28.2388	28.1194	27.9552	27.8209	27.6866	27.5672	27.5075	27.3731	27.2239	27.194	27.1045	26.9552	26.8955	26.791	26.7313
0.797	42.597	27.9552	31.4776	34.209	35.1493	35.3582	35.3582	35.194	34.8955	34.5075	34.209	33.806	33.4478	33.1343	32.791	32.4328	32.0896	31.7761	31.4925	31.194	30.9851	30.791	30.6119	30.3731	30.0896	29.9552	29.7463	29.5672	29.4328	29.2388	29.1194	28.9403	28.7612	28.5821	28.4925	28.3433	28.2537	28.1045	28.0149	27.8358	27.7463	27.6567	27.5672	27.4179	27.3582	27.2537	27.1194	27.0746	26.9851
0.799	40.7612	27.9403	31.5522	34.209	35.0746	35.2388	35.209	34.9552	34.7761	34.4627	34.209	33.9104	33.5075	33.209	32.806	32.5373	32.209	31.9552	31.6418	31.3881	31.1045	30.9104	30.6866	30.5821	30.3731	30.209	30.0149	29.8209	29.6269	29.5522	29.3582	29.1791	29.0448	28.8955	28.6866	28.6567	28.5075	28.403	28.2239	28.1343	27.9701	27.8955	27.8358	27.7463	27.6418	27.5672	27.5075	27.3731	27.2836
0.801	38.3433	27.8358	31.5075	34.1642	34.9403	35.0448	34.9851	34.806	34.5224	34.3284	34.0746	33.8358	33.5224	33.2239	32.8507	32.4776	32.209	31.9701	31.6567	31.5075	31.2836	31.0149	30.806	30.6119	30.4627	30.3134	30.1045	30	29.8806	29.6567	29.5075	29.3433	29.2239	29.0448	28.9851	28.806	28.597	28.5522	28.4627	28.3582	28.2537	28.0896	28.0149	27.9552	27.8507	27.7463	27.7313	27.6269	27.5522
0.803	35.8358	27.8657	31.6269	34.209	34.8209	34.9552	34.8209	34.6418	34.4627	34.2836	34.1194	33.8507	33.5821	33.2985	32.9851	32.7015	32.3284	32.1045	31.8507	31.5821	31.3881	31.1791	31.0448	30.806	30.6716	30.4776	30.3284	30.1642	30.0299	29.8657	29.7015	29.597	29.4179	29.2985	29.194	29.0597	28.9851	28.8657	28.7164	28.6269	28.5224	28.4478	28.3582	28.2537	28.1791	28.0597	28	27.9254	27.8507
0.805	33.0299	27.7761	31.597	34.1045	34.7015	34.7015	34.597	34.4776	34.3284	34.1642	33.9851	33.8507	33.5522	33.2537	32.9403	32.7164	32.403	32.1194	31.8806	31.6418	31.4478	31.2687	31.1194	31	30.7761	30.6716	30.4627	30.3582	30.1791	30.0746	29.9403	29.806	29.6418	29.597	29.4478	29.2836	29.1642	29.0896	28.9701	28.9104	28.791	28.6418	28.5821	28.4776	28.4478	28.3284	28.2687	28.2388	28.1343
0.807	30.5522	27.8209	31.6716	34.0746	34.6567	34.6716	34.5075	34.3731	34.2239	34.209	34.0299	33.8209	33.6418	33.3881	33.0597	32.806	32.5522	32.2537	32.0597	31.7761	31.6269	31.4627	31.2687	31.1045	30.9851	30.8955	30.6866	30.5522	30.4925	30.3284	30.209	30.0149	29.9701	29.7612	29.7164	29.6269	29.5075	29.3284	29.2985	29.1493	29.0746	29	28.9104	28.806	28.7313	28.7164	28.6119	28.5373	28.5373
0.809	28.3134	27.7015	31.7612	34.0746	34.5373	34.5224	34.3582	34.2836	34.194	34.1045	34.0448	33.8806	33.7164	33.5075	33.1791	32.9104	32.6716	32.3582	32.1642	31.9851	31.7164	31.597	31.4627	31.3284	31.2388	31	30.9701	30.791	30.7015	30.597	30.4776	30.3433	30.209	30.0896	29.9552	29.8507	29.7761	29.6567	29.5821	29.4627	29.4179	29.2836	29.209	29.1343	29.1045	29.0448	28.9851	28.9403	28.7761
0.811	26.3582	27.7164	31.7463	34.0448	34.4776	34.3433	34.3433	34.2537	34.209	34.1642	34.1045	34.0149	33.7761	33.5373	33.2687	33.0299	32.791	32.4925	32.3134	32.1045	32.0149	31.8507	31.6119	31.5075	31.4179	31.2836	31.1791	31.0597	30.9254	30.8209	30.7313	30.6269	30.4776	30.403	30.2836	30.1642	30.0597	29.9851	29.8955	29.8507	29.7164	29.6567	29.5821	29.4776	29.4179	29.3433	29.3134	29.2388	29.194
0.813	24.4179	27.6269	31.806	34.1045	34.3881	34.2836	34.209	34.1642	34.2388	34.1791	34.1343	34.0448	33.8358	33.6567	33.4328	33.1642	32.8955	32.7015	32.4776	32.2985	32.1343	31.9552	31.8955	31.7463	31.6119	31.5373	31.3731	31.3582	31.194	31.0746	30.9403	30.8955	30.7612	30.7313	30.6119	30.5075	30.4179	30.3284	30.209	30.1194	30.0448	30.0448	29.9104	29.8657	29.8507	29.791	29.7015	29.6418	29.597
0.815	22.7015	27.4776	31.8507	33.9552	34.3433	34.2537	34.1642	34.1493	34.1194	34.2239	34.2239	34.209	34.0149	33.7463	33.5821	33.3134	33.0896	32.8507	32.6716	32.5075	32.2985	32.2239	32.1194	31.9701	31.8507	31.7313	31.6716	31.5672	31.4627	31.4179	31.2985	31.209	31.1194	30.9851	30.9104	30.8507	30.7612	30.6716	30.6269	30.5224	30.4776	30.3731	30.3284	30.2687	30.1642	30.1343	30.1194	30.0597	30.0299
0.817	21.209	27.3731	31.791	33.9254	34.2836	34.2239	34.1642	34.1791	34.2388	34.2836	34.3433	34.2239	34.0896	33.9104	33.6567	33.403	33.2239	32.9403	32.8358	32.6716	32.5672	32.3731	32.3134	32.2388	32.1791	32.0299	31.9701	31.8657	31.7612	31.6567	31.5821	31.4925	31.3881	31.3582	31.2687	31.1791	31.0746	31.0448	30.9403	30.8955	30.8657	30.7463	30.7164	30.7015	30.597	30.597	30.5522	30.5075	30.4478
0.819	19.9403	27.1194	31.8657	34	34.3582	34.209	34.1642	34.209	34.2537	34.3731	34.3881	34.3582	34.2836	34.0896	33.8209	33.6418	33.403	33.2388	33.0597	32.9403	32.806	32.6866	32.6119	32.4478	32.3731	32.3134	32.2388	32.1791	32.1493	32.0746	31.9701	31.8806	31.7761	31.7164	31.6418	31.5522	31.5522	31.4328	31.3881	31.2985	31.2836	31.194	31.1791	31.0896	31.1045	31.0746	31.0299	30.8955	30.9701
0.821	18.7313	26.9552	31.8358	33.9851	34.3134	34.2537	34.194	34.2239	34.3582	34.4925	34.5672	34.6269	34.3582	34.2687	34.0299	33.791	33.5672	33.4328	33.2537	33.0597	32.9701	32.9104	32.8209	32.7761	32.7164	32.6119	32.5522	32.4776	32.3731	32.3433	32.2687	32.194	32.1642	32.0597	32.0149	31.9701	31.8955	31.8358	31.7313	31.7313	31.6269	31.5821	31.6269	31.5672	31.5075	31.4627	31.4627	31.4328	31.403
0.823	17.6418	26.6567	31.8806	34.1045	34.3881	34.2687	34.2388	34.2836	34.4627	34.6119	34.7015	34.6716	34.5672	34.3881	34.2537	34.0448	33.791	33.6269	33.5075	33.3582	33.2836	33.1045	33.1194	33.0448	32.9851	32.8806	32.8358	32.8209	32.7612	32.7612	32.6119	32.5373	32.5224	32.4627	32.3731	32.3284	32.2687	32.194	32.194	32.1343	32.1493	32.1493	32.0597	32.0299	32.0149	31.9701	31.9552	31.8955	31.8657
0.825	16.5821	26.4179	31.8955	34.1194	34.4328	34.3731	34.3134	34.403	34.597	34.806	34.8955	34.8806	34.806	34.6418	34.4776	34.2388	34.0896	33.8657	33.7313	33.6269	33.4925	33.5075	33.403	33.403	33.3284	33.2687	33.2388	33.194	33.1194	33	33.0746	32.9403	32.8806	32.806	32.806	32.7761	32.7463	32.6716	32.6418	32.5821	32.5821	32.5522	32.5373	32.4776	32.4925	32.4627	32.4179	32.4776	32.403
0.827	15.7612	26.1642	31.8955	34.1791	34.5373	34.4627	34.403	34.5224	34.7612	34.9254	35.0597	35.0448	34.9851	34.806	34.6418	34.4925	34.2537	34.1045	34.0299	33.8955	33.8209	33.7612	33.6716	33.6567	33.6269	33.6716	33.5821	33.5224	33.5075	33.4925	33.4328	33.3881	33.3582	33.3433	33.2537	33.2239	33.1791	33.209	33.1045	33.0448	33.0448	33.0448	32.9851	32.9104	32.9254	32.9701	32.9403	32.8955	32.9254
0.829	14.9701	25.8507	31.9104	34.2687	34.6269	34.5522	34.5522	34.6567	34.8507	35.0896	35.2537	35.2836	35.209	35.0597	34.9254	34.7164	34.5522	34.4478	34.2985	34.1642	34.1642	34.1045	34.0597	34.0149	34	33.9254	33.8955	33.9254	33.8657	33.8507	33.8955	33.806	33.791	33.7313	33.7164	33.6567	33.6567	33.6119	33.6269	33.5224	33.5522	33.4776	33.4776	33.5373	33.4179	33.4478	33.4627	33.4776	33.4627
0.831	14.2403	25.5522	31.9403	34.3433	34.8209	34.6866	34.597	34.7463	35	35.2537	35.3881	35.5522	35.4328	35.3582	35.1493	34.9552	34.8507	34.6866	34.5373	34.4776	34.4627	34.3731	34.3582	34.2985	34.3433	34.3284	34.3134	34.2836	34.2239	34.2388	34.1791	34.2239	34.1493	34.1194	34.0896	34.0597	34.1045	34.0299	34.0299	34.0448	33.9403	33.9403	33.9851	33.9851	33.9851	33.9552	33.9851	33.9851	33.9254
0.833	13.5478	25.2687	31.9403	34.4328	34.9552	34.791	34.7612	34.9254	35.194	35.4627	35.6567	35.6716	35.6716	35.6119	35.4478	35.2687	35.1493	35.0149	34.8657	34.791	34.791	34.7761	34.7313	34.6716	34.6716	34.7164	34.7313	34.6866	34.7164	34.6866	34.6418	34.5821	34.6418	34.6119	34.597	34.6119	34.4925	34.5224	34.5224	34.5075	34.4925	34.4776	34.5373	34.4627	34.4328	34.4776	34.4925	34.5373	34.5522
0.835	13.0403	25.0448	31.9851	34.5821	35.0299	34.9701	34.8955	35.0299	35.3433	35.5821	35.7612	35.9701	35.9254	35.8358	35.7164	35.5373	35.4328	35.3134	35.1791	35.1642	35.1045	35.0896	35.0746	35.0597	35.1194	35.1194	35.0746	35.1045	35.0896	35.1194	35.0896	35.0896	35.0746	35.0149	35.0149	35.0149	35	35.0149	34.9851	35.0299	35.0149	34.9851	34.9851	35.0299	35.0149	35.0746	35.1045	35.0299	35.0149
0.837	12.4806	24.8209	32.0448	34.7313	35.194	35.0746	35.0149	35.2239	35.5075	35.791	36.0149	36.2239	36.1642	36.1343	36.0299	35.8955	35.7612	35.6269	35.6119	35.5075	35.5373	35.4627	35.4776	35.4776	35.4627	35.4925	35.5373	35.5224	35.5373	35.5672	35.5075	35.5373	35.5224	35.4925	35.5075	35.5075	35.597	35.5522	35.5522	35.4776	35.5075	35.5373	35.5821	35.597	35.5672	35.5672	35.597	35.5821	35.6866
0.839	12.0269	24.5821	32.0149	34.7761	35.2985	35.1493	35.1642	35.2836	35.5821	35.9701	36.3284	36.3582	36.3881	36.3582	36.2239	36.1493	36.0448	35.9552	35.8955	35.8209	35.7761	35.8657	35.8358	35.8806	35.8955	35.8507	35.9104	35.9254	35.9403	35.9403	35.9851	35.9552	36.0149	35.9851	36	35.9851	35.9701	36.0149	36.0299	36.0149	35.9851	36.0896	36.0448	36.0597	36.0896	36.1493	36.1493	36.1642	36.1493
0.841	11.5791	24.2985	31.9701	34.7761	35.2836	35.209	35.194	35.3731	35.7164	36.0448	36.3881	36.5075	36.6119	36.5373	36.5373	36.4478	36.2836	36.209	36.1343	36.1642	36.1493	36.1343	36.1642	36.1791	36.2537	36.2985	36.2687	36.3134	36.3582	36.3433	36.403	36.4478	36.3881	36.4179	36.4179	36.4925	36.4478	36.4627	36.4776	36.4776	36.5373	36.5224	36.5075	36.5522	36.597	36.597	36.6119	36.6119	36.6418
0.843	11.2	24.0299	31.8955	34.7761	35.2985	35.2388	35.1791	35.403	35.7612	36.1642	36.4328	36.6119	36.7015	36.7463	36.7164	36.597	36.5373	36.4776	36.4925	36.4179	36.4328	36.403	36.4627	36.5075	36.5224	36.5821	36.6269	36.6567	36.6567	36.7164	36.6716	36.791	36.791	36.806	36.8209	36.8657	36.8209	36.8507	36.8955	36.9552	36.9254	36.9254	36.9851	37	37.0299	37.0746	37.0896	37.1343	37.1194
0.845	10.8164	23.806	31.8657	34.7015	35.3134	35.2537	35.2388	35.4925	35.8358	36.2239	36.5522	36.806	36.8955	36.9254	36.8657	36.8358	36.791	36.791	36.7313	36.7313	36.7463	36.791	36.8507	36.9104	36.9254	36.9851	37.0448	37.0746	37.1045	37.1642	37.209	37.194	37.209	37.2388	37.3433	37.2537	37.3731	37.3582	37.4478	37.4328	37.4776	37.5224	37.5075	37.5224	37.5821	37.5821	37.6418	37.6269	37.6716
0.847	10.5119	23.597	31.791	34.6866	35.3134	35.2388	35.2687	35.4925	35.9403	36.3582	36.7015	36.9701	37.0896	37.194	37.1642	37.1194	37.194	37.1045	37.0896	37.0896	37.0597	37.2388	37.209	37.2388	37.3284	37.403	37.4627	37.5373	37.597	37.597	37.6418	37.6866	37.806	37.8358	37.791	37.8657	37.8657	37.8806	37.9254	38	38.0448	38.0299	38.0746	38.1343	38.0896	38.1791	38.2836	38.3134	38.3134
0.849	10.2358	23.3731	31.5821	34.5522	35.194	35.1791	35.209	35.4776	35.8657	36.3881	36.7612	37	37.1791	37.2537	37.2985	37.3284	37.3134	37.2836	37.3284	37.3731	37.403	37.4627	37.5224	37.6567	37.7015	37.7612	37.8209	37.9104	37.9552	38.0597	38.0597	38.1343	38.1791	38.2239	38.2836	38.2985	38.3582	38.3582	38.4328	38.4478	38.4776	38.5075	38.5821	38.597	38.7164	38.7164	38.806	38.7761	38.8955
0.851	9.95373	23.194	31.4627	34.4179	35.0597	35.0597	35.1194	35.4627	35.9254	36.4328	36.7761	37.1493	37.403	37.4925	37.5373	37.6269	37.6119	37.6716	37.6567	37.6716	37.7761	37.8209	37.9254	38.0299	38.0746	38.194	38.2836	38.3433	38.4478	38.4328	38.4925	38.597	38.6418	38.6716	38.7313	38.806	38.8358	38.8806	38.9851	39	39.0448	39.1343	39.1493	39.194	39.2239	39.2836	39.3134	39.3881	39.3731
0.853	9.73284	22.9851	31.3433	34.2388	34.9403	34.9851	35.0896	35.4328	36	36.4776	36.9403	37.2537	37.5075	37.6866	37.7463	37.8657	37.8657	37.8806	37.9701	38.0746	38.1642	38.2836	38.3433	38.403	38.5075	38.6269	38.6716	38.7612	38.8806	38.9552	39.0597	39.1194	39.194	39.209	39.2985	39.3433	39.4179	39.4478	39.5373	39.5224	39.6119	39.7015	39.6866	39.7612	39.806	39.8955	39.9552	40.0149	40.0746
0.855	9.50597	22.7761	31.1194	34.0746	34.791	34.8209	35.0149	35.4478	35.9701	36.4776	36.9851	37.403	37.6269	37.806	38	38	38.1642	38.2388	38.2836	38.3582	38.4776	38.597	38.6716	38.8209	38.9104	39.0597	39.1493	39.2239	39.3134	39.4478	39.5373	39.597	39.6418	39.7313	39.806	39.8955	39.9254	40.0448	40.0746	40.1045	40.1791	40.2537	40.2687	40.2985	40.4478	40.4478	40.5373	40.6119	40.6866
0.857	9.3194	22.597	30.8806	33.7612	34.5224	34.6567	34.8806	35.3433	35.8657	36.4776	37.0149	37.3731	37.7015	37.9851	38.1194	38.209	38.3582	38.4328	38.5672	38.6269	38.7761	38.9403	39.0597	39.194	39.2985	39.403	39.5373	39.6567	39.7761	39.8358	39.9552	40.0299	40.1343	40.2388	40.2836	40.2985	40.4179	40.5075	40.597	40.6716	40.7164	40.791	40.791	40.9254	40.9552	41.0448	41.1045	41.1642	41.2239
0.859	9.10746	22.4776	30.791	33.7015	34.403	34.6269	34.9104	35.3284	36	36.597	37.1045	37.6119	37.9403	38.1642	38.3731	38.5522	38.6716	38.8209	38.9701	39.1642	39.2836	39.3731	39.5224	39.6716	39.8358	39.9254	40.0896	40.1791	40.3284	40.4179	40.5075	40.6567	40.7313	40.791	40.8507	40.9552	41.0448	41.194	41.2239	41.2687	41.3731	41.4478	41.4776	41.6119	41.6418	41.7463	41.8657	41.9403	41.9254
0.861	8.97761	22.3284	30.5672	33.4478	34.2687	34.4925	34.8209	35.3433	36.0299	36.6866	37.2537	37.7463	38.1642	38.4179	38.6269	38.8657	39.0448	39.1642	39.3731	39.4925	39.6866	39.8507	39.9851	40.1045	40.3134	40.4627	40.6119	40.7313	40.8507	41	41.0896	41.2239	41.2985	41.3881	41.5224	41.5821	41.7164	41.7612	41.8507	41.9254	42.0299	42.0896	42.2239	42.2239	42.3582	42.403	42.4925	42.6119	42.6269
0.863	8.85224	22.2537	30.403	33.3134	34.1791	34.403	34.8209	35.4328	36.1045	36.8209	37.4478	37.9552	38.3433	38.7015	38.9552	39.1791	39.3881	39.5821	39.7761	39.9851	40.1045	40.3284	40.4925	40.6716	40.8806	41	41.1642	41.3134	41.4776	41.5821	41.7612	41.8358	41.8955	42.0597	42.1343	42.2537	42.3433	42.4627	42.5373	42.6418	42.6866	42.8209	42.8806	42.9552	43.0597	43.1194	43.2239	43.2687	43.3731
0.865	8.72836	22.1343	30.194	33.0448	33.9552	34.3433	34.7612	35.4328	36.1791	36.8806	37.5075	38.0597	38.5224	38.9254	39.209	39.4627	39.7164	39.9552	40.1343	40.3433	40.5522	40.7761	40.9851	41.1343	41.3582	41.5224	41.6269	41.8507	42	42.1194	42.2537	42.3731	42.5224	42.6269	42.7761	42.8358	42.9701	43.0597	43.1493	43.209	43.2836	43.4478	43.5224	43.5821	43.6269	43.7612	43.8209	43.9254	43.9851
0.867	8.61343	22.1045	30.0597	32.9851	33.9104	34.2836	34.806	35.5224	36.3284	37.0299	37.7612	38.3134	38.7761	39.194	39.4925	39.806	40.0448	40.3433	40.5821	40.791	41.0448	41.2985	41.4925	41.6567	41.8806	42.1045	42.2836	42.4478	42.5224	42.7313	42.8507	42.9851	43.1045	43.209	43.403	43.5075	43.597	43.6716	43.8358	43.8806	43.9701	44.1045	44.1343	44.2537	44.3582	44.4328	44.5373	44.597	44.6418
0.869	8.51791	22.0149	29.9403	32.806	33.791	34.2537	34.8507	35.6119	36.4328	37.2388	37.8955	38.5522	39.0896	39.5224	39.8806	40.209	40.5224	40.8209	41.0746	41.3433	41.5224	41.8358	42	42.2985	42.4627	42.6716	42.8806	43.0448	43.209	43.3881	43.4925	43.6716	43.7612	43.8806	43.9851	44.1791	44.2537	44.3881	44.4776	44.597	44.6716	44.7463	44.8657	45.0149	45.0597	45.1493	45.209	45.3582	45.3881
0.871	8.45373	21.9701	29.8209	32.7313	33.7463	34.2388	34.8657	35.7015	36.5522	37.3881	38.1493	38.806	39.3284	39.791	40.2239	40.5672	40.8657	41.209	41.4776	41.7761	42.0746	42.2985	42.5075	42.791	43.0149	43.194	43.4627	43.5522	43.7313	43.9552	44.0597	44.2388	44.403	44.4925	44.6567	44.7164	44.9403	44.9552	45.1045	45.1642	45.3134	45.4478	45.4925	45.5821	45.6866	45.8358	45.8507	45.9851	46.0597
0.873	8.36418	21.9851	29.7612	32.5821	33.6567	34.2537	34.9403	35.7463	36.6866	37.597	38.3731	39.0448	39.6269	40.1045	40.5672	40.9403	41.2687	41.6418	42	42.2687	42.5373	42.806	43.0597	43.2537	43.5373	43.7612	43.9851	44.1642	44.3284	44.5224	44.6567	44.8358	44.9552	45.0746	45.209	45.3731	45.4925	45.6119	45.6866	45.8209	45.9403	45.9851	46.0746	46.209	46.3433	46.4328	46.5224	46.5522	46.6567
0.875	8.31791	21.9851	29.6716	32.5373	33.7015	34.2836	35.0448	35.9104	36.9104	37.7612	38.5522	39.2985	39.8806	40.4478	40.8955	41.2985	41.7313	42.0597	42.403	42.7313	43.0597	43.3433	43.6119	43.8507	44.0746	44.3582	44.4925	44.6716	44.9254	45.1045	45.2687	45.3881	45.5075	45.6418	45.806	45.9254	46.0896	46.2239	46.2836	46.403	46.5075	46.6119	46.7463	46.806	46.9403	46.9851	47.0597	47.2388	47.2687
0.877	8.26418	22	29.6716	32.4925	33.6866	34.3731	35.1642	36.1194	37.0746	37.9701	38.8358	39.5672	40.1791	40.7761	41.209	41.7015	42.0896	42.4925	42.8507	43.1791	43.4776	43.806	44.1045	44.3881	44.597	44.791	45.0597	45.2388	45.4179	45.597	45.806	45.8955	46.0896	46.209	46.3881	46.5075	46.6716	46.7164	46.8358	46.9851	47.0746	47.1791	47.2836	47.3731	47.4925	47.5821	47.7164	47.7463	47.8955
0.879	8.23433	22.0597	29.6119	32.597	33.7313	34.4627	35.2687	36.3284	37.2239	38.2239	39.1343	39.8657	40.5224	41.0896	41.6269	42.0299	42.4776	42.8806	43.2687	43.6269	43.9552	44.2687	44.5522	44.8507	45.0896	45.2985	45.5821	45.7015	45.9701	46.1343	46.2836	46.4776	46.6119	46.7761	46.8955	46.9851	47.1642	47.2388	47.403	47.5075	47.6418	47.7761	47.8507	47.9552	48.0597	48.1343	48.2239	48.3134	48.3134
0.881	8.21791	22.1045	29.6418	32.5075	33.7761	34.5075	35.3731	36.403	37.4179	38.3881	39.3134	40.0746	40.7463	41.3731	41.8657	42.3881	42.791	43.2239	43.6418	43.9403	44.2985	44.597	44.9403	45.1642	45.5075	45.7015	45.9104	46.1642	46.3582	46.5522	46.7164	46.8209	47.0299	47.194	47.3284	47.5075	47.5522	47.7463	47.8358	47.9851	48.0299	48.1791	48.2537	48.3284	48.4478	48.5373	48.6269	48.7015	48.8358
0.883	8.18657	22.1493	29.6866	32.597	33.806	34.6119	35.5522	36.597	37.6119	38.6119	39.5224	40.3134	41.0149	41.6269	42.1791	42.6866	43.1343	43.5821	43.9701	44.2836	44.6418	45.0149	45.3134	45.6119	45.8209	46.0597	46.2687	46.5224	46.7015	46.8955	47.0896	47.2836	47.403	47.5821	47.6866	47.8657	47.9851	48.0746	48.2239	48.2836	48.403	48.5075	48.6567	48.7164	48.791	48.9552	49.0299	49.0597	49.1642
0.885	8.18507	22.2687	29.791	32.7015	34.0149	34.806	35.7015	36.7761	37.8657	38.8657	39.7463	40.5672	41.3134	41.9104	42.4328	42.9403	43.4328	43.8806	44.2388	44.6567	45	45.3284	45.597	45.9403	46.209	46.4478	46.6716	46.8358	47.0448	47.2836	47.4328	47.6269	47.7761	47.9254	48.0597	48.209	48.2985	48.4776	48.597	48.7164	48.806	48.9104	49.0149	49.1343	49.2537	49.2985	49.3582	49.5075	49.597
0.887	8.1806	22.4328	29.8507	32.791	34.1343	34.9403	35.8955	36.9851	38.0597	39.0746	39.9851	40.7761	41.4925	42.0896	42.6716	43.209	43.6716	44.0597	44.4776	44.9104	45.194	45.597	45.9403	46.1194	46.4179	46.6567	46.8955	47.1194	47.3134	47.5522	47.7313	47.9104	48.0448	48.1343	48.3731	48.4627	48.597	48.7313	48.8358	48.9403	49.0597	49.1791	49.2836	49.3881	49.4478	49.5672	49.6716	49.7313	49.791
0.889	8.19851	22.5522	29.9851	32.9403	34.2388	35.1045	36.0746	37.1493	38.209	39.2388	40.1493	40.9403	41.6716	42.3433	42.9104	43.4478	43.8507	44.3284	44.7164	45.0896	45.4328	45.7612	46.0448	46.4179	46.5821	46.8358	47.0896	47.3134	47.5075	47.6866	47.8657	48.0149	48.2239	48.3284	48.4925	48.6119	48.791	48.8806	49.0448	49.1045	49.2687	49.3582	49.4478	49.5672	49.6716	49.7313	49.806	49.9552	50
0.891	8.2194	22.6716	30.1343	33.1045	34.403	35.2537	36.2388	37.2985	38.3582	39.3582	40.2836	41.1194	41.8209	42.4478	43.0448	43.5075	43.9851	44.4328	44.8358	45.1791	45.5373	45.8806	46.1343	46.4627	46.6866	46.9552	47.2239	47.4179	47.597	47.7761	47.9254	48.1194	48.2537	48.4328	48.5373	48.6716	48.8209	48.9254	49.0448	49.2239	49.3284	49.4328	49.5373	49.6567	49.7612	49.8358	49.9403	50	50.0448
0.893	8.24478	22.8358	30.2836	33.2239	34.597	35.4478	36.4478	37.4925	38.5373	39.5373	40.4179	41.2388	41.9254	42.5373	43.1045	43.597	44.0746	44.4627	44.8806	45.2537	45.5672	45.9104	46.1642	46.4925	46.7015	46.9403	47.209	47.3881	47.6418	47.8209	47.9851	48.0896	48.3134	48.4179	48.5672	48.7164	48.8507	48.9254	49.1045	49.2388	49.3134	49.4776	49.5373	49.597	49.7313	49.8209	49.9104	50	50.0746
0.895	8.26418	22.9851	30.4328	33.3731	34.7463	35.6119	36.5672	37.5821	38.6418	39.597	40.4627	41.2985	41.9701	42.5672	43.1194	43.597	44.0299	44.4776	44.806	45.209	45.5672	45.8507	46.1194	46.3881	46.6567	46.8657	47.0746	47.3134	47.4627	47.7164	47.9104	48.0299	48.1493	48.3433	48.4179	48.597	48.6866	48.8358	49.0149	49.0746	49.194	49.3284	49.4179	49.5224	49.5821	49.7164	49.7612	49.8955	49.9851
0.897	8.30149	23.194	30.6119	33.5672	34.8955	35.7612	36.7015	37.7612	38.7164	39.6716	40.5522	41.2985	41.9851	42.6269	43.1045	43.597	44.0149	44.4328	44.7761	45.1343	45.4627	45.7761	46.0896	46.3284	46.5522	46.7612	46.9552	47.209	47.4179	47.5224	47.7164	47.9552	48.0746	48.209	48.3582	48.5075	48.5672	48.7164	48.8209	48.9851	49.0896	49.1791	49.2836	49.3731	49.4776	49.5224	49.6866	49.7164	49.791
0.899	8.34925	23.3881	30.8358	33.7761	35.1194	35.9851	36.8806	37.8806	38.9254	39.7612	40.6269	41.3731	42.0149	42.5821	43.0746	43.5373	43.9851	44.3731	44.7313	45.0597	45.3433	45.6269	45.9403	46.1642	46.3881	46.5672	46.8209	47.0597	47.2537	47.3582	47.5821	47.6567	47.8955	48.0448	48.1642	48.2687	48.3881	48.4925	48.6269	48.7463	48.9104	48.9403	49.0746	49.1642	49.2239	49.3731	49.4328	49.5522	49.6119
0.901	8.39851	23.5821	31.0746	34	35.3582	36.209	37.0597	38.0149	39	39.8955	40.7164	41.403	42.0448	42.5821	43.0149	43.4776	43.8806	44.2388	44.597	44.9403	45.209	45.4627	45.7761	45.9851	46.194	46.4328	46.6567	46.7463	47	47.1642	47.3284	47.4925	47.597	47.791	47.9104	48.0746	48.1642	48.2388	48.3433	48.4925	48.6716	48.7313	48.8358	48.9104	49.0597	49.1194	49.2239	49.2537	49.3731
0.903	8.46866	23.8358	31.3284	34.2687	35.5522	36.3582	37.2239	38.1343	39.0746	39.9254	40.7313	41.3731	41.9552	42.4627	42.9403	43.3731	43.7313	44.1045	44.4179	44.7313	45	45.2388	45.5224	45.7164	45.9851	46.1642	46.3433	46.5224	46.6716	46.8507	47	47.1791	47.3284	47.5224	47.6119	47.6716	47.8806	48	48.1045	48.194	48.2836	48.403	48.4776	48.597	48.6716	48.7313	48.8209	48.8955	48.9701
0.905	8.52388	24.0746	31.6119	34.4925	35.7761	36.5672	37.3433	38.2388	39.194	39.9552	40.6716	41.3433	41.8806	42.4179	42.7612	43.194	43.5522	43.8955	44.209	44.4627	44.7612	45	45.194	45.4627	45.6716	45.8955	46.0746	46.209	46.403	46.5224	46.7015	46.8657	47	47.1493	47.2985	47.3881	47.5373	47.6716	47.7612	47.8806	47.9552	48.0597	48.1642	48.209	48.3284	48.4179	48.5075	48.597	48.6418
0.907	8.59254	24.2985	31.8507	34.7761	35.9851	36.7313	37.5224	38.3582	39.1791	39.9552	40.6716	41.2537	41.791	42.2537	42.6567	43.0149	43.3582	43.7164	43.9403	44.2388	44.4627	44.6866	44.9254	45.1045	45.3134	45.4925	45.6866	45.8507	46.0149	46.2537	46.3433	46.4776	46.597	46.7612	46.8507	46.9851	47.1343	47.2239	47.3433	47.4478	47.5522	47.6418	47.7761	47.8358	47.9254	47.9851	48.1045	48.194	48.2537
0.909	8.63433	24.6418	32.209	35.0597	36.2687	36.9701	37.6716	38.4925	39.2388	40	40.6418	41.209	41.7313	42.1642	42.5075	42.8657	43.1343	43.4776	43.7463	43.9851	44.1791	44.4179	44.6567	44.8657	45.0448	45.209	45.403	45.5522	45.7463	45.8507	45.9851	46.1493	46.2239	46.403	46.5522	46.6119	46.7612	46.8955	46.9701	47.0448	47.1493	47.2537	47.3731	47.4328	47.5224	47.6418	47.7015	47.7761	47.8955
0.911	8.7209	24.8955	32.5672	35.403	36.5373	37.1791	37.8657	38.6269	39.3881	40.0597	40.6418	41.1791	41.6567	42.0149	42.3881	42.6866	43.0149	43.2836	43.5224	43.7463	43.9701	44.2239	44.3731	44.5821	44.7463	44.9403	45.1045	45.2388	45.3731	45.5075	45.6418	45.806	45.9552	46.0448	46.1194	46.2537	46.3731	46.4776	46.6716	46.7164	46.791	46.8806	46.9701	47.0746	47.1493	47.2388	47.3284	47.4478	47.4776
0.913	8.78955	25.209	32.9254	35.7313	36.806	37.403	38.0149	38.7463	39.4179	40.0746	40.6716	41.1343	41.5373	41.9403	42.2836	42.5821	42.791	43.0149	43.2836	43.5075	43.6716	43.8657	44.0746	44.2687	44.4179	44.5821	44.7164	44.9254	45.0746	45.1642	45.3134	45.4179	45.5672	45.6866	45.7463	45.8955	46	46.1493	46.209	46.3134	46.3731	46.5224	46.597	46.6716	46.7164	46.8209	46.8955	46.9701	47.0597
0.915	8.87761	25.5522	33.3284	36.0448	37.1045	37.7164	38.2687	38.9104	39.5075	40.0746	40.6269	41.1045	41.4776	41.806	42.1343	42.403	42.6119	42.9104	43.0597	43.2687	43.4776	43.6567	43.791	43.9254	44.1493	44.2836	44.4478	44.5522	44.7015	44.8209	44.9403	45.1045	45.194	45.3284	45.4328	45.5672	45.6567	45.7164	45.8657	45.9552	46.0597	46.1045	46.2687	46.2985	46.3881	46.4776	46.5373	46.597	46.6716
0.917	8.97463	25.8955	33.7612	36.4627	37.403	37.9254	38.4478	39.0299	39.6418	40.1194	40.6418	41.0597	41.4478	41.7313	42	42.2687	42.4776	42.6866	42.8806	43.0597	43.194	43.403	43.597	43.7463	43.8806	44	44.1194	44.2985	44.3881	44.5075	44.6716	44.7761	44.8806	45.0299	45.1194	45.209	45.3284	45.4328	45.5224	45.5821	45.6418	45.7612	45.8806	45.9403	46	46.1045	46.1493	46.2239	46.2985
0.919	9.06418	26.2836	34.209	36.8507	37.7463	38.209	38.6567	39.2537	39.7164	40.2239	40.6866	41.0299	41.403	41.6269	41.8657	42.1194	42.3284	42.4776	42.6716	42.8507	42.9851	43.1493	43.3134	43.4478	43.597	43.7463	43.8209	43.9552	44.1045	44.209	44.2985	44.4179	44.5672	44.6418	44.806	44.9104	44.9701	45.0746	45.1642	45.2388	45.3284	45.403	45.4776	45.597	45.6567	45.7761	45.8358	45.8657	45.9254
0.921	9.16716	26.8657	34.8955	37.3881	38.3134	38.6567	39.0896	39.5672	40.0597	40.4925	40.9104	41.2388	41.5522	41.8209	42.0299	42.2388	42.403	42.6119	42.7313	42.8209	43.0149	43.1493	43.3433	43.4179	43.5672	43.7313	43.8209	43.9851	44.0746	44.1642	44.2537	44.403	44.5075	44.597	44.7164	44.8507	44.9104	45.0299	45.1045	45.1791	45.2836	45.3731	45.4627	45.5075	45.597	45.6418	45.7612	45.7612	45.8657
0.923	9.33433	27.1343	35.209	37.6567	38.4328	38.7612	39.1791	39.5821	40.0149	40.4328	40.791	41.0746	41.3433	41.5224	41.7463	41.9552	42.0746	42.2239	42.3731	42.5224	42.6716	42.7612	42.9104	43.0448	43.1642	43.2687	43.4179	43.5075	43.6716	43.7164	43.8955	43.9403	44.0746	44.1493	44.2537	44.3731	44.4179	44.5672	44.6119	44.7015	44.8358	44.8209	44.9104	44.9851	45.0746	45.1642	45.2239	45.2836	45.3433
0.925	9.41045	27.5672	35.7015	38.0597	38.7463	39.0149	39.3731	39.6866	40.0746	40.4627	40.806	41.0299	41.2537	41.4925	41.6567	41.791	41.9403	42.0746	42.2239	42.3284	42.4627	42.6119	42.7164	42.806	42.9552	43.0448	43.1343	43.2239	43.3582	43.5075	43.597	43.6716	43.7761	43.8657	43.9552	44.0597	44.1493	44.2239	44.3731	44.403	44.4627	44.5672	44.6119	44.7164	44.791	44.8507	44.9403	45.0299	45.0448
0.927	9.5	28.0149	36.209	38.4328	39.0448	39.2687	39.5373	39.9403	40.2239	40.5224	40.8209	41.0746	41.2537	41.4179	41.5522	41.6716	41.8657	41.9701	42.0896	42.209	42.3134	42.4328	42.4925	42.6567	42.7463	42.8657	42.9403	43.0746	43.1791	43.2836	43.403	43.4776	43.5522	43.6716	43.7463	43.8507	43.9403	44.0149	44.0746	44.1343	44.2388	44.3134	44.4179	44.4925	44.5075	44.6119	44.6866	44.7463	44.806
0.929	9.64776	28.4328	36.6269	38.791	39.2537	39.3881	39.6716	39.9701	40.2388	40.5522	40.806	41	41.2239	41.3582	41.4328	41.5373	41.6866	41.8209	41.8955	42.0299	42.1045	42.2239	42.2985	42.4179	42.5224	42.6567	42.7463	42.8507	42.9701	43.0448	43.1045	43.2239	43.2985	43.3582	43.4925	43.5821	43.6567	43.6866	43.8209	43.8955	43.9851	44.0448	44.1194	44.1493	44.2687	44.3582	44.403	44.4328	44.4925
0.931	9.77164	28.9104	37.0299	39.0746	39.5224	39.6119	39.806	40.0746	40.3582	40.6119	40.8209	40.9701	41.1194	41.2687	41.3881	41.4925	41.5672	41.6716	41.7761	41.8657	41.9851	42.1194	42.209	42.3134	42.3731	42.5075	42.5672	42.6567	42.7313	42.8507	42.9701	43.0597	43.1194	43.194	43.3433	43.3582	43.4478	43.5672	43.6567	43.7015	43.791	43.8657	43.8955	43.9701	44.0597	44.1343	44.1791	44.209	44.3433
0.933	9.89403	29.3284	37.4627	39.3134	39.6716	39.7313	39.8955	40.1045	40.3284	40.6119	40.7761	40.9552	41.0597	41.1343	41.2537	41.3731	41.4328	41.5075	41.6269	41.7164	41.8507	41.9254	42.0448	42.1194	42.2239	42.2985	42.4179	42.4776	42.5821	42.6567	42.791	42.8209	42.9552	43.0149	43.1194	43.194	43.2537	43.3582	43.4179	43.4925	43.5672	43.6269	43.7015	43.7612	43.8358	43.8507	44	44.0597	44.1045
0.935	10.0373	29.791	37.8507	39.5672	39.791	39.806	39.9701	40.1791	40.3731	40.5821	40.7463	40.8955	40.9851	41.1045	41.194	41.2537	41.3731	41.4478	41.5373	41.6418	41.7164	41.791	41.8806	42	42.1343	42.1493	42.3134	42.3582	42.4478	42.5522	42.5821	42.7313	42.791	42.8657	42.9701	43.0597	43.1194	43.209	43.2388	43.3433	43.4179	43.4776	43.5522	43.6269	43.6866	43.7612	43.8209	43.8507	43.9403
0.937	10.1821	30.2687	38.1642	39.8209	39.9104	39.8806	40	40.1642	40.4179	40.5821	40.7463	40.8209	40.9254	41.0149	41.0896	41.1642	41.2537	41.3582	41.4179	41.5224	41.6119	41.7164	41.7761	41.8657	41.9403	42.0597	42.1493	42.2687	42.3284	42.4179	42.5075	42.597	42.6567	42.7612	42.8507	42.9403	42.9851	43.0597	43.1343	43.194	43.2985	43.3433	43.4478	43.4925	43.5821	43.6119	43.6866	43.7164	43.8358
0.939	10.3149	30.6866	38.5224	39.9104	39.9552	39.8806	39.9552	40.1493	40.3433	40.5075	40.6567	40.7761	40.8209	40.9403	41	41.1045	41.1642	41.2687	41.3582	41.4179	41.4925	41.5672	41.6866	41.791	41.8955	41.9403	42.0746	42.1493	42.2687	42.3433	42.3582	42.4776	42.5672	42.6567	42.7164	42.8209	42.8507	42.9552	43.0597	43.0896	43.1791	43.2239	43.3134	43.3284	43.4328	43.4925	43.5522	43.597	43.6716
0.941	10.4597	31.1493	38.7463	39.9851	39.9552	39.8209	39.9254	40.0896	40.3134	40.4179	40.597	40.7164	40.7761	40.8507	40.9403	41	41.0896	41.1493	41.2388	41.3582	41.4478	41.4925	41.5672	41.7164	41.7612	41.8806	41.9254	42.0448	42.1493	42.209	42.2985	42.3731	42.4328	42.5075	42.6269	42.6866	42.7761	42.8657	42.8955	43	43.0448	43.1045	43.194	43.2687	43.3134	43.3881	43.4627	43.4925	43.6119
0.943	10.609	31.5672	39.0149	40.0448	39.8806	39.7612	39.8507	40.0448	40.2388	40.3881	40.5075	40.6119	40.6567	40.7313	40.791	40.9254	40.9851	41.0746	41.1791	41.2537	41.3582	41.4478	41.5224	41.597	41.7164	41.806	41.8657	41.9701	42.0746	42.1493	42.2239	42.3284	42.3881	42.4925	42.5522	42.6119	42.6866	42.7761	42.8209	42.9254	42.9701	43.0448	43.1045	43.1493	43.2388	43.2836	43.3731	43.4328	43.4776
0.945	10.7672	31.9254	39.2388	40.0299	39.806	39.6269	39.7313	39.8806	40.1194	40.2239	40.3881	40.4478	40.5522	40.597	40.6866	40.7761	40.8507	40.8955	41.0597	41.1493	41.2537	41.3433	41.403	41.4925	41.6119	41.6567	41.7612	41.8507	41.9701	42.0746	42.194	42.209	42.2985	42.3582	42.4627	42.4925	42.597	42.6567	42.7015	42.806	42.8507	42.9403	43.0149	43.0746	43.1045	43.209	43.2537	43.2985	43.3731
0.947	10.8955	32.3284	39.3582	40	39.6418	39.4627	39.5672	39.7463	39.9851	40.1493	40.2239	40.3582	40.3881	40.5522	40.5672	40.6567	40.7612	40.8955	40.9701	41.0299	41.1343	41.2537	41.3284	41.4328	41.4776	41.6418	41.6716	41.7761	41.8507	41.9552	42	42.1343	42.209	42.2836	42.3284	42.4328	42.5075	42.5522	42.6119	42.6866	42.791	42.8507	42.9104	42.9701	43.0597	43.0896	43.1493	43.2239	43.2239
0.949	11.0358	32.806	39.5373	40.0299	39.5522	39.3731	39.4478	39.6567	39.9104	40.0597	40.1791	40.2836	40.3433	40.4627	40.5224	40.597	40.7313	40.7761	40.8806	41.0299	41.1194	41.2239	41.3134	41.4179	41.5075	41.5821	41.6866	41.7612	41.8209	41.9254	42.0299	42.1194	42.194	42.2836	42.2985	42.3731	42.5075	42.5522	42.6119	42.7015	42.7612	42.8358	42.9104	42.9254	43.0299	43.0448	43.1343	43.1493	43.2239
0.951	11.2119	33.1791	39.6716	39.9403	39.4179	39.2687	39.3134	39.5672	39.806	39.9701	40.1194	40.2239	40.2537	40.3433	40.4328	40.5672	40.6418	40.7761	40.8955	40.9552	41.0299	41.194	41.209	41.3881	41.4478	41.5821	41.6269	41.7463	41.8507	41.8806	41.9701	42.0597	42.1642	42.2388	42.2836	42.3582	42.4478	42.4776	42.5672	42.6418	42.7313	42.791	42.8209	42.8657	42.9851	43	43.0896	43.1343	43.1791
0.953	11.3567	33.5821	39.7612	39.8358	39.2985	39.1045	39.2388	39.4478	39.7164	39.8507	39.9851	40.1194	40.2239	40.2836	40.3731	40.4776	40.6269	40.7313	40.8358	40.9254	41	41.1194	41.2388	41.3134	41.4328	41.5224	41.597	41.6866	41.7612	41.8358	41.9552	42.0597	42.1194	42.209	42.2537	42.3284	42.3731	42.4925	42.5522	42.6119	42.7313	42.7761	42.8209	42.8507	42.9254	42.9552	43	43.0597	43.1642
0.955	11.5313	33.9403	39.8806	39.8209	39.1791	38.9254	39.0896	39.3433	39.6269	39.806	39.9701	40.0746	40.1194	40.194	40.2985	40.403	40.5821	40.6716	40.7612	40.8806	40.9701	41.0896	41.194	41.2985	41.3881	41.4627	41.5672	41.6716	41.7612	41.8657	41.9254	42	42.0746	42.1642	42.2985	42.2836	42.3731	42.4179	42.5224	42.5821	42.6418	42.7313	42.7761	42.8507	42.8806	42.9403	43	43.0597	43.1343
0.957	11.6582	34.3134	39.9851	39.7313	39.0299	38.791	38.9552	39.3134	39.5224	39.7313	39.8806	39.9701	40.0597	40.2239	40.2836	40.4179	40.5224	40.6716	40.7612	40.8806	40.9851	41.1194	41.1642	41.2836	41.3881	41.4478	41.5522	41.6716	41.7164	41.806	41.9254	41.9552	42.0896	42.1343	42.209	42.2985	42.3731	42.4179	42.5075	42.5672	42.597	42.6866	42.7761	42.806	42.8955	42.9552	42.9552	43.0597	43.0746
0.959	11.7806	34.6567	40.0448	39.6418	38.8955	38.6418	38.8657	39.1493	39.4478	39.6866	39.806	39.9403	40.0149	40.1045	40.2239	40.3433	40.4925	40.597	40.7313	40.806	40.9403	41.0448	41.1642	41.2239	41.3433	41.4627	41.5373	41.6119	41.6866	41.791	41.8955	41.9552	42.0299	42.1642	42.2239	42.2388	42.3582	42.4478	42.4627	42.5821	42.5821	42.6716	42.7313	42.7463	42.806	42.8806	42.9701	42.9701	43.0896
0.961	11.9493	34.9403	40.0746	39.597	38.7612	38.5522	38.7612	39.0896	39.3881	39.6119	39.7761	39.9104	40.0149	40.1045	40.2239	40.3582	40.4925	40.5522	40.7015	40.8507	40.9701	41.0597	41.1642	41.2239	41.3881	41.4328	41.5373	41.5821	41.7015	41.791	41.8657	41.9851	42.0448	42.1045	42.194	42.2537	42.3433	42.403	42.5075	42.5373	42.597	42.6418	42.7164	42.806	42.8209	42.8955	42.9552	43	43.0746
0.963	12.097	35.3284	40.194	39.5075	38.7015	38.4925	38.7164	39.0746	39.3731	39.6119	39.791	39.9104	40.0299	40.1343	40.209	40.3582	40.4925	40.6119	40.7612	40.8507	40.9403	41.1045	41.1791	41.2985	41.3881	41.4776	41.5672	41.6567	41.7761	41.8657	41.9552	42.0149	42.1194	42.1642	42.2239	42.3134	42.3582	42.4627	42.4627	42.5672	42.5821	42.7015	42.791	42.8209	42.8657	42.9254	43	42.9701	43.0896
0.965	12.2642	35.7164	40.2687	39.5522	38.6119	38.4179	38.6418	39.0448	39.3881	39.6269	39.806	39.9403	40.0448	40.1343	40.2687	40.3731	40.4925	40.6269	40.7761	40.8955	40.9851	41.0896	41.2239	41.3582	41.4328	41.5075	41.6119	41.6866	41.791	41.8806	41.9552	42.0746	42.1791	42.2239	42.2836	42.3433	42.403	42.4478	42.5224	42.597	42.6716	42.7463	42.7761	42.8507	42.8955	42.9104	43	43.0746	43.1045
0.967	12.4224	36	40.3134	39.4627	38.5373	38.3433	38.6269	38.9851	39.3433	39.5522	39.7761	39.9254	40.0299	40.1194	40.2687	40.3881	40.5373	40.6567	40.791	40.9254	41.0299	41.1343	41.2836	41.403	41.4478	41.5672	41.6269	41.7463	41.8507	41.9104	42.0299	42.1045	42.1791	42.2537	42.2537	42.3731	42.4179	42.5224	42.5821	42.597	42.6866	42.7463	42.8209	42.8507	42.9254	42.9851	43.0149	43.0746	43.1343
0.969	12.5687	36.3284	40.3582	39.4328	38.5224	38.2985	38.6119	39	39.3731	39.6119	39.8358	39.9552	40.0746	40.194	40.2687	40.403	40.5672	40.7015	40.8209	40.9552	41.0597	41.194	41.2836	41.4179	41.4925	41.6119	41.7164	41.791	41.8955	41.9403	42.0597	42.1343	42.209	42.2687	42.3433	42.403	42.4925	42.5373	42.6269	42.6269	42.7313	42.806	42.8358	42.8955	42.9701	43.0149	43.0448	43.0896	43.1493
0.971	12.7239	36.5672	40.403	39.403	38.5075	38.2985	38.597	39.0746	39.3881	39.6418	39.8358	40	40.0746	40.209	40.3881	40.4627	40.6269	40.7761	40.8657	41.0299	41.1791	41.2985	41.3881	41.4925	41.6119	41.6716	41.806	41.8209	41.9403	42.0299	42.1642	42.209	42.2836	42.3284	42.3731	42.4776	42.5373	42.6119	42.6567	42.7313	42.806	42.8358	42.9104	42.9552	43	43.0746	43.1194	43.194	43.209
0.973	12.9284	36.806	40.4328	39.3433	38.403	38.2687	38.597	39.0448	39.3881	39.7015	39.8806	40	40.1343	40.2687	40.3881	40.5373	40.7015	40.8209	40.9403	41.0597	41.1642	41.2985	41.4627	41.5075	41.6716	41.7463	41.8507	41.9403	42.0299	42.1194	42.194	42.2537	42.2985	42.3881	42.4776	42.5522	42.5821	42.6866	42.7015	42.8209	42.8657	42.9254	42.9701	42.9701	43.0597	43.1343	43.1642	43.194	43.2687
0.975	13.0806	37.0597	40.4925	39.3731	38.3731	38.2687	38.597	39.0448	39.4478	39.6716	39.9254	40.0597	40.1791	40.3433	40.4627	40.6269	40.7313	40.8657	41.0149	41.1493	41.2985	41.4328	41.4925	41.6119	41.7164	41.8209	41.9254	41.9851	42.0896	42.1642	42.2388	42.3134	42.403	42.4627	42.5672	42.597	42.7164	42.7612	42.8358	42.8657	42.9552	43	43.0149	43.0896	43.1343	43.1791	43.209	43.2836	43.2985
0.977	13.2224	37.2687	40.4478	39.2687	38.3433	38.209	38.5821	39.0746	39.4627	39.6567	39.9403	40.0896	40.2388	40.3582	40.4925	40.6716	40.7761	40.9254	41.0896	41.2388	41.3731	41.4478	41.5522	41.7164	41.7463	41.8955	41.9851	42.0896	42.1791	42.209	42.2836	42.4179	42.4179	42.5373	42.5821	42.7015	42.7313	42.806	42.8358	42.9254	42.9552	43.0299	43.0299	43.1194	43.1493	43.2388	43.2836	43.2985	43.3582
0.979	13.394	37.4925	40.4627	39.2985	38.3134	38.2239	38.6119	39.1045	39.4478	39.791	40	40.1343	40.2985	40.4328	40.597	40.7313	40.8507	41.0149	41.1493	41.3134	41.403	41.5522	41.6418	41.7463	41.8657	41.9701	42.0896	42.1791	42.2239	42.3134	42.3731	42.4776	42.5373	42.6269	42.6866	42.7313	42.8657	42.8657	42.9403	43.0149	43.0746	43.0746	43.1493	43.2239	43.2687	43.2985	43.3731	43.403	43.403
0.981	13.5627	37.7463	40.4478	39.2239	38.3433	38.2388	38.6119	39.1194	39.5522	39.8209	40.0299	40.194	40.3284	40.5224	40.6567	40.806	40.9403	41.0896	41.2239	41.3582	41.5373	41.6567	41.7761	41.8507	41.9403	42.0746	42.1791	42.2388	42.3284	42.403	42.5075	42.5672	42.6269	42.6418	42.7612	42.8507	42.8955	42.9552	43.0299	43.0746	43.1493	43.194	43.2239	43.2687	43.3284	43.403	43.4478	43.4925	43.4925
0.983	13.7761	37.9104	40.4627	39.209	38.2537	38.209	38.597	39.1493	39.5075	39.8507	40.0597	40.2687	40.403	40.5373	40.7164	40.8209	41.0299	41.1493	41.3134	41.4478	41.597	41.7015	41.791	41.9403	42.0597	42.1493	42.2239	42.2985	42.3881	42.4478	42.5373	42.6269	42.6716	42.7612	42.8358	42.9104	42.9851	43.0448	43.0746	43.1791	43.1642	43.2836	43.2836	43.3433	43.3731	43.4627	43.4925	43.5522	43.597
0.985	13.9597	38.1045	40.403	39.1045	38.194	38.194	38.597	39.1194	39.5224	39.8507	40.0597	40.2388	40.403	40.5522	40.7164	40.8955	41.0299	41.194	41.3582	41.5075	41.6269	41.7164	41.8806	41.9254	42.1194	42.1642	42.2836	42.3731	42.4478	42.5224	42.5821	42.6716	42.7164	42.806	42.8806	42.9403	43	43.0896	43.1343	43.1791	43.209	43.2537	43.3134	43.3731	43.4179	43.4627	43.5075	43.5522	43.6119
0.987	14.1478	38.3433	40.3731	39.0746	38.194	38.2239	38.6567	39.1791	39.5821	39.8955	40.1194	40.2985	40.4776	40.6716	40.791	40.9851	41.1343	41.2985	41.4328	41.5821	41.7015	41.8358	41.9403	42.1045	42.2239	42.2836	42.3731	42.4478	42.5224	42.597	42.7015	42.791	42.8806	42.9701	43	43.0746	43.1045	43.1791	43.194	43.2687	43.3731	43.3582	43.4328	43.4776	43.5373	43.5821	43.6418	43.6418	43.6567
0.989	14.4045	38.5373	40.3881	39.0448	38.194	38.2239	38.6567	39.194	39.597	39.9403	40.2239	40.3433	40.5373	40.7463	40.9104	41.0597	41.209	41.3881	41.5373	41.6716	41.8209	41.9701	42.0597	42.1791	42.2687	42.3134	42.4776	42.5522	42.6119	42.7015	42.791	42.8657	42.9851	43	43.0299	43.1343	43.194	43.2537	43.3134	43.3433	43.3881	43.4478	43.4776	43.5672	43.5821	43.6716	43.6866	43.7463	43.7313
0.991	14.6284	38.7313	40.403	38.9851	38.194	38.2239	38.6716	39.2388	39.6418	39.9851	40.2388	40.4179	40.6269	40.806	40.9552	41.1343	41.3433	41.4776	41.6567	41.806	41.9104	42.0448	42.1791	42.3134	42.3731	42.4776	42.5373	42.6567	42.7164	42.8507	42.8955	42.9552	43.0299	43.1194	43.1642	43.2239	43.3284	43.3433	43.4328	43.4627	43.4925	43.5672	43.5821	43.6418	43.6866	43.7164	43.806	43.806	43.8358
0.993	14.9	38.9104	40.3433	38.9403	38.1194	38.194	38.6866	39.2537	39.6567	39.9701	40.2388	40.4478	40.6567	40.8507	41.0299	41.194	41.3284	41.5373	41.6269	41.8209	42	42.1343	42.2537	42.3134	42.4179	42.5373	42.6269	42.7015	42.7761	42.8657	42.9403	42.9851	43.0746	43.1493	43.2239	43.3284	43.3433	43.403	43.4776	43.5075	43.5522	43.5821	43.6418	43.6567	43.7015	43.7612	43.791	43.791	43.8358
0.995	15.1493	39.1493	40.3433	38.9104	38.0896	38.209	38.7015	39.2537	39.7015	40.0149	40.2687	40.5075	40.6716	40.8806	41.0448	41.2687	41.4478	41.5821	41.7612	41.9552	42.0896	42.194	42.2985	42.403	42.5224	42.5821	42.7164	42.7612	42.8955	42.9552	43.0299	43.1045	43.1791	43.2388	43.3284	43.3433	43.4179	43.5373	43.5522	43.5672	43.6567	43.6716	43.7164	43.7612	43.806	43.8358	43.9104	43.8955	43.9552
0.997	15.4776	39.3731	40.2985	38.8507	38.0448	38.1493	38.6866	39.2388	39.6716	40.0149	40.2985	40.5075	40.7313	40.8955	41.1045	41.2687	41.4925	41.6269	41.806	41.9254	42.0896	42.2537	42.3284	42.4627	42.5522	42.7015	42.7463	42.8507	42.9254	43	43.0896	43.1642	43.2239	43.2985	43.3731	43.403	43.5224	43.5373	43.5522	43.6567	43.7015	43.7015	43.7313	43.806	43.8358	43.8657	43.9254	43.9552	44
0.999	15.791	39.5672	40.2985	38.8209	38.0448	38.1642	38.6866	39.2687	39.6866	40.0597	40.3284	40.5821	40.7761	40.9851	41.209	41.3731	41.5373	41.7463	41.8955	42.0746	42.209	42.2985	42.4328	42.5522	42.6716	42.7612	42.8358	42.9403	43	43.0896	43.1642	43.2388	43.2985	43.3731	43.4627	43.5224	43.5821	43.6269	43.6866	43.7015	43.7761	43.8209	43.8507	43.8955	43.9104	43.9701	43.9851	44.0448	44.0746
1.001	16.1642	39.8507	40.2836	38.7612	38.0299	38.194	38.6716	39.2537	39.7015	40.0896	40.3881	40.6119	40.8358	41.0299	41.209	41.4179	41.6119	41.806	41.9403	42.1194	42.2537	42.3881	42.5224	42.6119	42.7313	42.8358	42.9254	43	43.1045	43.1791	43.2388	43.3134	43.3731	43.4627	43.5373	43.6119	43.6269	43.7015	43.7313	43.806	43.8657	43.8358	43.9104	43.9254	43.9701	44.0448	44.0448	44.0746	44.1045
1.003	16.5821	40.0746	40.2687	38.7313	38	38.194	38.7313	39.2985	39.7313	40.0896	40.4179	40.6418	40.8507	41.0746	41.2537	41.4925	41.6716	41.8507	42.0597	42.194	42.3284	42.4627	42.5522	42.6866	42.8209	42.8806	43	43.1194	43.1791	43.2537	43.3284	43.4328	43.4925	43.5672	43.6119	43.6567	43.7313	43.7463	43.791	43.8507	43.8657	43.9254	43.9701	44	44.0746	44.0299	44.1343	44.1642	44.194
1.005	17.0448	40.3881	40.2537	38.6866	37.9851	38.209	38.7164	39.2836	39.7463	40.1493	40.403	40.6866	40.9254	41.1045	41.3582	41.5522	41.7164	41.8806	42.0597	42.2836	42.3582	42.5373	42.6567	42.7761	42.8657	42.9552	43.0597	43.1642	43.2388	43.3284	43.3731	43.4925	43.6119	43.597	43.6866	43.7463	43.7761	43.8358	43.8806	43.9552	43.9851	44.0149	44.0746	44.0896	44.1045	44.1791	44.209	44.209	44.2687
1.007	17.5821	40.6716	40.3284	38.6866	38	38.1791	38.7313	39.3284	39.7313	40.1343	40.4627	40.7313	40.9254	41.1791	41.4179	41.597	41.7761	42.0149	42.2239	42.2985	42.4925	42.6119	42.7313	42.8209	42.9254	43.0448	43.1642	43.2388	43.3582	43.4328	43.4925	43.5821	43.6269	43.6567	43.7612	43.8358	43.8806	43.9552	43.9552	44.0149	44.0597	44.0448	44.1045	44.1791	44.194	44.2537	44.2537	44.2836	44.3284
1.009	18.1493	40.9552	40.2687	38.6418	37.9701	38.1343	38.7015	39.2836	39.7313	40.1194	40.4478	40.7463	40.9254	41.1493	41.3731	41.6269	41.791	41.9701	42.209	42.3582	42.4627	42.6269	42.7463	42.9104	42.9701	43.0896	43.1493	43.3433	43.3731	43.4478	43.5075	43.6119	43.6567	43.7313	43.8209	43.8507	43.8955	43.9403	43.9851	44.0299	44.1194	44.0896	44.1642	44.209	44.2239	44.2985	44.3134	44.2985	44.3731
1.011	18.8358	41.2537	40.3134	38.6119	37.8955	38.1493	38.6866	39.2985	39.7612	40.1343	40.4328	40.7164	40.9552	41.1642	41.4328	41.6119	41.8507	42.0299	42.2239	42.3582	42.5224	42.6866	42.791	42.9254	43.0299	43.1194	43.2239	43.3134	43.4328	43.5373	43.6119	43.6567	43.7164	43.791	43.8209	43.8806	43.9851	44.0149	44.0448	44.0597	44.1642	44.1791	44.2239	44.2537	44.2537	44.2985	44.3582	44.403	44.3881
1.013	19.6119	41.6418	40.3582	38.6269	37.9552	38.1791	38.7164	39.3134	39.806	40.1493	40.5373	40.7463	41.0149	41.2687	41.4925	41.7015	41.9254	42.1194	42.3284	42.4627	42.597	42.7164	42.8806	43	43.1343	43.209	43.3433	43.4179	43.5373	43.5821	43.7015	43.7164	43.806	43.8955	43.9254	43.9851	44.0299	44.1194	44.1493	44.1642	44.209	44.2836	44.2985	44.3582	44.3731	44.403	44.4328	44.4776	44.4925
1.015	20.4925	42.0448	40.3881	38.6418	37.9701	38.2388	38.7761	39.3134	39.7612	40.1493	40.5075	40.791	41.0448	41.2687	41.5373	41.7463	41.9403	42.1642	42.3284	42.4925	42.6269	42.8358	42.9104	43.0299	43.1493	43.2388	43.3284	43.4627	43.5373	43.6418	43.7164	43.791	43.8209	43.9403	44	44.0448	44.1194	44.1791	44.1493	44.2537	44.2985	44.3582	44.3582	44.3582	44.403	44.4776	44.4925	44.5373	44.5522
1.017	21.5224	42.3881	40.4478	38.6119	37.9851	38.2388	38.7612	39.3284	39.806	40.194	40.5224	40.806	41.0448	41.3433	41.5522	41.7463	41.9552	42.194	42.3731	42.5373	42.6866	42.8507	42.9552	43.0597	43.194	43.3284	43.3881	43.5522	43.6418	43.6866	43.7761	43.8358	43.9403	43.9851	44.0746	44.1045	44.209	44.1791	44.2687	44.2985	44.3284	44.3731	44.4179	44.4179	44.4925	44.4925	44.5672	44.597	44.6119
1.019	22.6716	42.791	40.4627	38.6269	38	38.2537	38.791	39.3433	39.806	40.1791	40.4925	40.791	41.0746	41.3284	41.5821	41.7761	42.0149	42.2239	42.403	42.5522	42.7313	42.8507	43.0149	43.1045	43.2388	43.3284	43.4328	43.5821	43.6567	43.7164	43.806	43.8806	43.9701	44.0448	44.0597	44.1642	44.2239	44.2687	44.2985	44.3881	44.403	44.4328	44.4478	44.5224	44.4925	44.5821	44.597	44.6269	44.6418
1.021	24.0448	43.2239	40.5672	38.6567	38	38.2537	38.806	39.3433	39.8507	40.209	40.5522	40.8209	41.0597	41.3284	41.5821	41.806	42.0299	42.2239	42.4179	42.5522	42.7463	42.9104	43.0448	43.1642	43.2836	43.3731	43.5075	43.597	43.6716	43.7761	43.8806	43.9104	43.9851	44.0746	44.0896	44.1791	44.2687	44.3433	44.3731	44.3881	44.4328	44.4478	44.4925	44.4925	44.6119	44.6269	44.6418	44.7015	44.7015
1.023	25.5821	43.7612	40.7463	38.791	38.1493	38.4179	38.9104	39.4925	39.9254	40.3134	40.6716	40.9552	41.209	41.4627	41.7164	41.9254	42.1791	42.3731	42.5672	42.7313	42.8955	43.0149	43.1642	43.2836	43.4478	43.5672	43.6269	43.7463	43.8657	43.9403	44.0149	44.0746	44.1642	44.2239	44.2836	44.3582	44.4328	44.4627	44.4627	44.5522	44.5522	44.6119	44.6567	44.7015	44.7015	44.791	44.806	44.8657	44.8806
1.025	27.4478	44.1343	40.7463	38.7313	38.0896	38.3881	38.8955	39.403	39.8657	40.2239	40.5821	40.8358	41.0597	41.3433	41.597	41.806	42.0746	42.2836	42.4328	42.6418	42.8209	42.9552	43.1045	43.2388	43.2985	43.4627	43.5821	43.6716	43.7463	43.8358	43.9254	44.0299	44.0746	44.1343	44.209	44.2687	44.3284	44.3433	44.4328	44.4776	44.5224	44.5224	44.5821	44.6716	44.6418	44.7015	44.7463	44.7612	44.791
1.027	29.4925	44.597	40.8209	38.7313	38.1343	38.4179	38.9104	39.403	39.806	40.209	40.5821	40.8209	41.1343	41.3731	41.597	41.8507	42.0746	42.2985	42.4776	42.6119	42.7761	42.9552	43.0896	43.2388	43.3134	43.4627	43.5672	43.6866	43.7612	43.8507	43.9254	44	44.0597	44.1343	44.209	44.2836	44.3731	44.4328	44.4179	44.4478	44.4925	44.5373	44.6119	44.6567	44.6716	44.6567	44.7463	44.7164	44.8209
1.029	31.8806	45.1045	40.8955	38.8209	38.194	38.4776	38.9701	39.4478	39.8955	40.2239	40.5821	40.8507	41.1045	41.3582	41.6119	41.8358	42.0746	42.2985	42.4328	42.6269	42.8209	42.9403	43.0746	43.209	43.3433	43.4627	43.5672	43.6567	43.7313	43.8806	43.9104	43.9851	44.1045	44.1343	44.209	44.2836	44.3284	44.403	44.403	44.4627	44.5373	44.5522	44.6119	44.6567	44.7015	44.7313	44.7463	44.791	44.806
1.031	34.597	45.5224	41	38.8657	38.2239	38.4925	38.9552	39.4478	39.8657	40.209	40.5373	40.8358	41.0896	41.3284	41.5373	41.7761	42.0448	42.2239	42.3881	42.6119	42.7612	42.8955	43.0448	43.194	43.3284	43.403	43.5672	43.6418	43.7463	43.791	43.9552	43.9701	44.0597	44.0896	44.1642	44.2537	44.3284	44.3433	44.4179	44.4328	44.4925	44.5672	44.597	44.6119	44.6418	44.6567	44.7164	44.7612	44.7463
1.033	37.6716	45.9701	41.0746	38.8657	38.2836	38.5224	39.0149	39.4776	39.8657	40.1642	40.5224	40.7612	41.0448	41.2836	41.5224	41.7463	41.9701	42.1791	42.3433	42.5522	42.6866	42.8657	42.9851	43.1493	43.2537	43.3582	43.4776	43.5672	43.7015	43.7761	43.8358	43.9403	44	44.0746	44.1493	44.2388	44.2388	44.3284	44.3582	44.4328	44.4478	44.4776	44.4925	44.597	44.6119	44.6567	44.7015	44.7015	44.7313
1.035	41.1045	46.4179	41.1343	38.8955	38.2687	38.5224	39.0149	39.4478	39.8806	40.1791	40.4179	40.7612	40.9552	41.2239	41.4776	41.7015	41.9104	42.1493	42.2985	42.4478	42.6269	42.791	42.9254	43.0299	43.1642	43.2836	43.4179	43.5373	43.6119	43.6716	43.7761	43.8657	43.9403	43.9851	44.0597	44.0746	44.1791	44.2985	44.2836	44.3433	44.3731	44.4179	44.4776	44.4776	44.5373	44.5522	44.597	44.6119	44.6716
1.037	44.9104	46.8955	41.194	38.9254	38.3433	38.597	39.0448	39.4776	39.791	40.1194	40.4478	40.7015	40.9403	41.194	41.4328	41.6418	41.8657	42.0597	42.2537	42.4179	42.5821	42.7313	42.8806	43	43.1194	43.2239	43.3284	43.4478	43.5821	43.6716	43.6866	43.806	43.8358	43.9254	44	44.0597	44.1343	44.194	44.2239	44.2687	44.3134	44.3582	44.403	44.4328	44.4328	44.4925	44.5373	44.5522	44.6269
1.039	49.0746	47.3284	41.2985	39.0448	38.4478	38.6716	39.1343	39.4776	39.8507	40.1642	40.4328	40.6716	40.8806	41.1194	41.4179	41.597	41.8209	42.0746	42.2239	42.3582	42.5224	42.6866	42.806	42.9254	43.0746	43.1791	43.2985	43.3731	43.4478	43.5821	43.6716	43.7164	43.806	43.8657	43.9254	43.9701	44.0597	44.0896	44.209	44.194	44.2836	44.2836	44.3284	44.3881	44.403	44.4478	44.4776	44.5373	44.4925
1.041	53.597	47.7463	41.3731	39.0448	38.4478	38.7164	39.1194	39.4776	39.8358	40.1045	40.3433	40.6269	40.8507	41.0448	41.2836	41.5075	41.7463	41.9254	42.1493	42.2985	42.4179	42.5821	42.7015	42.8209	42.9701	43.0448	43.1642	43.2836	43.3582	43.4627	43.5373	43.6418	43.7015	43.7164	43.8209	43.8955	43.9403	44.0448	44.0299	44.0746	44.1343	44.1493	44.194	44.2687	44.2985	44.3433	44.3881	44.3881	44.4328
1.043	58.2985	48.1343	41.4328	39.1194	38.5522	38.7761	39.194	39.5373	39.8358	40.0896	40.3433	40.5522	40.791	41.0149	41.2687	41.4627	41.6716	41.8657	42.0597	42.2239	42.3433	42.5075	42.6119	42.7313	42.8358	42.9552	43.0896	43.1642	43.2537	43.3433	43.4478	43.5224	43.6119	43.6716	43.7015	43.7761	43.8657	43.8955	43.9701	44	44.0448	44.0896	44.1194	44.1642	44.1791	44.194	44.2537	44.2836	44.3284
1.045	63.194	48.4627	41.4776	39.1642	38.6119	38.8209	39.194	39.5075	39.7761	40.0448	40.2985	40.5224	40.7313	40.9552	41.194	41.4328	41.5821	41.7612	41.9403	42.1194	42.2687	42.3881	42.5373	42.6567	42.7761	42.8358	42.9701	43.0299	43.1791	43.2537	43.3284	43.3731	43.4776	43.5522	43.6269	43.6716	43.7015	43.791	43.8209	43.8657	43.9104	43.9701	44.0149	44.0448	44.0448	44.0896	44.1194	44.1791	44.194
1.047	68.1045	48.791	41.5522	39.1791	38.6567	38.8507	39.209	39.5224	39.7313	40	40.2239	40.4328	40.6716	40.8806	41.1045	41.2836	41.4776	41.6716	41.8507	42.0299	42.1343	42.2985	42.4179	42.4776	42.6567	42.7612	42.8358	42.9403	43	43.0896	43.194	43.2239	43.3284	43.4179	43.4478	43.5672	43.597	43.6269	43.6866	43.7164	43.7761	43.791	43.8209	43.8806	43.9552	43.9552	43.9552	43.9701	44.0448
1.049	72.8806	48.9552	41.5075	39.1642	38.6418	38.8507	39.194	39.4328	39.7164	39.9254	40.1045	40.3731	40.5672	40.7313	40.9403	41.1642	41.3284	41.4925	41.6866	41.8358	42	42.1194	42.2537	42.3881	42.4627	42.5522	42.6418	42.7313	42.8507	42.8955	42.9701	43.0746	43.1194	43.1791	43.2836	43.3284	43.4328	43.4478	43.4776	43.5522	43.5821	43.6269	43.6716	43.6866	43.7164	43.7761	43.8209	43.8358	43.8507
1.051	77.3134	49.2239	41.5522	39.2388	38.7313	38.8955	39.209	39.4925	39.6866	39.9104	40.0746	40.2537	40.4627	40.7015	40.9254	41.0746	41.2537	41.4328	41.5821	41.7463	41.8806	42.0448	42.1343	42.2687	42.3582	42.4179	42.5224	42.6567	42.7313	42.8209	42.8955	42.9552	43.0299	43.0746	43.1343	43.209	43.2537	43.3731	43.3433	43.3881	43.4328	43.5075	43.5373	43.5522	43.6119	43.6418	43.7164	43.7313	43.7164
1.053	81.2836	49.3881	41.5373	39.2239	38.7463	38.8955	39.2239	39.4478	39.6567	39.8358	40.0448	40.2239	40.3881	40.5522	40.791	40.9851	41.1493	41.3134	41.4627	41.6269	41.7463	41.8657	42.0299	42.1045	42.2388	42.2985	42.403	42.4925	42.5672	42.6567	42.6866	42.791	42.8806	42.9254	43	43.0448	43.0896	43.1791	43.194	43.2836	43.2836	43.2985	43.3284	43.3881	43.4478	43.5075	43.5075	43.5522	43.5522
1.055	84.6716	49.5075	41.5522	39.2836	38.791	38.9851	39.209	39.4328	39.6269	39.806	39.9701	40.1493	40.2985	40.5224	40.7463	40.8806	41.1045	41.209	41.3881	41.5075	41.6418	41.791	41.8806	41.9552	42.0896	42.1791	42.2687	42.3433	42.4478	42.5224	42.5821	42.6567	42.7164	42.806	42.8657	42.9254	42.9552	43.0299	43.0746	43.1194	43.1343	43.1791	43.2388	43.2687	43.3134	43.3134	43.3731	43.403	43.4179
1.057	87.2985	49.4478	41.4627	39.2388	38.806	38.9254	39.209	39.3731	39.5522	39.7313	39.9254	40.0597	40.2388	40.403	40.6119	40.7313	40.9104	41.0597	41.209	41.3731	41.4776	41.6418	41.6567	41.791	41.9254	41.9851	42.1194	42.194	42.2537	42.3284	42.4179	42.5075	42.5522	42.5821	42.6567	42.7164	42.806	42.8358	42.8657	42.9104	42.9552	43.0299	43.0299	43.0299	43.1194	43.1343	43.1791	43.194	43.2388
1.059	89.0896	49.3881	41.4179	39.2537	38.791	38.9403	39.1493	39.3433	39.5075	39.6716	39.806	40	40.0896	40.2687	40.4627	40.6567	40.791	40.9701	41.0896	41.2388	41.3582	41.4478	41.5821	41.6866	41.7612	41.8507	41.9403	42.0448	42.1493	42.194	42.2537	42.3284	42.4179	42.4179	42.5075	42.5373	42.5672	42.6716	42.7015	42.7463	42.7612	42.8358	42.8358	42.8955	42.9104	42.9403	43.0299	43.0149	43.0597
1.061	90.1194	49.194	41.2985	39.194	38.7612	38.9104	39.1194	39.3134	39.4328	39.5522	39.6866	39.8358	40	40.1493	40.3582	40.5075	40.6567	40.8209	40.9254	41.0597	41.1791	41.2985	41.403	41.4776	41.5821	41.6866	41.7463	41.8358	41.8955	42	42.0448	42.1343	42.209	42.2687	42.3134	42.3582	42.4328	42.4925	42.4776	42.5522	42.6269	42.597	42.6567	42.7015	42.7015	42.7612	42.7612	42.8507	42.8358
1.063	90.2985	48.9403	41.194	39.194	38.791	38.8806	39.0597	39.2537	39.3731	39.4776	39.6269	39.7761	39.9104	40.0597	40.2537	40.3881	40.5672	40.6866	40.8358	40.9254	41.0448	41.1493	41.2537	41.3433	41.4478	41.5075	41.6119	41.7015	41.791	41.806	41.9104	41.9851	42.0746	42.1343	42.1493	42.209	42.2836	42.3284	42.3582	42.403	42.4328	42.4925	42.4776	42.5224	42.5522	42.597	42.6418	42.6418	42.6866
1.065	89.8358	48.6716	41.0746	39.1194	38.7463	38.8657	39.0149	39.209	39.2836	39.4179	39.5075	39.6716	39.8209	39.9851	40.1343	40.2388	40.4627	40.5522	40.7164	40.806	40.9254	41.0299	41.1045	41.1791	41.2836	41.3881	41.4627	41.5373	41.6119	41.6716	41.7612	41.8209	41.8507	41.9552	41.9851	42.0746	42.1642	42.1642	42.1791	42.2388	42.2687	42.2836	42.3433	42.3731	42.403	42.4627	42.4776	42.4925	42.5075
1.067	88.8657	48.2985	40.9552	39.0746	38.7015	38.806	38.9701	39.1493	39.2537	39.3134	39.4328	39.5672	39.6866	39.8657	40.0299	40.1791	40.3134	40.4328	40.5821	40.6866	40.791	40.8507	41	41.0896	41.1642	41.2388	41.3582	41.403	41.4925	41.5224	41.5672	41.6866	41.7164	41.791	41.806	41.8955	41.9254	42	42.0597	42.0448	42.0896	42.1642	42.194	42.209	42.2388	42.2687	42.2985	42.3134	42.3731
1.069	87.3284	47.8955	40.7463	38.9851	38.6716	38.7761	38.9403	39.0149	39.1791	39.2239	39.3582	39.4627	39.5821	39.7463	39.8955	40.0597	40.1791	40.3433	40.4478	40.5672	40.6866	40.7612	40.8209	40.9403	40.9701	41.1045	41.1343	41.2537	41.2985	41.3731	41.4179	41.5224	41.597	41.6119	41.6866	41.7164	41.806	41.8507	41.8657	41.9104	41.9851	41.9851	42.0149	42.0597	42.0896	42.1343	42.1791	42.1791	42.209
1.071	85.4478	47.403	40.6418	38.9701	38.6418	38.7313	38.8657	38.9701	39.0597	39.1642	39.2985	39.3881	39.5075	39.6418	39.791	39.9552	40.0597	40.1791	40.3433	40.4478	40.5224	40.6269	40.7612	40.8209	40.8955	40.9254	41.0597	41.0746	41.194	41.2836	41.2985	41.3433	41.403	41.4776	41.4925	41.5821	41.6119	41.6866	41.7164	41.7761	41.7463	41.8358	41.8657	41.8955	41.9701	41.9552	42	42.0448	42.0299
1.073	83.2836	46.806	40.4179	38.8358	38.5224	38.6418	38.791	38.8806	38.9403	39.0448	39.1791	39.2985	39.403	39.5224	39.6866	39.806	39.9701	40.0448	40.1791	40.3134	40.403	40.4925	40.5672	40.7015	40.7313	40.8358	40.8507	40.9851	41.0149	41.0597	41.1343	41.1642	41.2537	41.3433	41.3731	41.4627	41.4627	41.5075	41.5373	41.597	41.6567	41.7015	41.7164	41.7313	41.7761	41.791	41.806	41.8657	41.9104
1.075	80.8507	46.2239	40.2388	38.7463	38.5373	38.5821	38.7015	38.8209	38.8955	38.9701	39.0746	39.1791	39.2836	39.4478	39.5672	39.6866	39.8507	39.9552	40.0448	40.1642	40.2836	40.3433	40.4627	40.5075	40.597	40.7015	40.7612	40.791	40.8955	40.9701	41.0299	41.0896	41.1343	41.194	41.2388	41.2836	41.3284	41.3881	41.4328	41.4478	41.5224	41.5224	41.5373	41.5821	41.6269	41.6418	41.7313	41.7015	41.7313
1.077	78.2239	45.5522	40.0299	38.6567	38.4328	38.5373	38.6119	38.7164	38.791	38.8806	38.9701	39.0896	39.209	39.3433	39.4627	39.6269	39.7463	39.8657	39.9701	40.0896	40.1493	40.2388	40.2985	40.403	40.5075	40.5522	40.6567	40.7015	40.7761	40.806	40.8806	40.9254	41.0299	41.0448	41.1045	41.1642	41.2388	41.2537	41.2687	41.3433	41.3582	41.3881	41.4478	41.4478	41.4925	41.5224	41.5522	41.5672	41.6119
1.079	75.4925	44.9104	39.791	38.5522	38.3134	38.3731	38.5075	38.597	38.6716	38.7463	38.8806	38.9851	39.1194	39.2239	39.3582	39.4925	39.5672	39.7313	39.8209	39.9254	40.0299	40.1045	40.1642	40.2687	40.3582	40.403	40.4478	40.5821	40.6418	40.7164	40.7612	40.8358	40.8507	40.8955	40.9701	41	41.0448	41.1045	41.1493	41.1791	41.209	41.2388	41.2537	41.3284	41.3284	41.3881	41.403	41.4179	41.4478
1.081	72.5672	44.2388	39.6269	38.4627	38.2537	38.2985	38.4328	38.5224	38.5821	38.6866	38.7313	38.8806	38.9851	39.1194	39.2537	39.3731	39.4776	39.597	39.7313	39.8209	39.9254	40	40.0746	40.1343	40.2388	40.2985	40.3881	40.4478	40.5224	40.5522	40.6119	40.6716	40.7612	40.806	40.8507	40.9104	40.9552	41	41.0149	41.0597	41.0896	41.1045	41.1642	41.1642	41.209	41.209	41.2985	41.2687	41.3582
1.083	69.5672	43.5672	39.403	38.3433	38.1493	38.209	38.3284	38.4179	38.5075	38.5522	38.6716	38.7612	38.8507	39.0149	39.1791	39.2687	39.403	39.5224	39.6119	39.7164	39.806	39.8955	39.9701	40.0597	40.0896	40.1642	40.2239	40.2985	40.3284	40.4328	40.5075	40.5373	40.6269	40.6269	40.7164	40.7761	40.8209	40.8507	40.8806	40.9403	40.9403	41.0149	41.0149	41.0299	41.0896	41.1194	41.1343	41.1642	41.209
1.085	66.5821	42.8955	39.2537	38.194	38.0746	38.0896	38.2239	38.2985	38.3881	38.4627	38.5821	38.6567	38.806	38.9403	39.0299	39.209	39.2985	39.3582	39.4925	39.597	39.6716	39.791	39.8507	39.9403	40.0149	40.0597	40.1493	40.209	40.2687	40.3134	40.403	40.4925	40.4925	40.5224	40.597	40.6418	40.7164	40.7164	40.7612	40.806	40.8507	40.8657	40.8955	40.9403	40.9403	41	41.0448	41.0597	41.0746
1.087	63.5075	42.2388	39	38.0597	37.9254	37.9701	38.0448	38.1791	38.2836	38.3284	38.4478	38.5522	38.6716	38.806	38.9254	39.0597	39.1791	39.2985	39.3433	39.4478	39.5672	39.6418	39.7313	39.7463	39.8657	39.9403	40	40.0746	40.1045	40.1791	40.194	40.2985	40.3433	40.3881	40.4627	40.5075	40.5224	40.6119	40.6567	40.6866	40.7015	40.7313	40.7761	40.7761	40.8209	40.8358	40.9104	40.8806	40.9403
1.089	60.5075	41.597	38.7761	37.9552	37.8209	37.8806	38	38.1045	38.1642	38.2239	38.3582	38.4776	38.5522	38.6866	38.8209	38.9552	39.0597	39.209	39.2836	39.3731	39.4478	39.5224	39.6269	39.6866	39.7164	39.8358	39.8955	39.9701	40.0149	40.1045	40.1045	40.1791	40.2537	40.2985	40.3284	40.3731	40.4478	40.4925	40.5522	40.597	40.6119	40.6866	40.6716	40.6866	40.7015	40.7612	40.806	40.806	40.8507
1.091	57.4925	41.0448	38.6418	37.8507	37.7164	37.791	37.9254	38.0149	38.0896	38.1493	38.2388	38.3582	38.5075	38.6119	38.7164	38.8806	38.9851	39.0896	39.2239	39.2985	39.3433	39.4328	39.4925	39.597	39.6567	39.7612	39.806	39.8507	39.9552	40	40.0597	40.0896	40.194	40.194	40.2537	40.3284	40.3582	40.3881	40.4328	40.4478	40.5224	40.5373	40.5672	40.6269	40.6418	40.6866	40.7164	40.7164	40.7463
1.093	54.5821	40.4478	38.4776	37.791	37.6418	37.7164	37.806	37.9104	37.9701	38.0896	38.194	38.3134	38.403	38.5672	38.6716	38.806	38.9104	39.0149	39.1194	39.2388	39.2836	39.3731	39.4478	39.5075	39.6119	39.6866	39.7313	39.7761	39.8358	39.9254	39.9552	40.0299	40.0746	40.1343	40.209	40.2388	40.2836	40.3134	40.3433	40.403	40.4478	40.4627	40.5075	40.5075	40.5224	40.597	40.6418	40.6716	40.6716
1.095	51.8507	40	38.2836	37.6567	37.5224	37.5821	37.7164	37.806	37.9254	38	38.0746	38.1791	38.3134	38.4627	38.5821	38.6716	38.806	38.8657	39.0299	39.1194	39.209	39.2985	39.3284	39.403	39.4925	39.5522	39.6119	39.7313	39.7761	39.8209	39.8657	39.9254	40	40.0149	40.0746	40.0896	40.1642	40.2239	40.2388	40.2687	40.3433	40.3433	40.3881	40.4179	40.4627	40.4627	40.5224	40.5672	40.5821
1.097	49.2239	39.5075	38.1343	37.5373	37.4328	37.4776	37.6119	37.7612	37.806	37.8955	38	38.1194	38.2388	38.3582	38.4925	38.597	38.7015	38.806	38.9254	39.0149	39.1194	39.194	39.2836	39.3433	39.403	39.4627	39.5373	39.597	39.6716	39.7313	39.806	39.8209	39.9104	39.9552	40.0299	40.0746	40.1045	40.0896	40.1493	40.209	40.2239	40.2687	40.3433	40.3433	40.3582	40.4179	40.4328	40.4627	40.5224
1.099	46.806	39.0299	37.9552	37.4179	37.2985	37.3582	37.4776	37.597	37.7313	37.8209	37.9254	38.0299	38.1194	38.2687	38.3881	38.5075	38.6269	38.7313	38.8209	38.9254	38.9701	39.0896	39.1791	39.2388	39.3134	39.3582	39.4328	39.5075	39.5672	39.6269	39.6567	39.7313	39.791	39.8358	39.8955	39.9104	40	40.0448	40.0299	40.0896	40.1343	40.1791	40.194	40.209	40.2388	40.3134	40.3284	40.3433	40.3731
1.101	44.5075	38.6866	37.806	37.3284	37.2239	37.2687	37.3881	37.5522	37.6269	37.7313	37.8657	37.9851	38.0896	38.1642	38.3284	38.4328	38.5672	38.6269	38.7164	38.8209	38.9254	39	39.0746	39.1493	39.2537	39.3284	39.3433	39.403	39.4925	39.5373	39.6269	39.6716	39.7015	39.7463	39.8507	39.9104	39.8955	39.9552	40	40.0299	40.0597	40.1045	40.1045	40.194	40.2239	40.2239	40.2687	40.2687	40.3134
1.103	42.4627	38.3731	37.7313	37.2687	37.1791	37.2239	37.3284	37.4627	37.5522	37.7015	37.791	37.9254	38.0299	38.1343	38.2239	38.3731	38.4776	38.597	38.7015	38.7761	38.8806	38.9552	39.0149	39.1194	39.1791	39.2537	39.3134	39.403	39.4328	39.5075	39.5672	39.6418	39.6716	39.7164	39.7463	39.8358	39.8806	39.9104	39.9851	39.9851	40.0149	40.0299	40.0746	40.1045	40.1045	40.194	40.2388	40.2388	40.2687
1.105	40.7164	37.9851	37.6119	37.1642	37.0299	37.1343	37.209	37.3881	37.4925	37.5821	37.7313	37.806	37.9254	38.0448	38.1791	38.2985	38.4328	38.4925	38.597	38.6866	38.7761	38.8955	38.9552	39.0597	39.1045	39.1493	39.2537	39.2985	39.3582	39.4179	39.4627	39.5075	39.597	39.6418	39.7015	39.7313	39.791	39.806	39.8657	39.9104	39.9254	39.9851	40.0149	40.0746	40.0597	40.0896	40.1194	40.1791	40.1791
1.107	39.1343	37.791	37.4776	37.1045	37.0149	37.0299	37.1791	37.3284	37.4328	37.5672	37.6567	37.791	37.8806	37.9851	38.1343	38.2388	38.3433	38.4627	38.5522	38.6418	38.7015	38.806	38.9104	38.9851	39.0448	39.1194	39.1791	39.2537	39.3582	39.3582	39.4328	39.4925	39.5224	39.597	39.6119	39.6716	39.7463	39.7612	39.806	39.8358	39.9104	39.9403	39.9552	39.9552	40	40.0448	40.0597	40.0896	40.1343
1.109	37.7612	37.4925	37.4179	37.0299	36.9254	37	37.1493	37.2537	37.3582	37.4776	37.6269	37.7463	37.8358	37.9552	38.0746	38.194	38.2836	38.3582	38.5075	38.597	38.6716	38.7313	38.8358	38.9104	38.9701	39.0746	39.1343	39.209	39.2687	39.3134	39.3731	39.4328	39.4776	39.5224	39.5821	39.6418	39.7015	39.7164	39.7612	39.7761	39.8358	39.8806	39.8955	39.9403	39.9701	39.9851	40.0597	40.0597	40.1194
1.111	36.5821	37.3284	37.3433	36.9701	36.8358	36.9254	37.0448	37.209	37.3134	37.403	37.5373	37.6269	37.7761	37.8955	37.9851	38.1045	38.194	38.3134	38.4328	38.5075	38.5821	38.6866	38.791	38.806	38.9254	38.9851	39.0597	39.1045	39.1791	39.2985	39.3134	39.3284	39.403	39.4925	39.4925	39.5522	39.597	39.6716	39.7164	39.7313	39.791	39.8209	39.8358	39.8955	39.9104	39.9403	39.9851	40.0149	40.0299
1.113	35.597	37.1194	37.209	36.8507	36.7463	36.8209	36.9552	37.0896	37.209	37.3284	37.4179	37.5373	37.6567	37.806	37.9104	38.0299	38.1493	38.209	38.3134	38.3881	38.5373	38.5821	38.6567	38.7313	38.791	38.8806	38.9552	39.0299	39.1194	39.1493	39.209	39.2836	39.3433	39.3433	39.4179	39.4776	39.5075	39.5672	39.5821	39.6716	39.6716	39.6866	39.7612	39.791	39.806	39.8507	39.8955	39.9254	39.9403
1.115	34.6716	36.9851	37.1493	36.8507	36.7463	36.7761	36.9104	37.1045	37.194	37.2985	37.3881	37.5224	37.6716	37.7761	37.8657	37.9701	38.1194	38.209	38.2836	38.403	38.4776	38.5672	38.6269	38.7164	38.791	38.8358	38.9254	39	39.0746	39.1493	39.2239	39.2985	39.3134	39.3731	39.403	39.4478	39.4925	39.5373	39.5821	39.6119	39.6567	39.7015	39.7313	39.7313	39.791	39.8209	39.8507	39.8955	39.9403
1.117	33.9701	36.8358	37.1343	36.8209	36.6716	36.7463	36.8806	37.0299	37.1343	37.2687	37.3881	37.4776	37.5821	37.7313	37.8806	37.9701	38.0597	38.1493	38.2687	38.3433	38.4179	38.5075	38.5821	38.6716	38.7463	38.806	38.8806	38.9254	39.0597	39.0746	39.1343	39.2239	39.2687	39.3284	39.3433	39.403	39.4478	39.5075	39.5224	39.5672	39.6119	39.6418	39.6866	39.6866	39.7463	39.791	39.8358	39.8507	39.8955
1.119	33.3433	36.7761	37.1045	36.7761	36.6567	36.7463	36.8358	37	37.1045	37.2388	37.3433	37.4627	37.5821	37.7164	37.806	37.9254	38.0149	38.1493	38.209	38.3433	38.3731	38.5075	38.5672	38.6269	38.7313	38.791	38.8507	38.9403	38.9851	39.0597	39.1194	39.194	39.2537	39.2836	39.3433	39.403	39.4179	39.4925	39.4925	39.5672	39.597	39.6269	39.6716	39.7015	39.7164	39.7761	39.806	39.8507	39.8806
1.121	32.8657	36.6716	37.0448	36.7463	36.6119	36.6269	36.791	36.9104	37.0896	37.1642	37.2985	37.4179	37.5075	37.6418	37.7612	37.8806	37.9403	38.0597	38.1493	38.2388	38.3284	38.4179	38.4478	38.5672	38.6418	38.7015	38.791	38.8806	38.9254	38.9851	39.0448	39.0896	39.209	39.2239	39.2836	39.3134	39.3731	39.403	39.4478	39.4925	39.5075	39.5522	39.5672	39.6567	39.6567	39.7164	39.7463	39.7612	39.7761
1.123	32.3881	36.6269	37.0149	36.7313	36.6269	36.6418	36.7612	36.9104	37.0299	37.1493	37.2687	37.3731	37.4776	37.5522	37.7164	37.806	37.9403	38.0299	38.1194	38.209	38.2985	38.3582	38.4627	38.5522	38.6567	38.6716	38.7463	38.8209	38.8806	38.9403	39	39.0896	39.1194	39.1642	39.2239	39.2985	39.3284	39.403	39.4328	39.4478	39.5075	39.5373	39.5821	39.597	39.6418	39.6866	39.7164	39.7612	39.791
1.125	32.0597	36.7463	37.2388	36.8657	36.7463	36.791	36.8806	37.0448	37.1791	37.2537	37.4179	37.4776	37.6269	37.7313	37.8507	37.9403	38.0448	38.1791	38.2537	38.3433	38.4478	38.5373	38.597	38.6716	38.7313	38.806	38.8955	38.9851	39.0149	39.0896	39.1493	39.2388	39.2687	39.3134	39.3881	39.4478	39.4925	39.5373	39.5672	39.597	39.6119	39.6866	39.7015	39.7612	39.791	39.806	39.8806	39.8507	39.8955
1.127	31.9403	36.597	37.0597	36.7612	36.597	36.6567	36.7761	36.9552	37.0448	37.1493	37.2388	37.3881	37.4925	37.597	37.6716	37.8358	37.8955	37.9851	38.1343	38.209	38.2537	38.3731	38.4627	38.5373	38.6269	38.6866	38.7463	38.8209	38.8955	38.9552	39.0149	39.0597	39.1493	39.194	39.2388	39.2836	39.3433	39.403	39.4328	39.4179	39.5075	39.5224	39.5821	39.597	39.6269	39.7015	39.7164	39.7761	39.7761
1.129	31.5821	36.5672	37.0448	36.7463	36.5821	36.6119	36.7313	36.8955	37.0149	37.0746	37.209	37.3433	37.4328	37.5075	37.6716	37.7761	37.8657	37.9403	38.0448	38.1493	38.2239	38.3134	38.403	38.4627	38.5522	38.6269	38.7015	38.7463	38.8358	38.8955	38.9701	39.0299	39.0896	39.1194	39.1791	39.2537	39.2985	39.3134	39.3731	39.4179	39.403	39.5075	39.5224	39.5522	39.5821	39.6269	39.6567	39.7164	39.7463
1.131	31.3582	36.5821	37.0448	36.7015	36.5522	36.597	36.7164	36.8209	37.0149	37.1194	37.194	37.2836	37.3881	37.4925	37.5821	37.7015	37.8209	37.9254	38.0597	38.1045	38.2239	38.2985	38.3731	38.4627	38.5373	38.5821	38.6567	38.7463	38.7761	38.8507	38.9403	38.9851	39.0299	39.0896	39.1493	39.194	39.2836	39.2836	39.3134	39.3881	39.403	39.4776	39.4925	39.5224	39.5522	39.597	39.6269	39.6866	39.7164
1.133	31.2388	36.5522	37.0448	36.7164	36.5522	36.5821	36.7164	36.8358	36.9552	37.0597	37.1791	37.2985	37.3731	37.4776	37.6119	37.7164	37.806	37.8955	38.0149	38.1045	38.1493	38.2537	38.3134	38.3731	38.4776	38.5672	38.6269	38.6567	38.7612	38.8507	38.8657	38.9851	39.0149	39.0448	39.1493	39.209	39.2388	39.2687	39.2985	39.3433	39.403	39.4179	39.4925	39.4925	39.5522	39.597	39.6119	39.6418	39.6716
1.135	31.1493	36.597	37.0746	36.7015	36.5672	36.5672	36.7015	36.8507	36.9701	37.0597	37.1642	37.2537	37.3433	37.4478	37.5672	37.6866	37.791	37.8657	37.9701	38.0597	38.1791	38.209	38.2985	38.3582	38.4627	38.5075	38.597	38.6567	38.7612	38.7761	38.8657	38.9403	39.0299	39.0597	39.1045	39.1642	39.2388	39.2985	39.2985	39.3433	39.3731	39.403	39.4627	39.5075	39.4925	39.5522	39.6119	39.6716	39.6716
1.137	31.1045	36.5821	37.1194	36.7313	36.5075	36.5672	36.6567	36.791	36.9403	37.0299	37.1343	37.2239	37.2985	37.403	37.5075	37.6567	37.7612	37.8209	37.9104	38.0299	38.0746	38.1642	38.2239	38.3433	38.4179	38.4925	38.5522	38.6418	38.7015	38.7463	38.8209	38.8806	38.9552	38.9701	39.0448	39.0896	39.1642	39.2239	39.2537	39.3134	39.3134	39.3731	39.403	39.4328	39.4925	39.5224	39.5522	39.5373	39.6119
1.139	31.0299	36.6119	37.0597	36.7164	36.5522	36.5373	36.6716	36.7612	36.8955	36.9851	37.1194	37.194	37.2687	37.3881	37.5075	37.597	37.6866	37.8209	37.8657	37.9701	38.0597	38.1642	38.209	38.2687	38.3582	38.4179	38.5373	38.597	38.6418	38.7164	38.7761	38.8507	38.9104	38.9701	39.0149	39.1045	39.1493	39.209	39.2239	39.2537	39.3134	39.3134	39.3731	39.3731	39.4328	39.5075	39.5373	39.5672	39.597
1.141	31.0299	36.6716	37.1343	36.7761	36.5522	36.5821	36.7164	36.806	36.9403	37.0597	37.1194	37.2239	37.2836	37.4179	37.4925	37.6269	37.7015	37.791	37.9104	37.9701	38.0597	38.1791	38.2239	38.2985	38.3582	38.4776	38.5224	38.5672	38.6716	38.7463	38.806	38.8358	38.8955	38.9701	39	39.0746	39.1343	39.194	39.2388	39.2836	39.3284	39.3284	39.403	39.4478	39.4478	39.5075	39.5224	39.5821	39.597
1.143	31.0746	36.7463	37.1642	36.7761	36.597	36.597	36.6866	36.8358	36.9104	37.0149	37.1194	37.209	37.2836	37.3731	37.4776	37.5522	37.6418	37.806	37.8657	37.9552	38.0299	38.1194	38.194	38.3134	38.3433	38.4478	38.5373	38.597	38.6418	38.6716	38.791	38.8358	38.8806	38.9254	39	39.0299	39.1343	39.1791	39.2239	39.2537	39.3134	39.3284	39.3582	39.3881	39.403	39.4776	39.5373	39.5373	39.597
1.145	31.1343	36.7761	37.194	36.8209	36.6119	36.597	36.7313	36.8657	36.9552	37.0448	37.1194	37.209	37.2836	37.3582	37.4925	37.6119	37.7015	37.7761	37.8806	37.9403	38.0299	38.1194	38.1791	38.2687	38.3582	38.403	38.4776	38.5373	38.6119	38.7015	38.7463	38.8358	38.8806	38.9552	38.9851	39.0597	39.1194	39.194	39.194	39.2388	39.2836	39.2985	39.3731	39.403	39.4478	39.4776	39.5522	39.5672	39.597
1.147	31.194	36.8507	37.2239	36.8507	36.6418	36.6119	36.7313	36.8209	36.9701	37.0746	37.1493	37.209	37.2836	37.3881	37.4925	37.5522	37.6866	37.791	37.8955	37.9403	38	38.1194	38.1791	38.2687	38.2985	38.403	38.4776	38.5373	38.6119	38.6866	38.7612	38.806	38.8507	38.8955	38.9851	39.0448	39.0896	39.1642	39.194	39.2537	39.2836	39.2985	39.3433	39.3881	39.4179	39.4627	39.4925	39.5373	39.5821
1.149	31.2836	36.9104	37.2836	36.8657	36.6716	36.6567	36.7313	36.8806	36.9403	37.0149	37.1045	37.194	37.2836	37.3731	37.4478	37.5522	37.6567	37.7612	37.8507	37.9104	38.0448	38.1045	38.1642	38.2388	38.3284	38.3731	38.5075	38.5672	38.6418	38.6866	38.7463	38.8209	38.8806	38.9104	38.9701	39.0448	39.1194	39.1493	39.194	39.2239	39.2687	39.2985	39.3433	39.3881	39.4179	39.4627	39.5224	39.5522	39.5821
1.151	31.3731	36.9552	37.3134	36.8955	36.6418	36.6716	36.7761	36.8507	36.9701	37.0448	37.1343	37.209	37.2537	37.3582	37.4627	37.5373	37.6716	37.7612	37.8358	37.8955	37.9851	38.0746	38.1642	38.209	38.2836	38.3582	38.4627	38.5224	38.5821	38.6269	38.7015	38.791	38.8507	38.8657	38.9552	39	39.0597	39.1194	39.1791	39.209	39.2388	39.2985	39.3134	39.3582	39.3881	39.4179	39.4776	39.5224	39.5522
1.153	31.4776	37.0448	37.3731	36.9552	36.7313	36.6866	36.791	36.9104	36.9851	37.0448	37.1194	37.209	37.2836	37.3881	37.4776	37.5672	37.6269	37.7612	37.8657	37.8955	38	38.0896	38.1493	38.2388	38.3134	38.3881	38.4328	38.5224	38.597	38.6716	38.7313	38.7761	38.8657	38.9104	38.9552	38.9851	39.0448	39.1343	39.1642	39.2388	39.2687	39.3134	39.3284	39.3582	39.3881	39.4328	39.4776	39.5224	39.5672
1.155	31.5672	37.1045	37.403	37.0149	36.7761	36.7463	36.8209	36.9403	37.0149	37.0746	37.1493	37.209	37.3134	37.403	37.4627	37.5821	37.6716	37.7761	37.8209	37.9552	37.9851	38.0896	38.1642	38.2388	38.3134	38.3881	38.4776	38.5522	38.597	38.6716	38.7313	38.7612	38.8507	38.8806	38.9701	39.0299	39.0746	39.1493	39.1493	39.2239	39.2687	39.3134	39.3433	39.3881	39.403	39.4478	39.5224	39.5373	39.5672
1.157	31.7015	37.2388	37.5075	37.0597	36.8358	36.806	36.9104	36.9851	37.0597	37.1045	37.1791	37.2687	37.3284	37.403	37.5075	37.597	37.7015	37.7761	37.8955	37.9403	38.0149	38.1045	38.194	38.2388	38.2985	38.4179	38.4925	38.5373	38.6269	38.6866	38.7612	38.8358	38.8657	38.9254	38.9851	39.0299	39.1493	39.1642	39.2239	39.2239	39.2836	39.2836	39.3582	39.3881	39.4478	39.4627	39.5224	39.5373	39.597
1.159	31.8209	37.3134	37.5224	37.1194	36.8955	36.8657	36.9104	37.0299	37.0597	37.1493	37.209	37.2836	37.3582	37.403	37.5075	37.6119	37.7015	37.806	37.8806	37.9254	38.0448	38.1343	38.1791	38.2537	38.3284	38.3881	38.4627	38.5672	38.597	38.6716	38.7164	38.8209	38.8657	38.9403	38.9851	39.0597	39.1194	39.1343	39.194	39.2687	39.2836	39.3134	39.3433	39.3881	39.4179	39.4925	39.5373	39.5373	39.5821
1.161	31.9403	37.4179	37.5821	37.1642	36.9254	36.8657	36.9552	37.0448	37.0896	37.1791	37.194	37.2687	37.3433	37.4478	37.5075	37.6119	37.7015	37.791	37.8507	37.9701	38.0448	38.1194	38.194	38.2836	38.3284	38.4179	38.4627	38.5672	38.6269	38.6866	38.7612	38.7761	38.8507	38.9104	38.9701	39.0597	39.1194	39.1791	39.1791	39.2388	39.3134	39.3284	39.3582	39.403	39.4328	39.4776	39.5224	39.5522	39.6119
1.163	32.1194	37.4776	37.6418	37.1791	36.9851	36.9254	36.9851	37.0299	37.1045	37.1194	37.2239	37.2836	37.3433	37.4179	37.5075	37.6269	37.7015	37.7761	37.8507	37.9403	38.0448	38.1045	38.194	38.2388	38.3284	38.403	38.4627	38.5224	38.6119	38.6269	38.7164	38.791	38.8358	38.8955	38.9701	39.0299	39.0896	39.1493	39.194	39.2239	39.2836	39.3284	39.3582	39.3881	39.4328	39.4627	39.5373	39.5373	39.597
1.165	32.194	37.5672	37.7612	37.2836	37.0149	36.9851	37.0149	37.1194	37.1642	37.1791	37.2985	37.3433	37.3881	37.4776	37.5522	37.6269	37.7313	37.8209	37.8806	37.9851	38.0448	38.1343	38.194	38.2687	38.3134	38.403	38.4925	38.5672	38.6119	38.7015	38.7612	38.8507	38.8955	38.9254	39.0299	39.0746	39.1194	39.209	39.2388	39.2687	39.2985	39.3582	39.3582	39.3881	39.4627	39.4776	39.5373	39.5672	39.597
1.167	32.3134	37.7015	37.8657	37.3433	37.1045	37.0448	37.1045	37.1194	37.209	37.2388	37.2836	37.3433	37.4328	37.4776	37.5672	37.6866	37.7612	37.8358	37.9403	38	38.0746	38.1642	38.2388	38.3134	38.3582	38.4478	38.5373	38.6119	38.6716	38.7612	38.806	38.8657	38.9254	39	39.0299	39.0896	39.1791	39.2388	39.2537	39.2836	39.3433	39.3433	39.403	39.4627	39.4627	39.5224	39.597	39.6269	39.6418
1.169	32.5075	37.791	37.8955	37.4179	37.1642	37.0896	37.1343	37.194	37.209	37.2836	37.3134	37.3881	37.4478	37.5224	37.6119	37.7015	37.7612	37.8806	37.9254	38.0149	38.0896	38.194	38.2388	38.2985	38.4179	38.4328	38.5224	38.597	38.6567	38.7463	38.791	38.8358	38.9104	38.9701	39.0299	39.0896	39.1642	39.209	39.2836	39.2836	39.3284	39.3881	39.3881	39.4328	39.4776	39.5373	39.597	39.6418	39.6567
1.171	32.6119	37.8955	37.9701	37.4776	37.2239	37.1493	37.1791	37.2537	37.2836	37.3284	37.3582	37.3881	37.4776	37.5224	37.6418	37.7463	37.806	37.8806	37.9851	38.0448	38.1194	38.194	38.2687	38.3433	38.3731	38.4925	38.5522	38.6119	38.6866	38.7612	38.8209	38.8955	38.9403	39	39.0746	39.1493	39.1791	39.2388	39.2687	39.3134	39.3731	39.3881	39.4328	39.4627	39.5075	39.5672	39.597	39.6418	39.6866
1.173	32.7761	38.0149	38.0299	37.5522	37.2836	37.2239	37.2537	37.2836	37.2985	37.3582	37.4179	37.4776	37.5224	37.597	37.7015	37.7761	37.8507	37.9403	37.9851	38.0746	38.1343	38.194	38.2985	38.3582	38.4478	38.5075	38.5821	38.6269	38.7164	38.791	38.8358	38.9104	38.9851	39.0299	39.0896	39.1642	39.2239	39.2537	39.2985	39.3284	39.3881	39.4179	39.4478	39.5075	39.5522	39.5821	39.6716	39.6866	39.7015
1.175	32.8507	38.1493	38.1194	37.6567	37.3731	37.3134	37.2836	37.3582	37.3582	37.403	37.4776	37.4925	37.5224	37.6269	37.7164	37.7761	37.8507	37.9403	38	38.0896	38.194	38.2687	38.2836	38.3881	38.4925	38.5075	38.6119	38.6716	38.7164	38.7761	38.8507	38.9552	39	39.0597	39.1493	39.194	39.2239	39.2985	39.3134	39.3433	39.403	39.4776	39.4776	39.5224	39.5672	39.6119	39.6716	39.7015	39.7463
1.177	33.0299	38.2388	38.2239	37.7612	37.4179	37.3433	37.3881	37.403	37.4328	37.4627	37.4776	37.5224	37.5821	37.6567	37.7463	37.8507	37.8955	38	38.0299	38.1343	38.1791	38.2537	38.3582	38.4328	38.5224	38.597	38.6418	38.7015	38.7761	38.8507	38.9104	38.9701	39.0299	39.0896	39.1642	39.2239	39.2687	39.3134	39.3284	39.3881	39.403	39.4776	39.5224	39.5672	39.597	39.6567	39.6866	39.7313	39.791
1.179	33.1642	38.3433	38.2537	37.7612	37.4925	37.4179	37.403	37.4478	37.4776	37.4776	37.5373	37.5522	37.6119	37.7015	37.791	37.8358	37.9104	38	38.0896	38.194	38.2388	38.2985	38.3582	38.4179	38.5075	38.597	38.6418	38.7313	38.7612	38.8507	38.9552	38.9701	39.0299	39.0896	39.1642	39.2239	39.2687	39.3284	39.3582	39.403	39.4627	39.4776	39.5373	39.5821	39.6119	39.6866	39.7015	39.7313	39.791
1.181	33.2537	38.4179	38.3731	37.8507	37.5522	37.4776	37.4776	37.4925	37.4925	37.5075	37.5224	37.6269	37.6866	37.7313	37.791	37.8806	37.9552	38.0299	38.1045	38.1642	38.2687	38.3284	38.3881	38.4925	38.5522	38.597	38.6567	38.7463	38.806	38.8806	38.9403	39	39.0896	39.1493	39.209	39.2537	39.3134	39.3582	39.3881	39.4328	39.4627	39.5224	39.5821	39.6119	39.6269	39.7015	39.7463	39.7463	39.806
1.183	33.4179	38.597	38.4627	37.9552	37.6567	37.5672	37.5224	37.5821	37.5821	37.5821	37.6418	37.6716	37.7164	37.7612	37.8657	37.9254	38	38.0896	38.1642	38.2388	38.2836	38.3731	38.4179	38.5075	38.5672	38.6567	38.7313	38.791	38.8657	38.9403	38.9851	39.0597	39.1194	39.194	39.2239	39.2985	39.3582	39.3881	39.4179	39.4925	39.5224	39.597	39.5821	39.6567	39.7015	39.7313	39.7761	39.8358	39.8955
1.185	33.5224	38.6716	38.5224	38	37.7313	37.6418	37.6119	37.6119	37.6119	37.5821	37.6418	37.6567	37.7612	37.8209	37.8507	37.9552	38.0149	38.0448	38.1791	38.2388	38.2985	38.3582	38.4627	38.5522	38.5821	38.6418	38.7015	38.8358	38.8806	38.9403	39	39.1045	39.1343	39.209	39.2687	39.3134	39.3134	39.3881	39.403	39.4925	39.5373	39.5672	39.6269	39.6567	39.6866	39.7612	39.806	39.8358	39.8507
1.187	33.6269	38.7612	38.6119	38.0597	37.791	37.6866	37.6567	37.6716	37.6716	37.6716	37.6716	37.7463	37.791	37.8358	37.9104	37.9851	38.0448	38.1194	38.209	38.2985	38.3433	38.403	38.5075	38.5373	38.6119	38.6866	38.7761	38.8358	38.9104	39	39.0448	39.0746	39.1642	39.2239	39.2836	39.3433	39.3881	39.4179	39.4776	39.5373	39.5672	39.5821	39.6269	39.6716	39.7463	39.791	39.8507	39.8657	39.9254
1.189	33.7313	38.8657	38.6716	38.1642	37.8507	37.7313	37.7015	37.7015	37.6716	37.6866	37.7313	37.7463	37.806	37.8657	37.9403	37.9851	38.0746	38.1493	38.209	38.2985	38.3433	38.4328	38.4925	38.5821	38.6418	38.6866	38.7761	38.8358	38.9104	38.9851	39.0597	39.1343	39.194	39.2388	39.2836	39.3433	39.403	39.4328	39.4925	39.5373	39.5672	39.6119	39.6567	39.7015	39.7164	39.791	39.8209	39.8657	39.9104
1.191	33.8507	38.9851	38.7463	38.2239	37.9403	37.8507	37.791	37.791	37.7463	37.7313	37.7761	37.806	37.8507	37.9254	37.9552	38.0597	38.1194	38.194	38.2687	38.2836	38.4328	38.4925	38.5672	38.6269	38.6866	38.7463	38.791	38.9104	38.9701	39.0299	39.1045	39.1642	39.2388	39.2985	39.3134	39.3582	39.4179	39.4776	39.5373	39.5672	39.6119	39.6716	39.6866	39.7761	39.7761	39.8209	39.8955	39.9104	39.9403
1.193	33.9403	39.0896	38.8657	38.3134	38	37.8806	37.8507	37.8358	37.8209	37.806	37.8358	37.8806	37.8507	37.9403	38.0149	38.1045	38.1642	38.2388	38.2836	38.3582	38.4478	38.5224	38.5821	38.6269	38.7313	38.791	38.8657	38.8955	39	39.0896	39.1194	39.1642	39.2388	39.2836	39.3582	39.4179	39.4478	39.5224	39.5522	39.6119	39.6418	39.7015	39.7164	39.7761	39.8358	39.8806	39.9254	39.9701	39.9851
1.195	34.1045	39.2239	38.9403	38.403	38.0896	37.9701	37.9104	37.8955	37.8358	37.8507	37.8657	37.9254	37.9552	38	38.0746	38.1343	38.194	38.2388	38.3582	38.4179	38.4925	38.5672	38.6119	38.6866	38.7612	38.8358	38.8806	38.9552	39.0299	39.0896	39.209	39.2388	39.3134	39.3284	39.403	39.4328	39.5522	39.597	39.597	39.6269	39.6716	39.7164	39.7761	39.806	39.8507	39.8955	39.9403	40	40.0448
1.197	34.2239	39.3433	39.0149	38.4925	38.1642	38.0149	37.9552	37.9552	37.9254	37.9104	37.9104	37.9403	37.9552	38.0746	38.1194	38.1642	38.2537	38.3284	38.3731	38.4627	38.5075	38.597	38.6567	38.7164	38.7761	38.8657	38.9851	39	39.0896	39.1493	39.2239	39.2687	39.3134	39.3731	39.4179	39.4627	39.5373	39.5821	39.6269	39.6866	39.7164	39.7463	39.8209	39.8955	39.8955	39.9403	39.9851	40.0299	40.0746
1.199	34.3134	39.4328	39.1493	38.5821	38.2687	38.1343	38.0896	38.0299	37.9851	37.9552	37.9403	38	38.0597	38.1194	38.1493	38.2388	38.2836	38.3582	38.4478	38.5373	38.5821	38.6269	38.6866	38.7463	38.8358	38.9104	38.9701	39.0299	39.1194	39.194	39.2388	39.2985	39.3731	39.403	39.4776	39.5373	39.5672	39.6269	39.6866	39.7313	39.7761	39.8209	39.8507	39.8955	39.9403	40	40.0149	40.0448	40.1045
1.201	34.4478	39.5224	39.1642	38.6119	38.2985	38.1791	38.0896	38.0746	38	37.9851	37.9851	37.9851	38.0299	38.1045	38.1642	38.2388	38.3284	38.3731	38.4179	38.5075	38.5821	38.6269	38.7463	38.7612	38.8209	38.8955	38.9701	39.0448	39.1343	39.194	39.2537	39.3134	39.3731	39.403	39.4627	39.5373	39.5821	39.6119	39.6567	39.7164	39.7612	39.8209	39.8657	39.9104	39.9403	40	40.0448	40.0896	40.1045
1.203	34.5224	39.6418	39.2687	38.7015	38.3731	38.2239	38.1343	38.0746	38.0299	38.0299	38.0299	38.0597	38.1045	38.1642	38.2239	38.2836	38.3433	38.403	38.4925	38.5373	38.6119	38.6567	38.7313	38.7761	38.8657	38.9403	39.0299	39.0896	39.1493	39.2388	39.2985	39.3582	39.3881	39.4328	39.4925	39.5522	39.6119	39.6418	39.7164	39.7612	39.806	39.8507	39.8806	39.9403	39.9552	40	40.0448	40.1045	40.1493
1.205	34.6269	39.7761	39.3582	38.8209	38.5224	38.3134	38.2388	38.1642	38.1194	38.0896	38.1045	38.1343	38.1642	38.194	38.2687	38.3582	38.4179	38.4627	38.5672	38.5821	38.6716	38.7463	38.806	38.8806	38.9403	39.0149	39.0746	39.1791	39.2239	39.2687	39.3433	39.3731	39.4627	39.4925	39.5821	39.6269	39.6716	39.7313	39.7761	39.8209	39.8806	39.9254	39.9851	40	40.0299	40.0896	40.1194	40.1194	40.209
1.207	34.7612	39.9254	39.403	38.8657	38.5522	38.3881	38.2687	38.2537	38.1642	38.1642	38.1343	38.1642	38.209	38.2537	38.3134	38.3881	38.4328	38.5075	38.5672	38.6567	38.6866	38.791	38.8358	38.8955	38.9701	39.0149	39.1343	39.194	39.2388	39.3134	39.3731	39.4179	39.4627	39.5522	39.6119	39.6567	39.7313	39.7463	39.806	39.8358	39.8955	39.9403	39.9701	40.0299	40.0597	40.0896	40.1493	40.209	40.194
1.209	34.8806	40	39.5075	38.9851	38.6269	38.4627	38.3881	38.2687	38.2239	38.194	38.209	38.2239	38.2388	38.3134	38.3582	38.4179	38.5075	38.5522	38.6269	38.7015	38.7463	38.8358	38.8806	38.9104	38.9851	39.0746	39.1493	39.2388	39.2836	39.3284	39.3881	39.4627	39.4925	39.597	39.6269	39.6716	39.7463	39.806	39.8358	39.8806	39.9552	39.9701	40.0149	40.0299	40.0896	40.1343	40.1791	40.2239	40.2537
1.211	34.9851	40.0896	39.6119	39.0149	38.7164	38.5373	38.4478	38.3881	38.2687	38.2537	38.2388	38.2388	38.2985	38.3433	38.4328	38.4627	38.5522	38.6119	38.6418	38.7015	38.7612	38.8657	38.9254	38.9851	39.0299	39.1045	39.1791	39.2537	39.3284	39.3582	39.4478	39.5075	39.5672	39.6119	39.6716	39.7313	39.7761	39.8507	39.8657	39.9403	39.9851	40.0149	40.0299	40.0746	40.1343	40.1642	40.2388	40.2537	40.2985
1.213	35.1045	40.2388	39.6866	39.1493	38.8209	38.6269	38.4925	38.403	38.3433	38.2985	38.2836	38.3284	38.3433	38.4179	38.4478	38.5224	38.5672	38.6269	38.7015	38.7313	38.791	38.8806	38.9701	39.0299	39.1045	39.1642	39.2388	39.3134	39.3731	39.4179	39.4478	39.5224	39.597	39.6567	39.7015	39.7463	39.8209	39.8806	39.9254	39.9403	40	40.0299	40.0597	40.1194	40.1493	40.1791	40.2687	40.2985	40.3582
1.215	35.2537	40.2985	39.7612	39.2239	38.8209	38.6269	38.5373	38.4179	38.3731	38.3284	38.3134	38.3284	38.3433	38.403	38.4776	38.5522	38.5821	38.6567	38.7015	38.791	38.8358	38.9104	39	39.0448	39.1194	39.1642	39.2537	39.2985	39.3731	39.4179	39.4925	39.5522	39.6119	39.6418	39.7313	39.7761	39.8358	39.8955	39.9254	39.9701	40.0299	40.0448	40.0896	40.1194	40.1791	40.2239	40.2687	40.2985	40.3433
1.217	35.3284	40.4478	39.8507	39.2836	38.9403	38.7164	38.6119	38.5075	38.4328	38.3731	38.3284	38.4179	38.4179	38.4776	38.5075	38.5821	38.6567	38.7015	38.7612	38.806	38.8955	38.9701	39	39.0746	39.1642	39.2239	39.2836	39.3582	39.3881	39.4478	39.5373	39.5672	39.6567	39.6866	39.7612	39.7761	39.8507	39.9403	39.9701	40.0149	40.0597	40.0746	40.1343	40.1493	40.209	40.2687	40.3134	40.3284	40.403
1.219	35.4925	40.5672	39.9552	39.3731	39	38.806	38.6567	38.5821	38.4627	38.4328	38.4328	38.4328	38.4776	38.5224	38.5821	38.6418	38.6716	38.7164	38.8358	38.8806	38.8955	39	39.0746	39.1343	39.209	39.2687	39.3284	39.3731	39.4478	39.4925	39.5672	39.6418	39.6866	39.7313	39.806	39.8806	39.9403	39.9552	40.0299	40.0597	40.0746	40.1045	40.1791	40.209	40.2687	40.3134	40.3731	40.3582	40.4328
1.221	35.6119	40.7313	40.0448	39.4627	39.1194	38.8955	38.7313	38.6119	38.5672	38.5224	38.4925	38.5224	38.5522	38.5821	38.6269	38.6866	38.7463	38.806	38.8657	38.9403	39	39.0448	39.1045	39.209	39.2388	39.2985	39.3731	39.4179	39.5075	39.5672	39.6269	39.7015	39.7313	39.806	39.8806	39.9403	39.9701	40.0149	40.0299	40.0896	40.1343	40.1642	40.194	40.2388	40.2985	40.3582	40.403	40.4328	40.5075
1.223	35.791	40.806	40.0896	39.5224	39.1642	38.9701	38.791	38.6866	38.5672	38.5522	38.5224	38.5522	38.5672	38.6119	38.6716	38.7463	38.791	38.8507	38.8955	38.9701	39.0299	39.1045	39.1791	39.209	39.2985	39.3433	39.3731	39.4627	39.5224	39.597	39.6567	39.7015	39.791	39.8358	39.8955	39.9552	40	40.0597	40.0746	40.1045	40.194	40.2239	40.2537	40.2836	40.3134	40.3731	40.4478	40.4776	40.5075
1.225	35.9254	40.9552	40.1791	39.597	39.2537	39.0149	38.8507	38.7463	38.597	38.5821	38.5672	38.5672	38.6119	38.6567	38.7164	38.7463	38.8209	38.8955	38.9403	39	39.0597	39.1194	39.2239	39.2537	39.2985	39.3731	39.4328	39.4925	39.5522	39.6269	39.7015	39.7313	39.806	39.8806	39.8955	39.9701	40.0149	40.0746	40.1045	40.1493	40.194	40.2239	40.2985	40.3582	40.3731	40.4328	40.4627	40.4925	40.5373
1.227	36.0597	41.1642	40.3731	39.791	39.4328	39.1791	39.0299	38.8955	38.7761	38.7164	38.7313	38.7463	38.7761	38.806	38.8358	38.9254	39	39.0299	39.0896	39.1343	39.194	39.2836	39.3134	39.3881	39.4478	39.5224	39.597	39.6716	39.7164	39.7761	39.8209	39.9104	39.9403	40	40.0448	40.1045	40.1791	40.2388	40.2687	40.2836	40.3582	40.403	40.4328	40.4627	40.5224	40.5672	40.6119	40.6567	40.7015
1.229	36.3582	41.2687	40.403	39.8209	39.4478	39.2388	39.0299	38.9254	38.806	38.7463	38.7463	38.7164	38.7761	38.8209	38.8806	38.8955	38.9552	39.0299	39.0896	39.1493	39.209	39.2687	39.3284	39.3881	39.4478	39.5075	39.5672	39.6418	39.7164	39.7761	39.8209	39.8806	39.9851	40	40.0746	40.1194	40.1493	40.209	40.2687	40.3134	40.3433	40.3731	40.4179	40.4776	40.5075	40.5821	40.6269	40.6716	40.7015
1.231	36.4478	41.3582	40.5075	39.8955	39.4925	39.2687	39.1194	38.9254	38.806	38.7761	38.7313	38.7463	38.791	38.8209	38.8806	38.9403	39	39.0597	39.1194	39.1791	39.2388	39.2985	39.3284	39.403	39.4478	39.5224	39.5821	39.6716	39.7164	39.7612	39.8657	39.9254	39.9851	40.0149	40.0746	40.1343	40.1642	40.2388	40.2836	40.3284	40.3582	40.403	40.4776	40.4925	40.5075	40.5821	40.6418	40.6716	40.7015
1.233	36.6269	41.4776	40.5672	39.9851	39.5522	39.3134	39.1343	38.9701	38.8507	38.791	38.7612	38.791	38.806	38.8507	38.9104	38.9552	39.0149	39.0746	39.1493	39.209	39.2239	39.2985	39.3582	39.403	39.4776	39.5522	39.597	39.6716	39.7313	39.8209	39.8657	39.9254	39.9701	40.0299	40.0746	40.1493	40.209	40.2388	40.2687	40.3134	40.403	40.403	40.4627	40.4925	40.5522	40.597	40.6418	40.6866	40.7164
1.235	36.7463	41.6119	40.6418	40.0149	39.6418	39.3582	39.1791	39	38.8955	38.8507	38.8358	38.8209	38.8507	38.8806	38.9403	38.9851	39.0448	39.1194	39.1791	39.2239	39.2985	39.3433	39.3881	39.4478	39.5075	39.5522	39.6567	39.7164	39.7761	39.8358	39.8955	39.9701	40.0299	40.0597	40.1194	40.1493	40.2239	40.2836	40.3284	40.3731	40.403	40.4478	40.5075	40.5522	40.597	40.6269	40.6866	40.7015	40.7612
1.237	36.9701	41.7015	40.7164	40.0746	39.6866	39.403	39.2537	39.0597	38.9552	38.8657	38.8657	38.8806	38.8955	38.9254	38.9851	39.0597	39.1343	39.1642	39.2239	39.2836	39.3134	39.3582	39.4328	39.4925	39.5522	39.6269	39.6866	39.7463	39.791	39.8955	39.9552	39.9851	40.0597	40.1194	40.1642	40.209	40.2687	40.3134	40.3433	40.3731	40.4478	40.5075	40.5522	40.5672	40.5821	40.6418	40.7313	40.7164	40.7761
1.239	37.1493	41.8358	40.791	40.1493	39.791	39.4925	39.2537	39.1343	38.9851	38.9254	38.8806	38.8955	38.9254	38.9701	39.0149	39.0896	39.1493	39.194	39.2388	39.2836	39.3134	39.4328	39.4478	39.4925	39.5522	39.6567	39.7164	39.7463	39.8507	39.8955	39.9552	40	40.0746	40.1045	40.1791	40.2537	40.2985	40.3284	40.403	40.4328	40.4627	40.5075	40.5522	40.6269	40.6418	40.7164	40.7313	40.7612	40.806
1.241	37.3731	41.9403	40.8507	40.1642	39.7612	39.4925	39.3134	39.1194	38.9851	38.9104	38.8806	38.8955	38.9254	38.9701	39.0149	39.0746	39.1194	39.1642	39.2388	39.3134	39.3284	39.3731	39.4478	39.5224	39.597	39.6269	39.6866	39.8209	39.8209	39.9104	39.9552	40.0299	40.0746	40.1343	40.1791	40.2388	40.2836	40.3433	40.3731	40.4179	40.4627	40.5075	40.5522	40.6269	40.6418	40.6866	40.7612	40.7612	40.8209
1.243	37.5522	42.1343	40.9254	40.2985	39.8806	39.5672	39.3433	39.209	39.0746	38.9701	38.9403	38.9701	38.9701	39.0299	39.0896	39.1343	39.209	39.2537	39.2985	39.3284	39.3881	39.4328	39.5075	39.5821	39.6269	39.6866	39.7463	39.806	39.8955	39.9552	40.0299	40.0746	40.1194	40.1642	40.209	40.2687	40.3284	40.3881	40.4179	40.4478	40.5224	40.5522	40.6119	40.6269	40.7015	40.7313	40.806	40.806	40.8657
1.245	37.806	42.2239	41.0299	40.3582	39.9552	39.6567	39.4328	39.2687	39.0896	39.0149	38.9851	38.9851	39.0299	39.0597	39.1343	39.209	39.2537	39.2687	39.3284	39.3582	39.4179	39.4776	39.5522	39.5821	39.6567	39.7164	39.791	39.8806	39.9254	39.9701	40.0299	40.0746	40.1493	40.194	40.2388	40.3134	40.3881	40.4179	40.4328	40.5075	40.5821	40.597	40.6269	40.7015	40.7313	40.7463	40.8209	40.8209	40.8657
1.247	38.0448	42.3582	41.0896	40.4328	40.0149	39.6866	39.4627	39.2687	39.1642	39.0597	39.0597	39.0597	39.0746	39.1045	39.1791	39.209	39.2239	39.3284	39.3433	39.4179	39.4478	39.5224	39.5821	39.6567	39.7015	39.791	39.8657	39.9104	39.9701	40.0299	40.0896	40.1493	40.194	40.2537	40.2985	40.3731	40.403	40.4627	40.4776	40.5373	40.5821	40.6567	40.6866	40.7313	40.791	40.791	40.8657	40.8806	40.9552
1.249	38.2985	42.4627	41.1642	40.4776	40.0597	39.7313	39.4925	39.2985	39.194	39.1045	39.0448	39.0896	39.0746	39.1194	39.194	39.2388	39.2687	39.3284	39.3731	39.4179	39.4776	39.5075	39.597	39.6567	39.6866	39.7761	39.8507	39.9254	39.9701	40.0299	40.1045	40.1642	40.209	40.2687	40.2985	40.3731	40.4328	40.4925	40.5075	40.5672	40.5821	40.6418	40.6866	40.7313	40.7612	40.8209	40.8657	40.8657	40.9403
1.251	38.5672	42.6119	41.2388	40.5672	40.1194	39.806	39.5373	39.3582	39.209	39.1343	39.1045	39.1194	39.1343	39.209	39.2239	39.2836	39.3134	39.3433	39.403	39.4478	39.4925	39.597	39.6269	39.6866	39.7612	39.8209	39.8955	39.9552	40	40.0746	40.1343	40.194	40.2537	40.2985	40.3433	40.4179	40.4328	40.5224	40.5373	40.597	40.6567	40.7164	40.7313	40.7612	40.806	40.8507	40.8806	40.9254	40.9552
1.253	38.8507	42.7313	41.2985	40.6119	40.1642	39.8507	39.5821	39.3582	39.2239	39.1493	39.0896	39.1343	39.1493	39.209	39.2687	39.2687	39.3433	39.3582	39.4328	39.4627	39.5373	39.5821	39.6269	39.7015	39.7463	39.8209	39.8955	39.9552	40.0299	40.0746	40.1343	40.1791	40.2388	40.3134	40.3433	40.4179	40.4627	40.5224	40.597	40.597	40.6567	40.6866	40.7313	40.7761	40.791	40.8657	40.8955	40.9403	40.9701
1.255	39.1045	42.8806	41.4179	40.6866	40.209	39.8955	39.6269	39.403	39.2985	39.194	39.194	39.1791	39.209	39.2388	39.2687	39.3134	39.3582	39.4179	39.4478	39.5075	39.5522	39.6119	39.6716	39.7463	39.806	39.8806	39.9403	40	40.0597	40.1045	40.1642	40.2388	40.2985	40.3284	40.3881	40.4478	40.4925	40.5373	40.6119	40.6418	40.6866	40.7313	40.7761	40.8209	40.8507	40.8806	40.9552	40.9851	41.0448
1.257	39.3731	43	41.4478	40.7463	40.2687	39.9254	39.6567	39.4776	39.2985	39.2388	39.194	39.194	39.194	39.2687	39.2985	39.3582	39.3881	39.4328	39.4925	39.5672	39.6119	39.6567	39.7015	39.7612	39.8358	39.9104	39.9701	40.0149	40.0746	40.1493	40.209	40.2687	40.3134	40.3731	40.4328	40.4925	40.5373	40.5821	40.6567	40.7015	40.7164	40.7612	40.791	40.8358	40.8657	40.9104	40.9552	41	41.0597
1.259	39.7164	43.1642	41.5522	40.8358	40.3134	40	39.6866	39.4925	39.3433	39.2687	39.2388	39.2388	39.2537	39.2687	39.3433	39.3731	39.4478	39.4925	39.5224	39.5522	39.6269	39.7164	39.7463	39.791	39.8806	39.9104	39.9701	40.0746	40.1194	40.194	40.2239	40.2836	40.3582	40.403	40.4478	40.5075	40.5672	40.6269	40.6716	40.7015	40.7612	40.791	40.8209	40.8507	40.9104	40.9403	41.0149	41.0299	41.0746
1.261	40.0299	43.2836	41.597	40.8806	40.4179	40.0448	39.7463	39.5373	39.3582	39.2687	39.2537	39.2388	39.2687	39.3134	39.3881	39.4328	39.4478	39.5075	39.5522	39.6119	39.6567	39.7164	39.7612	39.8209	39.9104	39.9552	40.0149	40.0597	40.1194	40.209	40.2687	40.3284	40.3881	40.4179	40.4925	40.5522	40.597	40.6567	40.6716	40.7463	40.791	40.8209	40.8507	40.9104	40.9403	40.9851	41.0299	41.0746	41.1045
1.263	40.3582	43.4179	41.7015	40.9254	40.4478	40.0896	39.8209	39.5672	39.3582	39.3134	39.2985	39.3134	39.3134	39.3582	39.3582	39.4179	39.4776	39.5522	39.597	39.6418	39.6866	39.7164	39.8209	39.8806	39.9254	40.0149	40.0448	40.1194	40.1642	40.2537	40.2985	40.3582	40.4179	40.4776	40.5224	40.597	40.6418	40.6866	40.7313	40.7463	40.806	40.8657	40.8657	40.9403	41	41.0299	41.0597	41.1194	41.1194
1.265	40.7015	43.5224	41.7015	40.9552	40.4776	40.1045	39.791	39.5672	39.403	39.3284	39.2836	39.3134	39.3284	39.3433	39.403	39.4179	39.4925	39.5522	39.5821	39.6418	39.6866	39.7463	39.791	39.8358	39.9403	39.9851	40.0448	40.1194	40.1791	40.2388	40.2985	40.3433	40.3881	40.4478	40.5224	40.5821	40.6119	40.6866	40.7313	40.7612	40.806	40.8358	40.9104	40.9104	40.9403	41	41.0597	41.0896	41.1493
1.267	41.0149	43.6716	41.7761	41	40.5224	40.1194	39.8507	39.6119	39.4478	39.3433	39.3134	39.3284	39.3284	39.403	39.4328	39.4776	39.4776	39.5224	39.6119	39.6418	39.7015	39.7612	39.8358	39.9104	39.9254	40	40.0597	40.1194	40.194	40.2388	40.3134	40.3731	40.4328	40.4776	40.5522	40.597	40.6567	40.7015	40.7313	40.791	40.8209	40.8657	40.9104	40.9552	41.0149	41.0299	41.1045	41.1045	41.1493
1.269	41.403	43.791	41.8806	41.0896	40.597	40.194	39.9104	39.6716	39.4925	39.3881	39.3433	39.3433	39.3731	39.4328	39.4627	39.5224	39.5821	39.6119	39.6567	39.7164	39.7612	39.806	39.8657	39.9254	39.9851	40.0448	40.1045	40.1642	40.2388	40.2985	40.3433	40.4179	40.4776	40.5224	40.597	40.6567	40.7313	40.7463	40.7761	40.8209	40.8507	40.9104	40.9552	40.9851	41.0149	41.1045	41.1343	41.1642	41.2239
1.271	41.7761	43.8806	41.9254	41.1343	40.6567	40.2239	39.9403	39.6716	39.4925	39.3881	39.3582	39.3731	39.3881	39.4328	39.4925	39.5373	39.5821	39.6418	39.6716	39.7463	39.7761	39.8657	39.8955	39.9701	40.0149	40.0597	40.1343	40.209	40.2687	40.3284	40.3881	40.4627	40.5224	40.5224	40.6269	40.6716	40.7015	40.7761	40.806	40.8507	40.8806	40.9254	40.9552	41.0149	41.0597	41.1045	41.1642	41.1791	41.2239
1.273	42.1791	44.0896	42.0149	41.1791	40.6866	40.2836	39.9851	39.7015	39.5522	39.4478	39.3881	39.3881	39.403	39.4627	39.5373	39.5522	39.6119	39.6418	39.7015	39.7164	39.8209	39.8806	39.9104	39.9851	40.0448	40.0896	40.1343	40.194	40.2985	40.3582	40.403	40.4478	40.5075	40.5672	40.6567	40.6866	40.7463	40.791	40.806	40.8806	40.9104	40.9552	41.0149	41.0299	41.0746	41.1194	41.1493	41.194	41.2388
1.275	42.5672	44.209	42.0896	41.2388	40.7313	40.2985	39.9851	39.7313	39.5522	39.4478	39.4328	39.4179	39.4627	39.4925	39.5224	39.597	39.6269	39.6866	39.7164	39.7612	39.8209	39.8806	39.9552	40	40.0448	40.1194	40.209	40.2537	40.3134	40.3731	40.4328	40.4776	40.5522	40.6119	40.6567	40.7164	40.7612	40.791	40.8507	40.8955	40.9403	40.9851	41.0299	41.0746	41.1194	41.1791	41.209	41.2388	41.2985
1.277	42.9701	44.3284	42.1493	41.2836	40.7761	40.3582	40.0448	39.7612	39.597	39.4776	39.4478	39.4776	39.4776	39.5224	39.5522	39.6269	39.6567	39.7015	39.7612	39.791	39.8507	39.9254	39.9701	40.0149	40.0896	40.1343	40.209	40.2687	40.3284	40.3731	40.4328	40.4925	40.5672	40.6119	40.6866	40.7463	40.791	40.8507	40.8657	40.9104	40.9701	41.0149	41.0597	41.0746	41.1194	41.1642	41.2239	41.2687	41.2836
1.279	43.3881	44.4925	42.194	41.3582	40.8358	40.4478	40.0896	39.8358	39.6567	39.5373	39.4776	39.4925	39.5373	39.5672	39.6119	39.6567	39.7015	39.7612	39.791	39.8657	39.8806	39.9403	40.0299	40.0448	40.1194	40.194	40.2388	40.3134	40.3582	40.4478	40.5075	40.5672	40.6418	40.6716	40.7313	40.7612	40.8358	40.8657	40.9403	40.9552	41.0149	41.0448	41.0896	41.1493	41.1642	41.209	41.2687	41.2985	41.3433
1.281	43.8507	44.597	42.2537	41.3731	40.8507	40.4328	40.0896	39.8507	39.6418	39.5373	39.4925	39.4925	39.5224	39.5672	39.6269	39.6567	39.6866	39.7463	39.806	39.8358	39.9104	39.9403	39.9851	40.0896	40.1045	40.1791	40.2537	40.2985	40.3582	40.4179	40.4776	40.5522	40.6269	40.6866	40.7313	40.806	40.8209	40.8806	40.8955	40.9552	40.9851	41.0448	41.0896	41.1045	41.1493	41.194	41.2985	41.2985	41.3582
1.283	44.209	44.7015	42.2985	41.4328	40.8955	40.4627	40.1045	39.8806	39.6716	39.5672	39.5522	39.5373	39.5373	39.5821	39.6418	39.6716	39.7313	39.791	39.8507	39.8806	39.9254	39.9851	40.0299	40.0896	40.1194	40.194	40.2537	40.3433	40.403	40.4627	40.5224	40.597	40.6418	40.7015	40.7463	40.791	40.8657	40.9254	40.9552	40.9701	41.0299	41.0746	41.1194	41.1493	41.1791	41.2388	41.2687	41.3284	41.3731
1.285	44.7015	44.8358	42.3582	41.4925	40.9254	40.5224	40.1493	39.8806	39.7015	39.597	39.5522	39.5522	39.5672	39.6269	39.6567	39.7015	39.7612	39.791	39.8657	39.9104	39.9552	40.0149	40.0746	40.1045	40.209	40.2388	40.3134	40.3731	40.4328	40.4776	40.5522	40.6269	40.6866	40.7164	40.7612	40.8209	40.8657	40.9104	40.9552	41.0299	41.0746	41.0746	41.1194	41.1791	41.2239	41.2836	41.3433	41.3582	41.4179
1.287	45.1493	44.9851	42.403	41.5075	40.9701	40.5373	40.194	39.9104	39.7164	39.6119	39.5672	39.5522	39.597	39.6418	39.6716	39.7313	39.791	39.8358	39.8806	39.9104	39.9851	40.0149	40.0448	40.1194	40.1791	40.2388	40.3134	40.3731	40.4478	40.4776	40.5821	40.6269	40.7015	40.7313	40.791	40.8358	40.8806	40.9403	40.9701	41.0448	41.0746	41.1194	41.1493	41.209	41.2388	41.2836	41.3433	41.3582	41.4179
1.289	45.6119	45.0896	42.4478	41.5522	41.0149	40.5821	40.194	39.9104	39.7463	39.597	39.5522	39.597	39.6119	39.6567	39.7015	39.7463	39.7761	39.8358	39.8955	39.9403	39.9701	40.0299	40.0896	40.1493	40.209	40.2537	40.3284	40.3881	40.4776	40.5224	40.5821	40.6567	40.7015	40.7612	40.806	40.8806	40.9104	40.9701	41	41.0597	41.1045	41.1343	41.1642	41.209	41.2687	41.2985	41.3881	41.3881	41.4627
1.291	46.0597	45.194	42.4925	41.5672	41.0149	40.597	40.2388	39.9701	39.7313	39.6269	39.6119	39.6119	39.6119	39.6716	39.7015	39.7612	39.791	39.8358	39.9104	39.9403	39.9851	40.0299	40.1045	40.1493	40.209	40.2537	40.3134	40.3881	40.4627	40.5522	40.6119	40.6418	40.7164	40.7612	40.806	40.8657	40.9104	40.9701	41.0149	41.0597	41.1045	41.1194	41.1642	41.194	41.2537	41.3134	41.3582	41.4179	41.4179
1.293	46.5224	45.2836	42.5373	41.6269	41.0597	40.6269	40.2687	39.9701	39.7612	39.6567	39.6119	39.597	39.6269	39.6866	39.7164	39.7761	39.8358	39.8806	39.9254	39.9851	40	40.0896	40.1045	40.1791	40.2537	40.2985	40.3582	40.4179	40.4925	40.5672	40.6269	40.6866	40.7313	40.7761	40.806	40.8806	40.9403	41	41.0149	41.0597	41.1045	41.1642	41.194	41.2388	41.2836	41.3284	41.3731	41.4179	41.4776
1.295	47	45.4328	42.6269	41.6567	41.1194	40.6716	40.2985	40.0299	39.8209	39.6866	39.6716	39.6567	39.6716	39.7164	39.7612	39.791	39.8657	39.9104	39.9552	40.0149	40.0299	40.0896	40.1493	40.2239	40.2687	40.2985	40.403	40.4627	40.5373	40.5672	40.6418	40.7015	40.7463	40.8209	40.8657	40.9104	40.9552	41.0299	41.0746	41.1045	41.1343	41.194	41.209	41.2687	41.3134	41.3731	41.4179	41.4478	41.4925
1.297	47.5224	45.5224	42.6269	41.7015	41.1194	40.7015	40.2985	40.0299	39.8209	39.7015	39.6418	39.6418	39.6716	39.6866	39.7761	39.8209	39.8507	39.8955	39.9552	40.0149	40.0597	40.0896	40.1642	40.2239	40.2687	40.3433	40.3881	40.4328	40.5373	40.6119	40.6716	40.7164	40.7761	40.8209	40.8806	40.9403	41	41.0299	41.0746	41.1045	41.1493	41.209	41.2388	41.2836	41.3284	41.3881	41.4328	41.4776	41.5224
1.299	48	45.6418	42.7015	41.7164	41.1493	40.7164	40.3433	40.0448	39.8209	39.7164	39.6716	39.7015	39.7015	39.7463	39.791	39.8358	39.8955	39.9254	39.9851	40.0299	40.0746	40.1343	40.1642	40.2388	40.2985	40.3582	40.4179	40.4776	40.5672	40.6269	40.7015	40.7612	40.791	40.8209	40.8806	40.9403	41.0149	41.0597	41.1045	41.1642	41.194	41.209	41.2239	41.3134	41.3582	41.4179	41.4627	41.4627	41.5075
1.301	48.4627	45.7761	42.7463	41.7761	41.1791	40.7463	40.3582	40.0746	39.8955	39.7612	39.7015	39.7164	39.7463	39.7612	39.806	39.8657	39.9254	39.9701	40	40.0448	40.1045	40.1493	40.1791	40.2836	40.3284	40.3881	40.4328	40.5224	40.5821	40.6567	40.7015	40.7612	40.8209	40.8657	40.9254	40.9851	41.0299	41.0746	41.1194	41.1791	41.194	41.2388	41.3134	41.3433	41.3731	41.4179	41.4776	41.5224	41.5373
1.303	48.9552	45.8657	42.791	41.791	41.2239	40.7761	40.3881	40.0746	39.8806	39.7463	39.7164	39.7313	39.7164	39.7761	39.8358	39.8657	39.9254	39.9701	39.9851	40.0746	40.1194	40.1642	40.2239	40.2836	40.3284	40.403	40.4627	40.5373	40.6269	40.6866	40.7164	40.7761	40.8358	40.8955	40.9403	40.9851	41.0299	41.1045	41.1343	41.1642	41.2537	41.2836	41.3134	41.3731	41.403	41.4478	41.4776	41.5224	41.5522
1.305	49.4627	45.9104	42.791	41.791	41.209	40.7761	40.3881	40.0746	39.8955	39.7313	39.7313	39.7164	39.7463	39.7612	39.8358	39.8806	39.9254	39.9552	40.0149	40.0597	40.0896	40.1493	40.194	40.2687	40.3284	40.3731	40.4627	40.5224	40.597	40.6567	40.7164	40.7612	40.8358	40.8657	40.9403	40.9851	41.0597	41.1194	41.1194	41.1642	41.1791	41.2687	41.2985	41.3284	41.3731	41.4328	41.4776	41.5075	41.5224
1.307	49.9254	46.0448	42.8657	41.8507	41.2537	40.806	40.4478	40.1194	39.9254	39.806	39.7463	39.7463	39.7612	39.8209	39.8657	39.9254	39.9552	40.0149	40.0448	40.0896	40.1343	40.209	40.2537	40.2985	40.3582	40.4478	40.5075	40.5672	40.6418	40.7015	40.7463	40.8358	40.8657	40.9104	40.9701	41.0299	41.0896	41.1045	41.1493	41.209	41.2388	41.3134	41.3582	41.403	41.4179	41.4776	41.5224	41.5522	41.6119
1.309	50.4328	46.1791	42.8955	41.9104	41.3134	40.8507	40.4627	40.1493	39.9552	39.806	39.7761	39.791	39.791	39.8209	39.8806	39.9403	39.9851	40.0448	40.0746	40.1045	40.1493	40.2388	40.2985	40.3284	40.3881	40.4478	40.5224	40.597	40.6716	40.7313	40.7761	40.806	40.8657	40.9254	40.9851	41.0448	41.0896	41.1343	41.194	41.209	41.2687	41.3134	41.3582	41.4179	41.4627	41.4925	41.5672	41.5522	41.6119
1.311	50.9552	46.2537	42.9403	41.9104	41.3433	40.8657	40.4925	40.1791	39.9851	39.8507	39.806	39.7761	39.8209	39.8806	39.9403	39.9701	40.0149	40.0597	40.0896	40.1343	40.209	40.2537	40.3134	40.3582	40.4179	40.4925	40.5672	40.6269	40.6866	40.7463	40.806	40.8657	40.8806	40.9403	41.0448	41.0746	41.1194	41.1642	41.2239	41.2537	41.2985	41.3582	41.4179	41.4627	41.4776	41.5373	41.5672	41.6119	41.6567
1.313	51.4478	46.3433	42.9851	41.9552	41.3582	40.8955	40.4925	40.194	40	39.8507	39.806	39.8209	39.8209	39.8806	39.9104	39.9701	40.0149	40.0597	40.0896	40.1493	40.209	40.2537	40.2985	40.3881	40.4478	40.4776	40.5672	40.6269	40.7015	40.7463	40.806	40.8657	40.9104	40.9403	41.0299	41.0896	41.1343	41.1791	41.2239	41.2537	41.2985	41.3582	41.3881	41.4328	41.4925	41.5075	41.5821	41.6119	41.6119
1.315	51.8955	46.4478	42.9851	41.9851	41.403	40.9104	40.5224	40.2239	40.0149	39.8955	39.8209	39.8209	39.8657	39.8955	39.9552	39.9701	40.0448	40.0896	40.1493	40.1642	40.209	40.2687	40.3284	40.3881	40.4328	40.5224	40.5821	40.6716	40.7313	40.7761	40.8358	40.8806	40.9403	40.9851	41.0448	41.1045	41.1493	41.1791	41.2537	41.2687	41.3582	41.403	41.4478	41.4776	41.4925	41.5672	41.597	41.6418	41.6716
1.317	52.403	46.5224	43.0299	41.9851	41.3881	40.9254	40.5373	40.2239	40	39.8806	39.8358	39.8507	39.8358	39.8955	39.9403	39.9851	40.0448	40.0896	40.1194	40.1791	40.2239	40.2836	40.3582	40.4179	40.4478	40.5224	40.5821	40.6567	40.7164	40.7761	40.8209	40.8955	40.9552	41	41.0448	41.1045	41.194	41.2239	41.2537	41.2985	41.3433	41.3881	41.4179	41.4776	41.5224	41.5373	41.597	41.6567	41.6716
1.319	52.8358	46.6119	43.0746	42.0448	41.403	40.9403	40.5821	40.2537	40.0448	39.9254	39.8955	39.8806	39.9104	39.9254	39.9851	40	40.0597	40.1343	40.1493	40.2239	40.2537	40.3433	40.3433	40.4179	40.5075	40.5522	40.6418	40.6716	40.7612	40.806	40.8657	40.9254	40.9851	41.0299	41.0896	41.1343	41.1791	41.2537	41.2836	41.3284	41.3731	41.4328	41.4627	41.5075	41.5373	41.5821	41.6567	41.6716	41.7164
1.321	53.3433	46.6567	43.0896	42.0597	41.4328	40.9851	40.597	40.2836	40.0448	39.9254	39.8955	39.8806	39.9104	39.9403	40	40.0597	40.0896	40.1493	40.1642	40.2239	40.2836	40.3433	40.3881	40.4478	40.5075	40.5821	40.6418	40.7164	40.791	40.8209	40.8657	40.9552	41	41.0448	41.0896	41.1642	41.209	41.2687	41.3134	41.3582	41.4179	41.4328	41.4776	41.5373	41.5672	41.6269	41.6716	41.7015	41.7463
1.323	53.806	46.7463	43.1642	42.1045	41.4776	41.0149	40.6418	40.2985	40.0746	39.9552	39.9254	39.9104	39.9403	39.9851	40.0149	40.0597	40.1493	40.1642	40.209	40.2836	40.3134	40.3881	40.4179	40.4925	40.5224	40.6269	40.6866	40.7463	40.791	40.8358	40.9104	40.9701	41.0597	41.0896	41.1343	41.1642	41.2388	41.2985	41.3433	41.3731	41.4328	41.4627	41.4925	41.5373	41.5821	41.6418	41.6716	41.7313	41.7761
1.325	54.2388	46.806	43.1642	42.1343	41.4776	41.0299	40.6418	40.3284	40.1045	39.9851	39.9403	39.9254	39.9552	40	40.0448	40.1045	40.1194	40.1642	40.2239	40.2836	40.3284	40.403	40.4328	40.5075	40.5672	40.6418	40.7015	40.7463	40.806	40.8806	40.9552	41	41.0597	41.0896	41.1642	41.2239	41.2687	41.3134	41.3731	41.4179	41.4627	41.4776	41.5224	41.5522	41.6119	41.6418	41.7313	41.7612	41.7761
1.327	54.7015	46.8806	43.209	42.1642	41.5224	41.0746	40.7015	40.3731	40.1343	40.0149	39.9552	39.9552	39.9851	40.0149	40.0896	40.1343	40.1642	40.2388	40.2836	40.3284	40.3881	40.4179	40.4627	40.5522	40.6119	40.6418	40.7313	40.7761	40.8507	40.9254	40.9701	41.0448	41.0896	41.1194	41.194	41.2388	41.3134	41.3582	41.3881	41.4478	41.4776	41.5373	41.5672	41.5821	41.6418	41.7015	41.7313	41.791	41.8209
1.329	55.1194	46.9851	43.2985	42.2239	41.5672	41.1343	40.7463	40.4179	40.209	40.0896	40.0299	40.0299	40.0448	40.0896	40.1343	40.1791	40.2388	40.2836	40.3433	40.4328	40.4328	40.5075	40.5522	40.6119	40.6716	40.7313	40.791	40.8657	40.9104	40.9851	41.0299	41.1045	41.1343	41.194	41.2537	41.3284	41.3731	41.4179	41.4776	41.5075	41.5522	41.5821	41.6269	41.6866	41.7164	41.7612	41.8358	41.8507	41.9104
1.331	55.5821	47.1194	43.3731	42.2687	41.6567	41.194	40.8209	40.4776	40.2537	40.1194	40.0896	40.0746	40.1194	40.1493	40.194	40.2537	40.2985	40.3433	40.3881	40.4478	40.5075	40.5672	40.6269	40.6866	40.7463	40.791	40.8507	40.9403	41.0149	41.0448	41.1343	41.1791	41.209	41.2836	41.3284	41.403	41.4179	41.5075	41.5373	41.5821	41.6269	41.6716	41.7015	41.7463	41.806	41.8209	41.8806	41.9254	41.9851
1.333	56.0448	47.1343	43.3433	42.2388	41.6119	41.1493	40.7761	40.4627	40.2239	40.0896	40.0746	40.0597	40.0746	40.1343	40.1791	40.2388	40.2836	40.3134	40.3881	40.4328	40.5075	40.5373	40.597	40.6716	40.7313	40.7761	40.8358	40.9104	40.9552	41.0448	41.0896	41.1343	41.209	41.2388	41.3284	41.3731	41.4179	41.4627	41.5075	41.5522	41.597	41.6567	41.6866	41.7164	41.7612	41.806	41.8657	41.8955	41.9403
1.335	56.3881	47.1642	43.3433	42.2687	41.6269	41.1791	40.806	40.4776	40.2388	40.1194	40.0746	40.0746	40.0896	40.1343	40.1791	40.2687	40.2985	40.3433	40.403	40.4478	40.5075	40.5672	40.6418	40.6866	40.7463	40.806	40.8507	40.9104	40.9851	41.0597	41.1194	41.1493	41.2239	41.2687	41.3284	41.3731	41.4328	41.5075	41.5224	41.5672	41.6119	41.6418	41.7164	41.7463	41.806	41.8358	41.8806	41.9403	41.9701
1.337	56.7761	47.2239	43.3881	42.2687	41.6418	41.209	40.8209	40.4925	40.2687	40.1343	40.1045	40.1045	40.1194	40.1642	40.209	40.2687	40.3134	40.3731	40.4179	40.4776	40.5522	40.597	40.6418	40.7015	40.7612	40.8358	40.8657	40.9552	41	41.0746	41.1343	41.194	41.2537	41.2985	41.3731	41.4328	41.4627	41.5075	41.5373	41.597	41.6418	41.7015	41.7313	41.7761	41.806	41.8657	41.9254	41.9403	42
1.339	57.1045	47.2687	43.3731	42.2985	41.6716	41.209	40.8209	40.5373	40.2985	40.1642	40.1194	40.0896	40.1343	40.1791	40.2388	40.2836	40.3433	40.403	40.4627	40.4925	40.5522	40.597	40.6866	40.7164	40.7761	40.8507	40.9254	40.9552	41.0299	41.0896	41.1343	41.209	41.2687	41.3284	41.4179	41.4478	41.4925	41.5224	41.5821	41.6119	41.6866	41.7164	41.7463	41.806	41.8507	41.8955	41.9701	41.9851	42.0448
1.341	57.4627	47.2985	43.4179	42.3134	41.6866	41.2239	40.8507	40.5373	40.3284	40.194	40.1343	40.1343	40.1642	40.1791	40.2537	40.3284	40.3731	40.4179	40.4776	40.5373	40.597	40.6567	40.7015	40.7463	40.806	40.8806	40.9254	41.0149	41.0448	41.1194	41.1642	41.2388	41.3284	41.3582	41.403	41.4478	41.5075	41.5672	41.597	41.6567	41.6866	41.7313	41.7761	41.8209	41.8657	41.8955	41.9701	42	42.0448
1.343	57.7612	47.3284	43.403	42.2985	41.6716	41.2537	40.8507	40.5522	40.3284	40.1791	40.1493	40.1493	40.1493	40.209	40.2537	40.3284	40.3582	40.4328	40.4776	40.5224	40.5821	40.6567	40.7015	40.7761	40.8209	40.8657	40.9552	41	41.0746	41.1493	41.1642	41.2537	41.2985	41.3731	41.403	41.4776	41.4776	41.5821	41.6119	41.6269	41.6866	41.7463	41.791	41.8358	41.8657	41.9254	41.9851	42.0448	42.0597
1.345	58.0896	47.3582	43.4478	42.3284	41.7164	41.2687	40.8657	40.5672	40.3433	40.194	40.1493	40.1493	40.194	40.2239	40.2836	40.3433	40.403	40.4478	40.5075	40.5672	40.6119	40.6716	40.7313	40.791	40.8209	40.8955	40.9552	41.0299	41.0746	41.1493	41.2239	41.2687	41.3582	41.3881	41.4478	41.5075	41.5672	41.597	41.6567	41.6716	41.7463	41.7612	41.806	41.8657	41.8955	41.9254	41.9851	42.0597	42.1045
1.347	58.3582	47.3881	43.4627	42.3433	41.7463	41.2687	40.9104	40.6119	40.3731	40.2239	40.194	40.1791	40.194	40.2537	40.3134	40.3731	40.4328	40.4925	40.5373	40.5821	40.6716	40.7164	40.7612	40.806	40.8806	40.9403	41	41.0597	41.1194	41.209	41.2239	41.3134	41.3582	41.4179	41.4776	41.5224	41.597	41.6269	41.6716	41.7164	41.7761	41.806	41.8507	41.8955	41.9552	41.9701	42.0448	42.0896	42.1343
1.349	58.6269	47.4328	43.4776	42.3582	41.7612	41.3433	40.9254	40.6418	40.3881	40.2687	40.2239	40.2239	40.2537	40.2985	40.3433	40.403	40.4627	40.5224	40.5821	40.6418	40.7015	40.7612	40.806	40.8507	40.8955	40.9701	41.0448	41.0896	41.194	41.2239	41.2687	41.3582	41.4179	41.4328	41.4925	41.5672	41.6119	41.7015	41.7164	41.7612	41.8209	41.8358	41.8657	41.9254	41.9701	42.0448	42.1194	42.1194	42.1791
1.351	58.8955	47.4478	43.5075	42.3731	41.7612	41.3134	40.9552	40.6418	40.403	40.2836	40.2239	40.2388	40.2687	40.3284	40.3582	40.4328	40.4627	40.5522	40.597	40.6567	40.6866	40.7761	40.806	40.8806	40.9254	41	41.0597	41.1194	41.1493	41.2388	41.2836	41.3731	41.4179	41.4925	41.5224	41.5821	41.6418	41.7015	41.7164	41.791	41.8209	41.8657	41.8955	41.9254	42	42.0746	42.1045	42.1493	42.1791
1.353	59.1194	47.4478	43.4925	42.3731	41.791	41.3134	40.9403	40.6716	40.403	40.3134	40.2537	40.2537	40.2687	40.3284	40.3881	40.4478	40.5075	40.5672	40.6269	40.6567	40.7463	40.791	40.8209	40.8955	40.9403	41.0149	41.0746	41.1493	41.2388	41.2537	41.3284	41.403	41.4627	41.4925	41.5373	41.6269	41.6567	41.7164	41.7612	41.791	41.8507	41.8806	41.9552	42	42.0448	42.0746	42.1343	42.194	42.209
1.355	59.3433	47.4776	43.5075	42.3731	41.7463	41.3433	40.9552	40.6567	40.4328	40.2836	40.2687	40.2537	40.2836	40.3284	40.4179	40.4478	40.5075	40.5672	40.6567	40.7015	40.7463	40.791	40.8209	40.8955	40.9552	41.0299	41.0896	41.1493	41.209	41.2836	41.3433	41.3881	41.4627	41.5224	41.5522	41.6119	41.6866	41.7313	41.7761	41.806	41.8507	41.8955	41.9254	41.9701	42.0149	42.0746	42.1493	42.1791	42.2239
1.357	59.5075	47.4627	43.5224	42.4328	41.806	41.3582	40.9552	40.7015	40.4328	40.3134	40.2836	40.2687	40.3134	40.3582	40.4179	40.4776	40.5373	40.597	40.6716	40.7164	40.7463	40.8209	40.8657	40.9254	40.9851	41.0597	41.1194	41.1642	41.2388	41.3134	41.3731	41.4328	41.4776	41.5224	41.5672	41.6567	41.7164	41.7612	41.806	41.8657	41.8955	41.9403	41.9701	42.0299	42.0896	42.1343	42.1642	42.209	42.2239
1.359	59.6866	47.5224	43.5672	42.4179	41.806	41.3881	41.0299	40.7164	40.4776	40.3582	40.3134	40.2985	40.3582	40.3582	40.4478	40.5373	40.5821	40.6269	40.6866	40.7463	40.806	40.8507	40.8955	40.9851	41.0149	41.0746	41.1493	41.194	41.2836	41.3433	41.4179	41.4627	41.5075	41.5821	41.6269	41.6567	41.7463	41.791	41.806	41.8806	41.9254	41.9701	42.0299	42.0597	42.1045	42.1493	42.209	42.2239	42.2687
1.361	59.806	47.5075	43.5373	42.4179	41.806	41.3731	40.9851	40.7164	40.4776	40.3582	40.3134	40.3433	40.3433	40.3881	40.4478	40.5224	40.597	40.6418	40.6866	40.7612	40.7761	40.8657	40.9104	40.9701	41.0597	41.1045	41.1493	41.2239	41.2985	41.3433	41.403	41.4925	41.5373	41.5672	41.6269	41.7015	41.7313	41.7761	41.8507	41.8806	41.9403	41.9701	42.0149	42.0896	42.1343	42.1642	42.209	42.2537	42.2687
1.363	59.9254	47.5373	43.5672	42.4328	41.8358	41.403	41.0149	40.7164	40.5075	40.3731	40.3284	40.3284	40.3582	40.403	40.4776	40.5522	40.5821	40.6567	40.7313	40.7612	40.8358	40.8806	40.9403	41.0149	41.0597	41.1343	41.1791	41.2537	41.3284	41.3731	41.4478	41.4925	41.5672	41.597	41.6716	41.7164	41.7761	41.8209	41.8806	41.8955	41.9701	42.0149	42.0896	42.1045	42.1343	42.194	42.2239	42.2687	42.2836
1.365	60.0448	47.5224	43.5672	42.4776	41.8507	41.4179	41.0448	40.7463	40.5224	40.403	40.3433	40.3582	40.3582	40.4328	40.5075	40.5821	40.6418	40.6866	40.7313	40.791	40.8507	40.9104	40.9403	41.0149	41.0746	41.1194	41.2239	41.2687	41.3433	41.4179	41.4478	41.5224	41.5821	41.6269	41.6567	41.7463	41.806	41.8358	41.8955	41.9403	41.9851	42.0448	42.0896	42.1194	42.1791	42.209	42.2537	42.2687	42.3134
1.367	60.1343	47.5224	43.5821	42.4627	41.8806	41.4179	41.0149	40.7463	40.5224	40.403	40.3582	40.3582	40.3881	40.4478	40.5224	40.5672	40.6418	40.7015	40.7612	40.791	40.8507	40.9104	40.9701	41.0448	41.1045	41.1642	41.2239	41.2836	41.3731	41.4179	41.4776	41.5373	41.597	41.6418	41.7015	41.7612	41.806	41.8657	41.8955	41.9403	41.9851	42.0448	42.0896	42.1194	42.1791	42.2388	42.2687	42.2836	42.3433
1.369	60.194	47.5075	43.5672	42.4627	41.8358	41.403	41.0149	40.7463	40.5075	40.3881	40.3582	40.3731	40.3881	40.4179	40.4925	40.5821	40.6418	40.6716	40.7164	40.7761	40.8358	40.9104	40.9552	41.0299	41.0896	41.1493	41.209	41.2836	41.3582	41.4328	41.4925	41.5224	41.5821	41.6418	41.6716	41.7313	41.791	41.8358	41.8806	41.9403	42	42.0448	42.0896	42.1194	42.1791	42.209	42.2687	42.2985	42.3134
1.371	60.209	47.5075	43.597	42.4776	41.8657	41.4478	41.0448	40.7612	40.5522	40.4328	40.3731	40.3881	40.4328	40.4627	40.5224	40.6119	40.6716	40.7313	40.791	40.8358	40.8806	40.9403	41	41.0746	41.1194	41.1791	41.2537	41.3284	41.3731	41.4328	41.4925	41.5672	41.6269	41.6567	41.7015	41.791	41.8507	41.8806	41.9254	41.9851	42.0448	42.0896	42.1343	42.1791	42.2239	42.2537	42.2836	42.3134	42.3433
1.373	60.2537	47.5224	43.6269	42.5075	41.8806	41.4328	41.0597	40.7612	40.5522	40.4328	40.403	40.4179	40.4328	40.5075	40.5522	40.6269	40.6866	40.7463	40.791	40.8507	40.8955	40.9851	41.0299	41.0746	41.1493	41.209	41.2537	41.3582	41.4179	41.4627	41.5075	41.5672	41.6418	41.7015	41.7463	41.791	41.8657	41.8955	41.9403	41.9851	42.0448	42.1343	42.1493	42.194	42.209	42.2537	42.2836	42.3582	42.403
1.375	60.2836	47.5224	43.6269	42.5224	41.8955	41.4478	41.0896	40.806	40.5821	40.4478	40.4328	40.4328	40.4627	40.5075	40.597	40.6567	40.7015	40.7612	40.791	40.8657	40.9104	40.9851	41.0597	41.1045	41.1642	41.2388	41.3134	41.3881	41.4179	41.4925	41.5522	41.597	41.6716	41.7164	41.7612	41.8209	41.8955	41.9254	41.9851	42.0448	42.1045	42.1194	42.1791	42.209	42.2388	42.2687	42.3284	42.3582	42.4179
1.377	60.2836	47.5224	43.6567	42.5373	41.8955	41.4478	41.0746	40.7761	40.5821	40.4478	40.4179	40.4478	40.4478	40.5075	40.5821	40.6567	40.7015	40.7612	40.8358	40.8806	40.9403	41	41.0299	41.1194	41.1642	41.2388	41.2985	41.3731	41.4478	41.4925	41.5522	41.6119	41.6716	41.7164	41.7761	41.8209	41.8806	41.9552	41.9851	42.0149	42.0746	42.1343	42.194	42.209	42.2537	42.2836	42.3134	42.3731	42.3881
1.379	60.2537	47.5075	43.6716	42.5522	41.9254	41.4627	41.1045	40.806	40.6119	40.4776	40.4478	40.4478	40.4925	40.5522	40.6119	40.6716	40.7313	40.7761	40.8209	40.8806	40.9552	41.0299	41.0746	41.1343	41.209	41.2537	41.3284	41.3881	41.4478	41.5224	41.5672	41.6567	41.6866	41.7463	41.806	41.8358	41.8955	41.9552	42	42.0299	42.1194	42.1642	42.194	42.2239	42.2537	42.2836	42.3433	42.3881	42.4328
1.381	60.2239	47.5373	43.7015	42.5821	41.9701	41.4776	41.1045	40.8358	40.6567	40.5075	40.4776	40.4925	40.5373	40.5672	40.6418	40.7015	40.7612	40.8209	40.8657	40.9403	40.9851	41.0597	41.1194	41.1493	41.2239	41.2985	41.3582	41.4179	41.5075	41.5522	41.597	41.6418	41.7164	41.7612	41.8209	41.8955	41.9403	42	42.0448	42.0896	42.1493	42.194	42.2239	42.2537	42.2985	42.3284	42.3881	42.4328	42.4776
1.383	60.1642	47.5075	43.7313	42.6119	41.9851	41.5075	41.1343	40.8209	40.6418	40.5373	40.5075	40.4925	40.5224	40.6119	40.6567	40.7015	40.7612	40.8358	40.8657	40.9403	41.0149	41.0746	41.1194	41.194	41.2388	41.3284	41.3881	41.4328	41.4925	41.5373	41.6119	41.6716	41.7164	41.791	41.8209	41.8955	41.9403	42.0149	42.0746	42.0896	42.1642	42.194	42.2388	42.2687	42.2836	42.3284	42.3881	42.4328	42.4776
1.385	60.0896	47.5075	43.7612	42.6269	42	41.5373	41.1194	40.8507	40.6716	40.5672	40.5373	40.5075	40.5522	40.6269	40.6866	40.7463	40.791	40.8358	40.8955	40.9552	41	41.0746	41.1343	41.194	41.2537	41.3284	41.403	41.4627	41.5075	41.5672	41.6269	41.6866	41.7463	41.791	41.8358	41.9104	41.9701	42.0299	42.0746	42.1045	42.194	42.209	42.2537	42.2687	42.3134	42.3582	42.403	42.4328	42.4925
1.387	60.0149	47.5373	43.806	42.6866	42.0299	41.5224	41.1493	40.8657	40.7164	40.6119	40.5672	40.5821	40.5821	40.6567	40.7015	40.7612	40.806	40.8507	40.9254	40.9851	41.0448	41.1343	41.1642	41.2388	41.3134	41.3731	41.4328	41.4776	41.5522	41.597	41.6567	41.7313	41.7612	41.8209	41.8806	41.9254	41.9701	42.0746	42.0896	42.1493	42.1791	42.2388	42.2687	42.2836	42.3284	42.3881	42.4478	42.4776	42.4776
1.389	59.9254	47.5224	43.8507	42.7015	42.0597	41.5522	41.1642	40.8955	40.7164	40.6269	40.597	40.6119	40.6269	40.6716	40.7313	40.7761	40.8358	40.8955	40.9552	41	41.0746	41.1194	41.194	41.2388	41.3134	41.3881	41.4478	41.5075	41.5522	41.6269	41.6866	41.7313	41.791	41.8358	41.8955	41.9701	42.0448	42.0896	42.1343	42.1642	42.2239	42.2388	42.2836	42.3134	42.3433	42.403	42.4776	42.5075	42.5373
1.391	59.806	47.5672	43.9403	42.7612	42.1343	41.597	41.209	40.9403	40.7612	40.6866	40.6418	40.6567	40.6567	40.7313	40.7761	40.8209	40.8657	40.9254	40.9851	41.0597	41.1194	41.1791	41.2239	41.3134	41.3582	41.4179	41.4925	41.5373	41.6119	41.6567	41.7164	41.7761	41.8209	41.8806	41.9403	42	42.0597	42.1194	42.1642	42.209	42.2388	42.2687	42.2836	42.3284	42.403	42.4478	42.4776	42.5224	42.5672
1.393	59.7313	47.5672	43.9552	42.806	42.1343	41.597	41.194	40.9552	40.7761	40.7015	40.6567	40.6567	40.6866	40.7313	40.7761	40.8209	40.8806	40.9403	41	41.0746	41.1045	41.1791	41.2388	41.2985	41.3881	41.4478	41.4925	41.5373	41.6269	41.6716	41.7164	41.791	41.8507	41.8955	41.9403	42	42.0597	42.1343	42.1791	42.194	42.2388	42.2687	42.3134	42.3582	42.3881	42.4627	42.4776	42.5522	42.5672
1.395	59.6119	47.5821	44.0448	42.8806	42.1791	41.6269	41.2537	40.9701	40.806	40.7164	40.6866	40.7015	40.7313	40.7761	40.8358	40.8657	40.9254	40.9701	41.0448	41.1045	41.1493	41.2239	41.2836	41.3731	41.403	41.4776	41.5224	41.597	41.6567	41.7015	41.7612	41.8209	41.8657	41.9104	41.9851	42.0299	42.1045	42.1642	42.194	42.2388	42.2537	42.3134	42.3433	42.3881	42.4179	42.4776	42.5224	42.5522	42.597
1.397	59.4478	47.6269	44.1343	42.9403	42.2239	41.6866	41.2985	41.0448	40.8806	40.791	40.7612	40.7761	40.791	40.8209	40.8806	40.9254	40.9851	41.0448	41.1045	41.1642	41.209	41.2836	41.3433	41.4179	41.4627	41.5075	41.5821	41.6567	41.7164	41.7761	41.8209	41.8657	41.9254	41.9851	42.0597	42.1045	42.1642	42.209	42.2388	42.2687	42.3134	42.3582	42.3881	42.4478	42.4776	42.5373	42.5821	42.6269	42.6567
1.399	59.3134	47.6567	44.2537	43.0149	42.2836	41.7463	41.3433	41.0896	40.9403	40.8358	40.8358	40.8358	40.8507	40.8806	40.9403	40.9851	41.0299	41.0896	41.1343	41.209	41.2687	41.3433	41.403	41.4627	41.5075	41.5672	41.6269	41.6866	41.7463	41.806	41.8657	41.9104	41.9851	42.0448	42.1045	42.1642	42.209	42.2537	42.2687	42.2985	42.3433	42.3881	42.4328	42.4925	42.5075	42.5821	42.6119	42.6418	42.6866
1.401	59.1642	47.7164	44.3582	43.1194	42.3433	41.791	41.403	41.1493	40.9851	40.9254	40.8806	40.9104	40.9104	40.9552	41	41.0448	41.0896	41.1493	41.209	41.2687	41.3433	41.403	41.4478	41.5075	41.5672	41.6269	41.7015	41.7463	41.8209	41.8657	41.9254	41.9701	42.0597	42.0896	42.1493	42.209	42.2388	42.2687	42.3134	42.3731	42.4179	42.4627	42.4925	42.5373	42.5821	42.6119	42.6716	42.6866	42.7313
1.403	59.0299	47.791	44.4627	43.209	42.4179	41.8358	41.4627	41.209	41.0597	41	40.9701	40.9701	40.9701	41.0299	41.0746	41.1045	41.1642	41.194	41.2687	41.3433	41.4179	41.4776	41.5075	41.5672	41.6418	41.7015	41.7612	41.8209	41.8507	41.9254	41.9851	42.0746	42.1194	42.1493	42.209	42.2388	42.2985	42.3284	42.3731	42.403	42.4627	42.4925	42.5522	42.5821	42.6269	42.6866	42.7313	42.7463	42.806
1.405	58.8657	47.8806	44.6119	43.3134	42.4776	41.9254	41.5373	41.2836	41.1493	41.0896	41.0597	41.0597	41.0746	41.1045	41.1343	41.194	41.2388	41.2985	41.3433	41.4179	41.4627	41.5224	41.5672	41.6567	41.7164	41.7761	41.8358	41.8806	41.9701	42.0149	42.0746	42.1493	42.1791	42.2239	42.2537	42.2836	42.3433	42.403	42.4478	42.4925	42.5373	42.5672	42.597	42.6567	42.7015	42.7313	42.791	42.8209	42.8657
1.407	58.7015	47.9403	44.7612	43.4328	42.5821	42.0299	41.5821	41.3731	41.2239	41.1493	41.1343	41.1493	41.1493	41.1642	41.209	41.2537	41.3134	41.3731	41.4328	41.4776	41.5373	41.5821	41.6567	41.7015	41.791	41.8358	41.8955	41.9552	42.0299	42.0896	42.1343	42.194	42.209	42.2537	42.2985	42.3731	42.4179	42.4627	42.4776	42.5373	42.597	42.6269	42.6418	42.7015	42.7463	42.806	42.8358	42.8657	42.9254
1.409	58.5075	48.0448	44.9403	43.5821	42.6716	42.1045	41.6716	41.4478	41.3284	41.2687	41.2836	41.2537	41.2537	41.2836	41.3284	41.3582	41.403	41.4478	41.5075	41.5672	41.6119	41.7015	41.7463	41.8209	41.8806	41.9254	41.9851	42.0746	42.1343	42.1791	42.2239	42.2537	42.2985	42.3284	42.3881	42.4478	42.4925	42.5373	42.5821	42.6269	42.6418	42.7015	42.7463	42.791	42.8209	42.8657	42.9403	42.9701	42.9701
1.411	58.3731	48.1194	45.1194	43.7463	42.806	42.209	41.791	41.5821	41.4478	41.403	41.3881	41.403	41.3881	41.3881	41.4328	41.4627	41.5075	41.5373	41.6119	41.6866	41.7463	41.806	41.8657	41.9104	41.9851	42.0597	42.1194	42.1791	42.209	42.2687	42.2836	42.3433	42.403	42.4478	42.4925	42.5224	42.5821	42.6119	42.6567	42.7015	42.7612	42.8209	42.8507	42.8657	42.9254	42.9701	43	43.0299	43.0746
1.413	58.209	48.2537	45.3284	43.9104	42.9403	42.2836	41.8806	41.6866	41.5821	41.5522	41.5224	41.5224	41.5373	41.5373	41.5373	41.597	41.6269	41.6866	41.7463	41.806	41.8806	41.9254	42	42.0448	42.1493	42.1791	42.2239	42.2687	42.3134	42.3582	42.4328	42.4627	42.5075	42.5522	42.5821	42.6418	42.7015	42.7463	42.806	42.8358	42.8955	42.9104	42.9403	42.9701	43.0299	43.0597	43.1194	43.1343	43.194
1.415	58.0448	48.3881	45.5672	44.0896	43.0896	42.4179	42.0299	41.806	41.7313	41.6866	41.7015	41.6716	41.6567	41.6567	41.6866	41.7015	41.7463	41.791	41.8507	41.9104	41.9851	42.0746	42.1343	42.194	42.2388	42.2836	42.3433	42.3731	42.4328	42.4776	42.5075	42.5672	42.6119	42.6567	42.7164	42.7612	42.806	42.8806	42.8955	42.9104	42.9701	43	43.0299	43.0597	43.1194	43.1791	43.2239	43.2537	43.2687
1.417	57.8657	48.5224	45.8209	44.2985	43.2537	42.5522	42.1642	41.9403	41.8806	41.8358	41.8507	41.8358	41.8209	41.8358	41.8358	41.8358	41.8955	41.9403	42.0149	42.0896	42.1493	42.209	42.2537	42.3134	42.3582	42.4179	42.4627	42.5224	42.5672	42.597	42.6567	42.7164	42.7463	42.7761	42.8358	42.8806	42.9254	42.9552	43	43.0299	43.0896	43.1194	43.1493	43.194	43.2388	43.2836	43.3284	43.3731	43.3881
1.419	57.7164	48.7164	46.1045	44.5075	43.403	42.6866	42.2687	42.1343	42.0746	42.0299	42.0149	42	41.9851	42	42	42.0299	42.0448	42.0896	42.1343	42.2239	42.2687	42.3134	42.3881	42.4328	42.4925	42.5522	42.597	42.6567	42.6866	42.7313	42.791	42.806	42.8806	42.9104	42.9552	43	43.0448	43.0746	43.1194	43.1642	43.209	43.2388	43.2836	43.3134	43.3582	43.3881	43.4627	43.4776	43.5075
1.421	57.5224	48.9104	46.4179	44.7761	43.6119	42.8657	42.4179	42.2687	42.2537	42.2239	42.2388	42.209	42.194	42.1791	42.194	42.194	42.209	42.2537	42.3134	42.3731	42.4179	42.4925	42.5672	42.6119	42.6418	42.7164	42.7463	42.806	42.8507	42.9104	42.9403	42.9851	43.0149	43.0597	43.0896	43.1493	43.1791	43.2239	43.2687	43.3134	43.3433	43.3881	43.4179	43.4627	43.4925	43.5522	43.5672	43.6418	43.6716
1.423	57.3731	49.1493	46.7612	45.0597	43.8209	43.0448	42.597	42.4776	42.4328	42.4627	42.4478	42.403	42.3881	42.3881	42.3582	42.3582	42.403	42.4328	42.5075	42.5672	42.6269	42.6866	42.7313	42.806	42.8507	42.9104	42.9552	42.9851	43.0299	43.0746	43.1045	43.1493	43.1791	43.2239	43.2687	43.3134	43.3582	43.403	43.4478	43.4925	43.5224	43.5522	43.597	43.6269	43.6716	43.7015	43.7612	43.7612	43.806
1.425	57.2239	49.403	47.1343	45.3284	44.0448	43.2388	42.791	42.6567	42.6567	42.6716	42.6866	42.6269	42.597	42.5821	42.5672	42.5821	42.597	42.6269	42.6866	42.7463	42.806	42.8806	42.9403	42.9851	43.0448	43.1045	43.1343	43.1791	43.209	43.2687	43.2836	43.3284	43.3582	43.3881	43.4478	43.4925	43.5224	43.5821	43.597	43.6418	43.6716	43.7015	43.7463	43.7761	43.806	43.8507	43.8955	43.9403	43.9701
1.427	57.0597	49.6716	47.5224	45.6567	44.3134	43.4478	43	42.9104	42.9104	42.9403	42.9552	42.9104	42.8806	42.8209	42.791	42.791	42.8209	42.8507	42.9104	42.9701	43.0299	43.0896	43.1642	43.209	43.2537	43.2836	43.3433	43.3881	43.4328	43.4627	43.5075	43.5522	43.5821	43.597	43.6418	43.6866	43.7015	43.7463	43.806	43.806	43.8507	43.9104	43.9254	43.9552	44.0149	44.0448	44.0896	44.1045	44.1343
1.429	56.9104	49.9701	47.9851	46.0299	44.5821	43.6866	43.2388	43.1493	43.194	43.2239	43.2239	43.1791	43.1194	43.0896	43.0299	43.0448	43.0448	43.0746	43.1493	43.194	43.2687	43.3433	43.3881	43.4478	43.5075	43.5672	43.597	43.6269	43.6567	43.6866	43.7015	43.7463	43.7761	43.8209	43.8358	43.8955	43.9254	43.9701	43.9851	44.0299	44.0597	44.0746	44.1343	44.1642	44.194	44.2537	44.2985	44.3284	44.3582
1.431	56.791	50.3134	48.4179	46.3881	44.8806	43.9254	43.4925	43.4179	43.4627	43.5224	43.5373	43.4776	43.4328	43.3582	43.3284	43.2836	43.3134	43.3433	43.3881	43.4627	43.5075	43.597	43.6418	43.6866	43.7463	43.7761	43.806	43.8507	43.8955	43.9104	43.9403	43.9701	44	44.0149	44.0746	44.0896	44.1493	44.1791	44.2239	44.2687	44.2687	44.3134	44.3433	44.3731	44.4179	44.4627	44.4925	44.5373	44.5522
1.433	56.6418	50.7313	49	46.8358	45.2537	44.2537	43.806	43.7463	43.8358	43.9104	43.8955	43.8507	43.7612	43.7015	43.6567	43.6269	43.6418	43.6567	43.7164	43.7612	43.8209	43.8955	43.9552	44.0149	44.0597	44.0896	44.1343	44.1642	44.194	44.209	44.2388	44.2687	44.3134	44.3284	44.3582	44.3881	44.4328	44.4776	44.4925	44.5224	44.5522	44.597	44.6269	44.6716	44.7015	44.7463	44.806	44.8209	44.8209
1.435	56.5522	51.1045	49.5373	47.2687	45.5522	44.5224	44.0448	44.0299	44.1343	44.209	44.2239	44.1642	44.0746	44	43.9254	43.8955	43.8955	43.9254	43.9552	44.0448	44.0746	44.1642	44.2239	44.2687	44.3134	44.3582	44.3731	44.403	44.4328	44.4627	44.4776	44.4925	44.5373	44.5522	44.5672	44.6119	44.6567	44.6866	44.7015	44.7612	44.806	44.8209	44.8358	44.8806	44.9254	44.9552	45	45.0149	45.0597
1.437	56.3881	51.5224	50.1194	47.7463	45.9254	44.8507	44.3731	44.3731	44.5075	44.597	44.597	44.5224	44.4328	44.3433	44.2537	44.209	44.209	44.2239	44.2687	44.3582	44.403	44.4776	44.5224	44.597	44.6119	44.6567	44.6716	44.7164	44.7463	44.7612	44.7612	44.791	44.8209	44.8358	44.8806	44.9104	44.9552	44.9701	45	45.0448	45.0746	45.0896	45.1343	45.1642	45.1791	45.2239	45.2388	45.2836	45.2985
1.439	56.2537	51.9851	50.791	48.2537	46.3433	45.1791	44.7164	44.7313	44.9104	45	45.0299	44.9552	44.8209	44.7164	44.6269	44.5821	44.5373	44.597	44.6269	44.6866	44.7463	44.8209	44.8955	44.9403	44.9701	45.0149	45.0149	45.0299	45.0746	45.0896	45.1045	45.1045	45.1194	45.1343	45.1642	45.194	45.2388	45.2537	45.2836	45.3134	45.3582	45.3731	45.3881	45.4328	45.4925	45.5075	45.5373	45.5672	45.5821
1.441	56.1343	52.4925	51.4627	48.7761	46.7612	45.5373	45.0746	45.1194	45.3134	45.4179	45.4179	45.3582	45.2388	45.0896	45	44.9403	44.9104	44.9403	44.9851	45.0448	45.1045	45.1791	45.209	45.2687	45.2985	45.3284	45.3433	45.3731	45.3731	45.3881	45.403	45.4179	45.4328	45.4478	45.4776	45.4925	45.5373	45.5821	45.5821	45.6418	45.6567	45.6716	45.6866	45.7313	45.7612	45.806	45.8507	45.8657	45.8806
1.443	56.0448	53.0299	52.209	49.3881	47.2388	45.9552	45.4627	45.5373	45.7761	45.8955	45.9104	45.8209	45.6716	45.5373	45.4179	45.3433	45.3284	45.3134	45.3582	45.4179	45.4925	45.5672	45.597	45.6567	45.6866	45.7164	45.7164	45.7313	45.7463	45.7463	45.7612	45.7761	45.791	45.806	45.8209	45.8657	45.8806	45.9104	45.9254	45.9552	45.9851	46.0149	46.0448	46.0597	46.0896	46.1343	46.1493	46.1791	46.194
1.445	55.9254	53.6418	53.0149	50.0149	47.7313	46.3582	45.8657	45.9552	46.2239	46.3881	46.403	46.2985	46.1343	45.9851	45.8358	45.7612	45.7164	45.7164	45.7761	45.8209	45.8806	45.9552	46	46.0448	46.0597	46.0896	46.1194	46.1194	46.1493	46.1343	46.1343	46.1343	46.1493	46.1343	46.1791	46.209	46.2239	46.2537	46.2836	46.3134	46.3433	46.3433	46.3731	46.4179	46.4328	46.4776	46.5075	46.5075	46.5522
1.447	55.8358	54.2836	53.8507	50.7015	48.2537	46.791	46.3134	46.4627	46.7612	46.9104	46.9403	46.8209	46.6418	46.4627	46.3284	46.2239	46.1791	46.1791	46.194	46.2836	46.3433	46.3881	46.4627	46.4925	46.5224	46.5373	46.5672	46.5522	46.5224	46.5373	46.5373	46.5522	46.5522	46.5522	46.5672	46.597	46.6269	46.6418	46.6567	46.6866	46.7164	46.7313	46.7612	46.7612	46.806	46.8507	46.8657	46.8806	46.8955
1.449	55.7313	54.9701	54.7761	51.4328	48.8209	47.2985	46.7761	46.9552	47.2985	47.4925	47.5075	47.3731	47.1791	46.9851	46.8209	46.7164	46.6418	46.6418	46.6866	46.7313	46.806	46.8507	46.8955	46.9403	46.9552	46.9851	46.9851	46.9701	47	46.9701	46.9701	46.9552	46.9701	46.9552	46.9701	47.0149	47.0299	47.0448	47.0746	47.1045	47.1194	47.1343	47.1343	47.1791	47.209	47.2239	47.2687	47.2836	47.2836
1.451	55.6716	55.7313	55.7761	52.209	49.4478	47.8507	47.3134	47.5224	47.9104	48.1194	48.1343	47.9851	47.791	47.5522	47.3582	47.2388	47.1493	47.1343	47.194	47.2388	47.2985	47.3731	47.403	47.4627	47.4776	47.4776	47.4776	47.4776	47.4627	47.4478	47.4179	47.4179	47.4328	47.403	47.4328	47.4478	47.4627	47.4776	47.4776	47.5224	47.5522	47.5672	47.5672	47.6119	47.6269	47.6716	47.6716	47.7015	47.7015
1.453	55.597	56.5522	56.8507	53.0448	50.1045	48.3731	47.8806	48.1194	48.5224	48.7612	48.7761	48.6119	48.3731	48.1343	47.9254	47.7761	47.7164	47.6866	47.7164	47.791	47.8507	47.9104	47.9552	47.9701	48	47.9851	48	47.9851	47.9701	47.9552	47.9403	47.9104	47.9104	47.8955	47.9104	47.9403	47.9552	47.9552	47.9403	47.9851	48.0149	48.0299	48.0448	48.0746	48.0896	48.1194	48.1343	48.1343	48.1493
1.455	55.5522	57.4179	57.9851	53.9254	50.806	48.9851	48.4478	48.7313	49.209	49.4478	49.4478	49.2985	49.0448	48.7612	48.5373	48.3582	48.2836	48.2537	48.2836	48.3284	48.403	48.4776	48.5075	48.5522	48.5522	48.5522	48.5373	48.5075	48.4776	48.4627	48.4328	48.4179	48.403	48.3881	48.403	48.403	48.4179	48.4328	48.4478	48.4627	48.4776	48.4925	48.5075	48.5224	48.5522	48.5672	48.5821	48.597	48.6119
1.457	55.4925	58.3433	59.1642	54.8657	51.4925	49.597	49.0448	49.3881	49.9104	50.1642	50.194	50	49.7164	49.403	49.1791	48.9701	48.8806	48.8358	48.8657	48.8955	48.9851	49.0448	49.0746	49.1194	49.1045	49.1194	49.0746	49.0597	49.0299	49	48.9851	48.9403	48.9254	48.9104	48.8955	48.9254	48.9254	48.9403	48.9403	48.9701	48.9851	48.9851	49	49.0299	49.0299	49.0448	49.0597	49.0896	49.0896
1.459	55.4328	59.3433	60.4328	55.8806	52.2985	50.2537	49.7015	50.0896	50.6716	50.9701	50.9701	50.7761	50.4478	50.1194	49.8507	49.6269	49.5224	49.4776	49.4925	49.5522	49.6119	49.6866	49.7164	49.7313	49.7463	49.7313	49.6866	49.6716	49.6567	49.597	49.5373	49.5224	49.5224	49.4776	49.4627	49.4776	49.4627	49.4925	49.4925	49.5075	49.5224	49.5075	49.5224	49.5373	49.5821	49.597	49.6119	49.6119	49.6119
1.461	55.4179	60.403	61.806	56.9552	53.1642	51	50.4328	50.8657	51.4776	51.8209	51.806	51.5821	51.2388	50.8955	50.5821	50.3433	50.2239	50.1642	50.1791	50.2388	50.2985	50.3731	50.403	50.4328	50.4179	50.403	50.3433	50.3284	50.2836	50.2388	50.194	50.1343	50.1045	50.0597	50.0597	50.0746	50.0746	50.0746	50.0746	50.1045	50.1045	50.1194	50.1045	50.1493	50.1642	50.1642	50.1791	50.1791	50.1791
1.463	55.403	61.5224	63.2388	58.0896	54.0448	51.791	51.1791	51.6716	52.3582	52.7015	52.7164	52.4478	52.0896	51.6716	51.3433	51.1045	50.9552	50.8806	50.9104	50.9701	51.0299	51.0896	51.1045	51.1343	51.1045	51.1045	51.0448	51	50.9552	50.8806	50.8507	50.791	50.7612	50.7164	50.7015	50.7164	50.7015	50.6866	50.7015	50.7164	50.7015	50.7313	50.7313	50.7313	50.7463	50.7612	50.7612	50.7761	50.7761
1.465	55.3881	62.7612	64.791	59.3284	55.0149	52.597	51.9851	52.5224	53.2537	53.6418	53.6418	53.3582	52.9403	52.5075	52.1642	51.8806	51.7164	51.6567	51.6716	51.7015	51.7761	51.8358	51.8507	51.8806	51.8657	51.8209	51.7761	51.7015	51.6567	51.5821	51.5224	51.4776	51.4328	51.3731	51.3731	51.3582	51.3582	51.3284	51.3433	51.3582	51.3433	51.3731	51.3582	51.3731	51.3731	51.3731	51.403	51.4179	51.3881
1.467	55.3881	64.0448	66.4328	60.6119	56.0299	53.4478	52.8358	53.4328	54.2239	54.6269	54.6269	54.3134	53.8806	53.4179	53.0149	52.7313	52.5373	52.4627	52.4627	52.5224	52.5672	52.6269	52.6418	52.6418	52.6269	52.597	52.5373	52.4925	52.3881	52.3284	52.2687	52.1791	52.1343	52.0746	52.0597	52.0597	52.0448	52.0299	52.0149	52.0299	52.0597	52.0299	52.0448	52.0448	52.0448	52.0746	52.0746	52.0597	52.0448
1.469	55.3881	65.4478	68.1791	61.9701	57.1045	54.3731	53.7463	54.3731	55.2537	55.7164	55.6866	55.3433	54.8806	54.3433	53.9403	53.6119	53.403	53.3284	53.3284	53.3731	53.4179	53.4627	53.5075	53.5075	53.4776	53.4328	53.3582	53.2687	53.1791	53.1194	53.0149	52.9403	52.8955	52.8209	52.806	52.791	52.7761	52.7612	52.7463	52.7612	52.7463	52.7463	52.7463	52.7313	52.7761	52.7612	52.7612	52.7612	52.7463
1.471	55.4179	66.9104	69.9851	63.403	58.1791	55.3284	54.6716	55.3881	56.3284	56.791	56.791	56.403	55.8955	55.3433	54.8657	54.5224	54.2985	54.194	54.194	54.2388	54.2985	54.3433	54.3731	54.3433	54.3284	54.2687	54.1791	54.1045	54.0299	53.9254	53.8209	53.7612	53.6716	53.6119	53.5821	53.5522	53.5373	53.5075	53.4925	53.4925	53.4925	53.4925	53.4776	53.4925	53.4776	53.4925	53.4776	53.4776	53.4478
1.473	55.4478	68.4776	71.9552	64.9254	59.403	56.3731	55.6866	56.4776	57.4627	57.9701	57.9552	57.5373	56.9851	56.403	55.8955	55.5075	55.2687	55.1642	55.1791	55.1791	55.2537	55.2836	55.2985	55.2836	55.2388	55.1791	55.0896	55	54.8955	54.791	54.6716	54.5821	54.5224	54.4328	54.3881	54.3582	54.3134	54.3134	54.2985	54.2836	54.2836	54.2687	54.2687	54.2537	54.2687	54.2537	54.2687	54.2388	54.209
1.475	55.4925	70.1194	73.9851	66.5522	60.6716	57.4627	56.7612	57.6269	58.6866	59.2388	59.194	58.7612	58.1493	57.5075	56.9701	56.5224	56.2836	56.1493	56.1493	56.194	56.2388	56.2836	56.3134	56.2836	56.2239	56.1642	56.0448	55.9403	55.8209	55.7015	55.5821	55.4776	55.4179	55.3134	55.2537	55.2388	55.209	55.1642	55.1343	55.1343	55.1343	55.1194	55.1045	55.0896	55.1045	55.0746	55.0896	55.0746	55.0448
1.477	55.5522	71.9104	76.1791	68.2836	62.0149	58.6119	57.9104	58.8358	59.9701	60.5522	60.5075	60.0149	59.3731	58.7164	58.0896	57.6567	57.3582	57.2239	57.209	57.2388	57.2985	57.3284	57.3433	57.3134	57.2537	57.1642	57.0448	56.9254	56.8209	56.6716	56.5522	56.4179	56.3582	56.2537	56.194	56.1642	56.1045	56.0746	56.0746	56.0299	56.0299	56	56	55.9851	55.9851	55.9552	55.9701	55.9403	55.9104
1.479	55.6418	73.7612	78.4776	70.0746	63.4179	59.8358	59.1045	60.1045	61.3284	61.9254	61.8955	61.3731	60.6418	59.9403	59.2836	58.791	58.4776	58.3284	58.2985	58.3433	58.3731	58.4328	58.4328	58.403	58.3284	58.2239	58.0896	57.9552	57.8209	57.6866	57.5522	57.4179	57.3134	57.209	57.1493	57.1194	57.0597	57	56.9851	56.9701	56.9403	56.9104	56.9104	56.8806	56.8955	56.8657	56.8657	56.8209	56.791
1.481	55.7164	75.7313	80.9104	71.9851	64.9403	61.1194	60.3582	61.4478	62.7612	63.3881	63.3284	62.7612	62	61.209	60.5224	60	59.6716	59.5075	59.4627	59.4925	59.5522	59.5672	59.5821	59.5224	59.4478	59.3582	59.1791	59.0448	58.9104	58.7313	58.6119	58.4627	58.3582	58.2239	58.1642	58.0896	58.0448	58	57.9701	57.9254	57.9403	57.8955	57.8657	57.8507	57.8358	57.8358	57.806	57.7761	57.7463
1.483	55.8209	77.8507	83.4627	74	66.5224	62.4925	61.7015	62.8657	64.2687	64.9403	64.8657	64.2537	63.4328	62.597	61.8507	61.2985	60.9254	60.7463	60.6716	60.7164	60.7463	60.806	60.791	60.7463	60.6269	60.5224	60.3582	60.194	60.0448	59.8806	59.7015	59.5373	59.4179	59.2985	59.2239	59.1493	59.1194	59.0448	59.0149	58.9851	58.9403	58.9254	58.9104	58.8507	58.8657	58.8358	58.806	58.7612	58.7313
1.485	55.9403	80.0746	86.1642	76.1045	68.1791	63.9254	63.1045	64.3582	65.8806	66.5821	66.4925	65.8209	64.9552	64.0299	63.2388	62.6418	62.2537	62.0597	62	62	62.0149	62.0746	62.0746	62	61.9104	61.7761	61.5821	61.3881	61.2239	61.0448	60.8657	60.7015	60.5522	60.4328	60.3284	60.2537	60.194	60.1343	60.1045	60.0597	60.0299	60	59.9552	59.9104	59.9104	59.8806	59.8507	59.806	59.7761
1.487	56.0746	82.4328	89.0448	78.3284	69.9403	65.4179	64.597	65.9254	67.5373	68.2985	68.1791	67.4776	66.5373	65.5522	64.6866	64.0299	63.6269	63.4179	63.3284	63.3284	63.3881	63.4179	63.3881	63.3284	63.209	63.0597	62.8657	62.6866	62.4776	62.2836	62.0746	61.9104	61.7612	61.597	61.5075	61.4328	61.3582	61.2836	61.2388	61.209	61.1642	61.1194	61.0746	61.0448	61.0299	60.9701	60.9552	60.9104	60.8507
1.489	56.2239	84.9254	92.0597	80.6866	71.7612	67.0149	66.1493	67.597	69.2985	70.0896	69.9552	69.194	68.1791	67.1194	66.209	65.5224	65.0746	64.8358	64.7463	64.7463	64.7761	64.8358	64.791	64.7015	64.5821	64.4179	64.194	63.9851	63.7761	63.5821	63.3433	63.1343	63	62.8209	62.7164	62.6418	62.5672	62.4776	62.4328	62.3731	62.3284	62.2836	62.2537	62.1791	62.1791	62.1493	62.1194	62.0448	62
1.491	56.3731	87.5522	95.209	83.1493	73.7164	68.7015	67.806	69.3433	71.1343	71.9851	71.8209	71.0149	69.9104	68.806	67.806	67.0746	66.597	66.3284	66.2388	66.2388	66.2687	66.2985	66.2388	66.1493	66.0149	65.8657	65.6119	65.3881	65.1642	64.9403	64.7015	64.4925	64.2985	64.1194	64.0149	63.9254	63.8358	63.7313	63.6716	63.6119	63.5672	63.5224	63.4925	63.4179	63.4179	63.3582	63.3134	63.2537	63.1791
1.493	56.5522	90.3582	98.5224	85.7313	75.7463	70.4478	69.5373	71.194	73.1045	73.9552	73.791	72.9104	71.7463	70.5522	69.4776	68.6866	68.1791	67.9104	67.806	67.806	67.8209	67.8507	67.7761	67.7015	67.5224	67.3582	67.1045	66.8358	66.6269	66.3582	66.1045	65.8657	65.6716	65.4925	65.3582	65.2537	65.1642	65.0597	64.9851	64.9403	64.8806	64.8358	64.7761	64.7164	64.6866	64.6418	64.597	64.5075	64.4478
1.495	56.7612	93.2985	101.985	88.4627	77.8955	72.2985	71.3433	73.1045	75.1343	76.0299	75.8507	74.8955	73.6567	72.3731	71.2537	70.403	69.8358	69.5522	69.4328	69.4328	69.4478	69.4478	69.3881	69.2537	69.1045	68.9104	68.6418	68.3881	68.1045	67.8507	67.5821	67.3284	67.1045	66.9104	66.7761	66.6716	66.5672	66.4328	66.3731	66.2985	66.2388	66.1791	66.1493	66.0597	66.0299	65.9701	65.9104	65.8358	65.7612
1.497	56.9552	96.3134	105.612	91.3284	80.1194	74.209	73.2239	75.1045	77.2388	78.194	77.9552	76.9701	75.6418	74.2836	73.0448	72.1642	71.5672	71.2537	71.1194	71.1045	71.1194	71.1343	71.0746	70.9104	70.7463	70.5075	70.2239	69.9403	69.6418	69.3582	69.0896	68.806	68.5672	68.3582	68.2239	68.1045	68.0149	67.8657	67.7612	67.7164	67.6418	67.5672	67.5224	67.4478	67.4179	67.3433	67.2836	67.209	67.1194
1.499	57.1493	99.5672	109.433	94.3284	82.4776	76.2537	75.2239	77.2388	79.4925	80.4925	80.2239	79.1791	77.7313	76.2836	75.0149	74.0149	73.3881	73.0597	72.9104	72.9104	72.9104	72.9104	72.8358	72.7015	72.4776	72.2388	71.9104	71.6119	71.3134	71	70.7015	70.403	70.1642	69.9254	69.7761	69.6418	69.5075	69.3731	69.2836	69.209	69.1343	69.0896	69	68.9254	68.8806	68.806	68.7313	68.6567	68.597
1.501	57.4179	102.97	113.463	97.4627	84.9552	78.403	77.3433	79.4776	81.8657	82.8955	82.6119	81.4627	79.9403	78.403	77.0448	75.9851	75.3134	74.9403	74.791	74.791	74.7612	74.7761	74.6716	74.5224	74.3134	74.0448	73.7015	73.3582	73.0299	72.7015	72.3582	72.0597	71.791	71.5522	71.3731	71.2388	71.1194	70.9851	70.8507	70.791	70.7015	70.6418	70.5522	70.4627	70.403	70.3582	70.2537	70.1642	70.0746
1.503	57.6716	106.597	117.672	100.776	87.5672	80.6418	79.5522	81.8358	84.3134	85.4179	85.1045	83.8806	82.2537	80.597	79.1493	78.0448	77.3284	76.9254	76.7761	76.7313	76.7164	76.7313	76.6119	76.4478	76.209	75.9104	75.5373	75.209	74.8507	74.4776	74.1343	73.791	73.5373	73.2836	73.0746	72.9254	72.7761	72.6418	72.5075	72.4328	72.3134	72.2537	72.1642	72.0746	72	71.9403	71.8507	71.7463	71.6418
1.505	57.9701	110.343	122.09	104.209	90.3134	83	81.8507	84.2537	86.9254	88.0597	87.6716	86.3582	84.6418	82.8955	81.3582	80.1791	79.4179	78.9851	78.8209	78.7463	78.7612	78.7313	78.6269	78.4328	78.1791	77.8657	77.4776	77.1045	76.7015	76.3433	75.9403	75.5821	75.3134	75.0448	74.806	74.6567	74.5075	74.3433	74.2239	74.1045	74.0149	73.9552	73.8507	73.7164	73.6866	73.597	73.4925	73.3881	73.2836
1.507	58.2687	114.313	126.701	107.821	93.194	85.4627	84.2836	86.8209	89.6418	90.8358	90.4328	89.0149	87.1343	85.2836	83.6567	82.4328	81.6269	81.1493	80.9701	80.8806	80.8657	80.8657	80.7164	80.5373	80.2836	79.9104	79.4925	79.1194	78.6866	78.2537	77.8806	77.5075	77.1791	76.9104	76.6716	76.4925	76.3284	76.1642	76.0149	75.9254	75.791	75.7015	75.6119	75.4776	75.4179	75.3433	75.209	75.1045	74.9851
1.509	58.5821	118.478	131.507	111.582	96.1194	88.0597	86.806	89.5373	92.4478	93.7015	93.2537	91.7313	89.791	87.806	86.0746	84.7313	83.8955	83.3881	83.194	83.1194	83.0896	83.0448	82.9254	82.7015	82.403	82.0448	81.5821	81.1791	80.7463	80.2687	79.8806	79.4776	79.1343	78.8209	78.5522	78.403	78.1791	78.0299	77.8806	77.7612	77.6418	77.5672	77.4328	77.2985	77.2239	77.1194	77.0299	76.8955	76.7612
1.511	58.9403	122.806	136.567	115.537	99.2388	90.7761	89.4925	92.3582	95.4179	96.6866	96.194	94.5821	92.5373	90.4627	88.6119	87.1791	86.2836	85.7612	85.4925	85.4478	85.403	85.3731	85.209	84.9701	84.6418	84.2537	83.806	83.3284	82.8657	82.3881	81.9552	81.5373	81.1642	80.8209	80.5821	80.3881	80.1493	80	79.8358	79.6866	79.5672	79.5075	79.3433	79.2239	79.1194	79.0149	78.8806	78.7612	78.6269
1.513	59.2985	127.373	141.836	119.642	102.493	93.597	92.2836	95.2985	98.5075	99.8507	99.3134	97.597	95.403	93.194	91.2388	89.7761	88.791	88.194	87.9552	87.8806	87.8358	87.791	87.597	87.3433	86.9851	86.5821	86.0896	85.597	85.0896	84.5672	84.1343	83.6866	83.2985	82.9254	82.6567	82.4478	82.2537	82.0299	81.8657	81.7313	81.5672	81.5075	81.3582	81.194	81.1045	80.9851	80.8507	80.7015	80.5672
1.515	59.7015	132.164	147.328	123.97	105.925	96.5522	95.194	98.3433	101.746	103.149	102.537	100.731	98.403	96.0448	94	92.4478	91.4179	90.8358	90.5224	90.4478	90.3881	90.3284	90.1343	89.8657	89.4776	89.0149	88.5075	87.9701	87.403	86.8955	86.4179	85.9403	85.5224	85.1493	84.8209	84.6119	84.3731	84.194	83.9851	83.8358	83.7015	83.6119	83.4328	83.2687	83.1642	83.0448	82.9104	82.7612	82.597
1.517	60.1194	137.209	153.134	128.463	109.478	99.6418	98.2388	101.582	105.134	106.552	105.925	103.985	101.522	99	96.8806	95.2388	94.1343	93.5075	93.209	93.0896	93.0299	92.9403	92.7164	92.4627	92.0448	91.5672	91.0149	90.4478	89.8657	89.3134	88.791	88.2836	87.8358	87.4179	87.0746	86.8657	86.6269	86.4179	86.209	86.0299	85.8955	85.7761	85.6119	85.4478	85.3134	85.1791	85.0299	84.8955	84.7164
1.519	60.5672	142.507	159.104	133.164	113.239	102.881	101.433	104.94	108.657	110.149	109.433	107.388	104.776	102.149	99.8657	98.1045	96.9552	96.2836	95.9701	95.8209	95.791	95.6716	95.4627	95.1642	94.7164	94.2239	93.6269	93.0299	92.403	91.8358	91.2985	90.7463	90.2388	89.8358	89.5075	89.2537	88.9851	88.7612	88.5522	88.3731	88.1791	88.0746	87.8955	87.7015	87.5672	87.4179	87.2687	87.1045	86.8955
1.521	61.0597	148	165.373	138.03	117.09	106.239	104.716	108.463	112.313	113.851	113.075	110.925	108.104	105.373	102.94	101.134	99.8955	99.1791	98.8209	98.6866	98.6269	98.5224	98.2687	97.9254	97.4925	96.9403	96.2985	95.6716	95.0149	94.4328	93.8358	93.2836	92.7761	92.2985	91.9701	91.6716	91.403	91.1791	90.9403	90.7612	90.5821	90.4478	90.2388	90.0597	89.9403	89.7761	89.597	89.403	89.2239
1.523	61.5522	153.731	171.791	143.104	121.119	109.731	108.164	112.104	116.179	117.746	116.881	114.582	111.657	108.716	106.179	104.269	102.955	102.194	101.836	101.672	101.567	101.463	101.194	100.836	100.358	99.791	99.1045	98.4627	97.7463	97.1194	96.4627	95.8806	95.3582	94.8657	94.5224	94.194	93.9254	93.6866	93.4328	93.2388	93.0299	92.9104	92.7015	92.4776	92.3433	92.1791	92	91.791	91.597
1.525	62.0746	159.701	178.507	148.433	125.358	113.418	111.791	115.94	120.149	121.821	120.866	118.433	115.358	112.254	109.582	107.537	106.149	105.358	104.955	104.791	104.687	104.552	104.269	103.896	103.373	102.746	102.045	101.343	100.612	99.9403	99.2687	98.6567	98.0896	97.5821	97.194	96.8358	96.5672	96.2985	96.0597	95.8358	95.597	95.4776	95.2537	95.0299	94.8806	94.7015	94.5224	94.2836	94.0746
1.527	62.6567	165.97	185.522	154.03	129.716	117.239	115.567	119.896	124.299	126.03	125	122.418	119.164	115.91	113.09	110.94	109.463	108.627	108.239	108.03	107.91	107.746	107.448	107.075	106.478	105.851	105.09	104.358	103.582	102.851	102.164	101.493	100.896	100.388	99.9851	99.6269	99.3134	99.0448	98.7463	98.5224	98.2836	98.1194	97.9104	97.6567	97.4925	97.3284	97.1343	96.8657	96.6716
1.529	63.2388	172.687	192.985	159.701	134.299	121.239	119.522	124.045	128.657	130.448	129.299	126.597	123.149	119.746	116.731	114.507	112.955	112.075	111.612	111.418	111.284	111.104	110.821	110.343	109.761	109.06	108.254	107.507	106.672	105.91	105.164	104.493	103.851	103.313	102.881	102.507	102.164	101.896	101.597	101.328	101.075	100.925	100.672	100.388	100.239	100.03	99.8358	99.597	99.3433
1.531	63.8806	179.403	200.597	165.672	139.09	125.403	123.627	128.358	133.194	134.985	133.791	130.94	127.299	123.687	120.552	118.194	116.582	115.642	115.149	114.91	114.776	114.597	114.269	113.746	113.149	112.448	111.552	110.746	109.896	109.09	108.284	107.567	106.91	106.343	105.866	105.493	105.119	104.806	104.522	104.224	103.955	103.806	103.552	103.254	103.09	102.866	102.642	102.358	102.134
1.533	64.5522	186.567	208.507	171.94	144.06	129.716	127.881	132.881	137.896	139.746	138.478	135.418	131.627	127.821	124.507	122.015	120.328	119.358	118.821	118.582	118.403	118.194	117.851	117.328	116.657	115.925	115	114.164	113.239	112.373	111.552	110.791	110.119	109.478	108.97	108.582	108.209	107.881	107.567	107.269	106.97	106.806	106.537	106.224	106.075	105.836	105.567	105.313	105.03
1.535	65.2687	194.328	217.015	178.657	149.403	134.388	132.493	137.746	142.955	144.836	143.507	140.284	136.269	132.254	128.776	126.179	124.373	123.358	122.806	122.537	122.313	122.134	121.731	121.149	120.478	119.627	118.716	117.821	116.851	115.955	115.09	114.284	113.567	112.91	112.388	111.955	111.537	111.194	110.866	110.552	110.224	110.045	109.791	109.448	109.269	109.03	108.761	108.463	108.179
1.537	66.1045	202.09	225.672	185.373	154.776	139.104	137.119	142.597	148.045	150	148.567	145.164	140.925	136.716	133.06	130.313	128.433	127.328	126.761	126.478	126.254	126.015	125.597	125	124.284	123.388	122.418	121.478	120.433	119.507	118.582	117.761	116.985	116.299	115.761	115.299	114.851	114.478	114.134	113.776	113.463	113.284	112.985	112.657	112.448	112.209	111.91	111.597	111.313
1.539	66.8657	210.149	234.627	192.388	160.448	143.97	141.955	147.672	153.284	155.373	153.731	150.149	145.731	141.358	137.507	134.597	132.642	131.478	130.866	130.567	130.343	130.09	129.597	128.985	128.194	127.299	126.269	125.254	124.179	123.209	122.224	121.358	120.537	119.851	119.284	118.776	118.328	117.91	117.567	117.194	116.851	116.657	116.313	116.015	115.761	115.507	115.209	114.866	114.582
1.541	67.7015	218.657	243.881	199.701	166.119	149.06	146.97	152.985	158.806	160.896	159.254	155.373	150.746	146.134	142.134	139.09	137.045	135.806	135.119	134.821	134.582	134.284	133.776	133.134	132.299	131.343	130.254	129.194	128.075	127.045	125.985	125.09	124.239	123.507	122.91	122.403	121.925	121.493	121.09	120.716	120.373	120.134	119.761	119.493	119.209	118.955	118.612	118.254	117.94
1.543	68.597	227.463	253.433	207.164	172.09	154.328	152.239	158.507	164.478	166.567	164.776	160.896	155.97	151.045	146.881	143.701	141.567	140.269	139.552	139.254	138.97	138.642	138.119	137.448	136.522	135.537	134.388	133.269	132.09	131.03	129.896	128.985	128.075	127.299	126.687	126.134	125.627	125.194	124.761	124.373	124	123.746	123.388	123.075	122.776	122.493	122.149	121.761	121.418
1.545	69.5075	236.567	263.433	214.925	178.358	159.851	157.612	164.03	170.448	172.537	170.746	166.418	161.343	156.269	151.791	148.507	146.269	144.896	144.179	143.806	143.507	143.149	142.597	141.881	140.91	139.851	138.657	137.493	136.269	135.149	133.94	133.03	132.06	131.224	130.597	129.985	129.478	129.03	128.597	128.149	127.776	127.507	127.119	126.776	126.493	126.194	125.821	125.403	125.03
1.547	70.4776	246.119	273.731	222.985	184.925	165.373	163.134	170	176.567	178.657	176.716	172.239	166.866	161.642	157.015	153.433	151.045	149.701	148.925	148.522	148.194	147.836	147.224	146.463	145.463	144.328	143.104	141.851	140.537	139.373	138.149	137.179	136.194	135.299	134.612	134.015	133.478	132.97	132.522	132.045	131.657	131.388	130.97	130.627	130.299	130	129.612	129.194	128.806
1.549	71.4776	255.97	284.328	231.343	191.493	171.343	168.955	175.97	182.836	185.075	182.985	178.358	172.687	167.164	162.239	158.657	156.119	154.627	153.881	153.433	152.985	152.687	151.94	151.194	150.149	148.97	147.687	146.358	145.045	143.806	142.522	141.493	140.463	139.522	138.776	138.164	137.612	137.104	136.612	136.119	135.716	135.403	134.985	134.612	134.269	133.955	133.552	133.075	132.701
1.551	72.5672	266.119	295.373	240	198.507	177.463	174.925	182.388	189.552	191.642	189.403	184.627	178.657	172.836	167.761	164.03	161.343	159.851	158.955	158.507	158.209	157.761	157.015	156.119	155.075	153.881	152.537	151.045	149.701	148.418	147.03	145.94	144.925	143.91	143.149	142.522	141.91	141.403	140.896	140.358	139.91	139.597	139.179	138.776	138.403	138.06	137.657	137.164	136.746
1.553	73.7164	276.866	306.716	249.104	205.672	183.731	181.194	188.955	196.269	198.657	196.119	191.045	184.776	178.806	173.433	169.552	166.716	165.224	164.328	163.731	163.433	162.985	162.239	161.343	160.149	158.806	157.463	155.97	154.478	153.134	151.791	150.597	149.552	148.478	147.657	146.985	146.328	145.821	145.269	144.746	144.254	143.925	143.478	143.075	142.627	142.299	141.866	141.358	140.925
1.555	74.8806	287.91	318.657	258.358	213.134	190.299	187.761	195.821	203.433	205.672	203.134	197.761	191.194	184.925	179.403	175.224	172.388	170.746	169.851	169.254	168.806	168.358	167.612	166.716	165.373	164.03	162.537	161.045	159.552	158.06	156.567	155.373	154.179	153.134	152.388	151.642	150.896	150.448	149.851	149.254	148.746	148.403	147.955	147.507	147.09	146.687	146.254	145.731	145.299
1.557	76.1493	299.552	330.896	267.91	220.896	197.164	194.478	202.836	210.746	213.134	210.299	204.776	197.91	191.343	185.522	181.194	178.209	176.418	175.522	174.925	174.478	173.881	173.134	172.09	170.896	169.403	167.761	166.269	164.627	163.134	161.642	160.448	159.104	158.06	157.164	156.418	155.672	155.075	154.478	154.03	153.433	152.985	152.537	152.09	151.642	151.194	150.746	150.299	149.701
1.559	77.4776	311.343	343.582	277.91	228.806	204.179	201.343	210.149	218.209	220.746	217.761	211.94	204.776	197.91	191.791	187.313	184.179	182.388	181.343	180.746	180.299	179.701	178.806	177.761	176.418	174.925	173.284	171.642	170	168.507	166.866	165.522	164.179	163.134	162.239	161.343	160.597	160	159.403	158.806	158.209	157.91	157.313	156.866	156.418	155.97	155.522	154.925	154.328
1.561	78.8358	323.731	356.567	288.06	237.015	211.493	208.657	217.612	226.119	228.507	225.522	219.254	211.791	204.627	198.358	193.582	190.448	188.507	187.313	186.716	186.269	185.522	184.627	183.582	182.239	180.597	178.955	177.164	175.522	173.881	172.09	170.746	169.403	168.209	167.313	166.418	165.821	165.075	164.328	163.881	163.134	162.836	162.239	161.642	161.194	160.746	160.299	159.701	159.254
1.563	80.2836	336.418	370	298.657	245.522	218.955	216.119	225.373	234.179	236.567	233.433	226.866	219.104	211.642	205.075	200.149	196.866	194.776	193.582	192.985	192.388	191.791	190.746	189.701	188.209	186.567	184.776	182.985	181.194	179.552	177.761	176.269	174.925	173.731	172.687	171.791	171.045	170.299	169.701	168.955	168.358	167.91	167.313	166.866	166.269	165.821	165.373	164.627	164.179
1.565	81.8358	349.702	383.881	309.552	254.328	226.716	223.731	233.433	242.537	245.075	241.642	234.776	226.716	218.806	212.09	207.015	203.433	201.343	200.149	199.403	198.806	198.06	197.164	195.97	194.478	192.687	190.746	188.955	187.015	185.224	183.433	181.94	180.448	179.254	178.209	177.313	176.418	175.672	175.075	174.328	173.731	173.284	172.687	172.09	171.642	171.045	170.448	169.851	169.254
1.567	83.4328	363.433	398.358	320.896	263.433	234.776	231.791	241.791	251.343	253.731	250.149	242.985	234.478	226.418	219.254	214.03	210.299	208.06	206.866	206.119	205.522	204.627	203.731	202.388	200.896	198.955	197.015	195.224	193.134	191.343	189.403	187.761	186.269	184.925	183.881	182.985	182.09	181.343	180.597	179.851	179.254	178.806	178.209	177.463	177.015	176.418	175.821	175.075	174.627
1.569	85.1045	377.612	413.134	332.537	272.836	243.134	240	250.448	260.149	262.687	258.955	251.493	242.537	234.179	226.716	221.194	217.313	215.075	213.731	212.985	212.388	211.493	210.448	209.104	207.463	205.522	203.433	201.493	199.403	197.463	195.522	193.881	192.239	190.896	189.701	188.806	187.91	187.015	186.418	185.522	184.925	184.328	183.731	183.134	182.537	181.94	181.343	180.597	180.149
[truncated: 565 more rows]
[truncated: 1 more columns]

## Sheet: Fig2b
	OER activity jOER /m A cm-2
Cycle	Pt(111)	Pt(100)	Pt(110)
1	66.881	381.29	45.86
2	563.73	140.43	36.295
3	584.49	93.07	34.886
4	453.31	71.508	34.376
5	362.23	62.05	34.006
6	317.09	57.872	33.797
7	312.4	55.64	33.698
8	325.88	54.086	33.661
9	336.65	52.952	33.698
10	337.03	51.966	33.744
[truncated: 40 more rows]

## Sheet: Fig2c
	Current density /m A cm-2
[truncated: 3,101 more rows]
