# Supplementary material for: Tailoring the active site for the oxygen evolution reaction on a Pt electrode
Source: Commun Chem. 2022 Oct 13;5:126. doi: 10.1038/s42004-022-00748-7 (PMC9814662; doi:10.1038/s42004-022-00748-7)
Supplement: Supplementary file 5 — Supplementary Data3 [file 42004_2022_748_MOESM5_ESM.xlsx]

## Sheet: Fig3a
	Current density /m A cm-2
Cycle	(111) n=∞	(997) n=9	(775) n=7	(332) n=6	(553) n=5	(221) n=4	(331) n=3	(110) n=2
1	0.080972	0.19467	0.16391	0.14828	0.16619	0.12104	0.081765	0.06878
2	0.43566	0.32832	0.25734	0.23529	0.22321	0.15584	0.070308	0.056338
3	0.4997	0.37802	0.29716	0.27696	0.24003	0.15974	0.069531	0.054853
4	0.42321	0.36619	0.29716	0.27451	0.24134	0.15974	0.068956	0.054176
5	0.34213	0.3363	0.27454	0.26348	0.23974	0.15844	0.068828	0.05418
6	0.29302	0.30509	0.26331	0.2549	0.23711	0.15844	0.068258	0.053841
7	0.27645	0.29066	0.25582	0.25122	0.22799	0.15714	0.068258	0.054068
8	0.27922	0.28705	0.25208	0.25	0.22799	0.15714	0.068131	0.054068
9	0.2869	0.28465	0.25083	0.25122	0.22672	0.15714	0.068131	0.053841
10	0.28962	0.28225	0.24958	0.25245	0.22672	0.15584	0.068003	0.053841
11	0.28324	0.27156	0.24231	0.24632	0.22255	0.15325	0.066727	0.052947
12	0.27833	0.26797	0.23982	0.24632	0.22255	0.15195	0.0666	0.052947
13	0.27198	0.26096	0.23509	0.24632	0.22127	0.15195	0.0666	0.052947
14	0.26666	0.26034	0.23281	0.24322	0.22061	0.15114	0.068299	0.054634
15	0.25907	0.25338	0.22909	0.242	0.21933	0.15114	0.068299	0.054634
16	0.25176	0.24863	0.22441	0.24078	0.22028	0.15114	0.068172	0.054508
17	0.24545	0.24292	0.22071	0.23955	0.21899	0.14984	0.068172	0.054508
18	0.23948	0.23843	0.2173	0.2371	0.2177	0.14984	0.068172	0.054508
19	0.23571	0.23489	0.21362	0.23587	0.2177	0.14984	0.067853	0.054619
20	0.2323	0.23162	0.21026	0.23465	0.21641	0.14984	0.067726	0.054619
21	0.22891	0.22811	0.20782	0.2322	0.21641	0.14984	0.067726	0.05473
22	0.2268	0.22604	0.20659	0.23097	0.21419	0.14984	0.067726	0.05473
23	0.22431	0.22284	0.20328	0.22975	0.21419	0.14854	0.067726	0.054494
24	0.22222	0.21965	0.20084	0.22852	0.2129	0.14854	0.067599	0.054605
25	0.22014	0.21733	0.19962	0.22729	0.2129	0.14854	0.067599	0.054605
26	0.21808	0.21534	0.19635	0.22607	0.21162	0.14854	0.067599	0.054715
27	0.21685	0.21302	0.19514	0.22484	0.21162	0.14854	0.067599	0.054715
28	0.21481	0.2099	0.19189	0.22362	0.21034	0.14854	0.067599	0.054715
29	0.21237	0.2076	0.19069	0.22239	0.20905	0.14725	0.067599	0.054715
30	0.21035	0.20566	0.18867	0.22117	0.20905	0.14725	0.067599	0.054826
31	0.20913	0.20336	0.18627	0.21872	0.20777	0.14725	0.067599	0.054826
32	0.20592	0.20144	0.18507	0.21749	0.20648	0.14725	0.067472	0.054937
33	0.2047	0.1984	0.18189	0.21626	0.20648	0.14725	0.067158	0.054937
34	0.20349	0.19651	0.1807	0.21504	0.20648	0.14725	0.067158	0.054937
35	0.20152	0.19424	0.17874	0.21381	0.2052	0.14595	0.067158	0.055048
36	0.20031	0.19238	0.17755	0.21259	0.2052	0.14595	0.067158	0.055048
37	0.19836	0.19125	0.17562	0.21136	0.20391	0.14595	0.067158	0.054811
38	0.19715	0.1894	0.1737	0.21014	0.20391	0.14595	0.067158	0.054921
39	0.19595	0.18828	0.17252	0.20891	0.20263	0.14595	0.067031	0.054921
40	0.19402	0.18645	0.17062	0.20769	0.20263	0.14595	0.067031	0.054921
41	0.18981	0.18272	0.16955	0.20711	0.20164	0.14546	0.067008	0.055487
42	0.18861	0.18093	0.1677	0.20588	0.2008	0.14546	0.066882	0.055487
43	0.18673	0.17981	0.1677	0.20466	0.19952	0.14546	0.067008	0.055598
44	0.18673	0.17804	0.16653	0.20343	0.19952	0.14546	0.066882	0.055598
45	0.18553	0.17804	0.16469	0.20221	0.19825	0.14546	0.066882	0.055598
46	0.18433	0.17628	0.16353	0.20221	0.19825	0.14546	0.066581	0.055708
47	0.18367	0.17517	0.16287	0.20098	0.19697	0.14546	0.066581	0.055708
48	0.18247	0.17453	0.16171	0.19975	0.19697	0.14416	0.066581	0.055818
49	0.18247	0.17343	0.15991	0.19853	0.19615	0.14416	0.066581	0.055708
50	0.18128	0.17169	0.15991	0.19853	0.19488	0.14416	0.066581	0.055818

## Sheet: Fig3b
	Current density /m A cm-2
Electrode Potential /V	(111) n=∞	(997) n=9	(775) n=7	(332) n=6	(553) n=5	(221) n=4	(331) n=3	(110) n=2
0.05	-0.012843	-0.007765	-0.005041	-0.004169	0.0010744	-0.002458	0.0006915	-0.009456
0.051	0.0025889	0.0065213	0.0074587	0.0090931	0.013334	0.010095	0.011406	0.0009057
0.052	0.014806	0.0178	0.0173	0.019473	0.02294	0.019883	0.01975	0.0091573
0.053	0.023819	0.02608	0.024504	0.026973	0.029872	0.026909	0.025721	0.015293
0.054	0.028458	0.030267	0.028085	0.030503	0.033196	0.030117	0.028412	0.018634
0.055	0.031083	0.03256	0.030041	0.032292	0.034886	0.031636	0.029691	0.020561
0.056	0.033069	0.03432	0.031543	0.033677	0.036108	0.03274	0.030662	0.022037
0.057	0.035403	0.036413	0.033251	0.035539	0.037599	0.034286	0.031927	0.023573
0.058	0.037264	0.03792	0.034614	0.036936	0.03858	0.035338	0.032809	0.024695
0.059	0.038917	0.0392	0.035744	0.038125	0.039446	0.036247	0.033471	0.025598
0.06	0.040181	0.040173	0.036529	0.038958	0.040014	0.036909	0.033853	0.02622
0.061	0.041333	0.041013	0.037355	0.039657	0.040625	0.037467	0.03425	0.026756
0.062	0.042306	0.041973	0.038237	0.040343	0.041321	0.037987	0.03475	0.027415
0.063	0.043	0.04268	0.038802	0.040846	0.041761	0.038351	0.035015	0.027878
0.064	0.043681	0.043293	0.039311	0.041287	0.042003	0.03861	0.035177	0.028244
0.065	0.044181	0.043667	0.039587	0.041618	0.042131	0.038792	0.035221	0.028512
0.066	0.044514	0.043867	0.039642	0.041802	0.042117	0.038818	0.035162	0.028634
0.067	0.044944	0.044027	0.039738	0.041961	0.04223	0.038831	0.035177	0.028732
0.068	0.045403	0.044387	0.040027	0.042218	0.042557	0.038987	0.035397	0.028976
0.069	0.045875	0.04476	0.040358	0.042475	0.042813	0.039195	0.035588	0.029195
0.07	0.046153	0.044973	0.040606	0.042598	0.042884	0.039273	0.035691	0.029305
0.071	0.046236	0.045067	0.040702	0.04261	0.042741	0.039247	0.035662	0.029354
0.072	0.046292	0.045147	0.040799	0.042586	0.042571	0.039143	0.035603	0.029402
0.073	0.046347	0.045067	0.040675	0.042488	0.042358	0.038987	0.035397	0.029342
0.074	0.046611	0.04516	0.040702	0.042561	0.042358	0.039026	0.035412	0.029427
0.075	0.046972	0.045333	0.040868	0.042794	0.042472	0.039208	0.035544	0.029573
0.076	0.047083	0.04536	0.040881	0.042806	0.042514	0.03926	0.035647	0.02961
0.077	0.047111	0.045427	0.040909	0.042794	0.042528	0.039299	0.035735	0.029646
0.078	0.047069	0.045493	0.040992	0.042733	0.042599	0.039273	0.035809	0.029732
0.079	0.046889	0.045347	0.040785	0.042549	0.0425	0.039169	0.035647	0.029695
0.08	0.046931	0.045293	0.040689	0.042512	0.042415	0.039143	0.035647	0.029756
0.081	0.047139	0.04536	0.040785	0.042622	0.042443	0.039312	0.035779	0.029829
0.082	0.047278	0.045413	0.04084	0.04261	0.042457	0.03939	0.035971	0.029817
0.083	0.047431	0.045453	0.041005	0.042586	0.0425	0.039519	0.036206	0.029878
0.084	0.047472	0.045573	0.041157	0.042659	0.042656	0.039623	0.036485	0.030024
0.085	0.047514	0.045667	0.041157	0.042843	0.042827	0.039818	0.036735	0.030171
0.086	0.047528	0.045667	0.041116	0.043051	0.042926	0.039948	0.037015	0.030366
0.087	0.047694	0.04576	0.041212	0.043346	0.043182	0.040273	0.037324	0.030524
0.088	0.047931	0.046	0.041474	0.043603	0.043537	0.040688	0.03775	0.030768
0.089	0.048042	0.04604	0.041722	0.043603	0.043778	0.041013	0.038029	0.030951
0.09	0.048222	0.046293	0.042121	0.043787	0.044119	0.041455	0.038426	0.031268
0.091	0.048639	0.04664	0.042479	0.044056	0.044588	0.042065	0.038985	0.031561
0.092	0.048806	0.04684	0.042686	0.044314	0.044972	0.042546	0.039559	0.031793
0.093	0.049097	0.04716	0.042934	0.04473	0.04554	0.043182	0.040265	0.032085
0.094	0.0495	0.047707	0.043361	0.045319	0.046278	0.043987	0.041206	0.032622
0.095	0.049736	0.047947	0.043733	0.045711	0.046832	0.044662	0.042	0.033073
0.096	0.050083	0.048347	0.044284	0.046348	0.047443	0.045545	0.042868	0.03361
0.097	0.050514	0.048613	0.044793	0.046887	0.048139	0.046468	0.043823	0.034049
0.098	0.050778	0.048947	0.045386	0.047451	0.048935	0.047454	0.044824	0.034427
0.099	0.051194	0.04952	0.046061	0.048198	0.05	0.048636	0.046015	0.034939
0.1	0.051861	0.050373	0.046997	0.049191	0.051491	0.050104	0.0475	0.035768
0.101	0.052694	0.051267	0.04803	0.050233	0.053125	0.05174	0.049029	0.036683
0.102	0.053403	0.05212	0.049008	0.051385	0.054645	0.053377	0.050441	0.037622
0.103	0.053931	0.052693	0.04989	0.052426	0.056122	0.054987	0.051794	0.03839
0.104	0.054417	0.05352	0.050937	0.053603	0.057827	0.056753	0.053368	0.039159
0.105	0.054833	0.054347	0.052039	0.054828	0.05946	0.058546	0.055059	0.039854
0.106	0.055639	0.0554	0.053567	0.056446	0.061776	0.060779	0.057294	0.040817
0.107	0.056972	0.056787	0.055289	0.058333	0.064403	0.063533	0.059794	0.042085
0.108	0.058097	0.05808	0.05708	0.060306	0.066989	0.066169	0.062044	0.043341
0.109	0.059222	0.059333	0.058981	0.062378	0.06983	0.068948	0.06425	0.044537
0.11	0.060278	0.060853	0.060978	0.064522	0.072997	0.071753	0.066515	0.045793
0.111	0.061083	0.06228	0.063003	0.066593	0.075952	0.074377	0.068588	0.04689
0.112	0.062139	0.063827	0.065275	0.068897	0.079261	0.077247	0.070985	0.048159
0.113	0.063639	0.06576	0.067824	0.071458	0.082713	0.080558	0.073573	0.049768
0.114	0.065028	0.067707	0.070482	0.074265	0.086349	0.083909	0.076059	0.051293
0.115	0.0665	0.06968	0.073168	0.077304	0.090313	0.08726	0.078588	0.052768
0.116	0.067917	0.07168	0.075882	0.080551	0.094545	0.090532	0.081059	0.054207
0.117	0.069403	0.073893	0.078843	0.084007	0.098849	0.093831	0.083338	0.055646
0.118	0.070958	0.076067	0.081901	0.087243	0.10298	0.096948	0.085353	0.057171
0.119	0.073028	0.078627	0.08551	0.090674	0.10726	0.10032	0.087412	0.059012
0.12	0.075181	0.08144	0.089132	0.094191	0.11169	0.10383	0.089588	0.061098
0.121	0.077139	0.083933	0.092025	0.097304	0.11554	0.10662	0.091353	0.063049
0.122	0.079	0.086227	0.094463	0.10028	0.11885	0.10926	0.092912	0.065012
0.123	0.080694	0.088627	0.096543	0.10294	0.12161	0.11157	0.094324	0.066927
0.124	0.081972	0.090413	0.097865	0.10466	0.12335	0.11317	0.095221	0.068561
0.125	0.083542	0.092053	0.098995	0.10612	0.1247	0.11481	0.096221	0.070354
0.126	0.085278	0.093707	0.099601	0.1074	0.12567	0.11645	0.097824	0.072646
0.127	0.086806	0.09452	0.099077	0.10781	0.12528	0.11743	0.098941	0.074915
0.128	0.088111	0.09504	0.097824	0.10775	0.12389	0.11857	0.1001	0.077524
0.129	0.088764	0.095253	0.09584	0.10683	0.12146	0.11931	0.10132	0.08011
0.13	0.088708	0.09484	0.093072	0.10504	0.11807	0.11983	0.1025	0.082622
0.131	0.088417	0.094093	0.09	0.10267	0.1142	0.1203	0.10388	0.085268
0.132	0.088236	0.093333	0.086956	0.10031	0.11031	0.12088	0.10615	0.088537
0.133	0.088167	0.0922	0.083926	0.097635	0.10599	0.1213	0.10841	0.092085
0.134	0.087778	0.090693	0.080785	0.094559	0.10138	0.12119	0.11057	0.095659
0.135	0.087	0.088787	0.077589	0.091042	0.096634	0.12039	0.11274	0.09922
0.136	0.085972	0.086587	0.07449	0.087512	0.092003	0.11927	0.11518	0.103
0.137	0.084361	0.08408	0.071446	0.083615	0.087429	0.11731	0.11756	0.10652
0.138	0.082833	0.081773	0.068884	0.080159	0.083395	0.11548	0.12049	0.11052
0.139	0.0815	0.079867	0.066791	0.077169	0.079602	0.11371	0.1235	0.11461
0.14	0.079833	0.077667	0.064559	0.074069	0.075668	0.11106	0.1256	0.11787
0.141	0.078181	0.0754	0.062562	0.071054	0.072045	0.10813	0.1271	0.12072
0.142	0.076486	0.073093	0.06062	0.068309	0.06875	0.10484	0.12828	0.12293
0.143	0.074236	0.070667	0.058678	0.065355	0.065611	0.1007	0.12885	0.12439
0.144	0.072181	0.068587	0.057025	0.062757	0.062855	0.096701	0.1291	0.12585
0.145	0.070472	0.066947	0.055716	0.060674	0.060369	0.092675	0.12903	0.12756
0.146	0.068806	0.065147	0.054353	0.058628	0.057869	0.088221	0.12793	0.12878
0.147	0.067306	0.063293	0.05314	0.056728	0.055696	0.083805	0.12584	0.12976
0.148	0.065792	0.061467	0.05186	0.054963	0.053778	0.079467	0.12287	0.13
0.149	0.064139	0.059787	0.050689	0.053272	0.052017	0.075273	0.11926	0.12988
0.15	0.062611	0.058213	0.049532	0.05163	0.050355	0.071493	0.1146	0.12976
0.151	0.061375	0.056893	0.048664	0.05027	0.048949	0.068169	0.10954	0.13
0.152	0.060167	0.055627	0.047824	0.048995	0.047585	0.065052	0.10437	0.13049
0.153	0.058792	0.054107	0.046818	0.047635	0.046193	0.061844	0.098691	0.13061
0.154	0.057444	0.052693	0.045785	0.046409	0.044929	0.058883	0.093074	0.13024
0.155	0.056097	0.051467	0.044849	0.045404	0.043778	0.056117	0.087691	0.12976
0.156	0.054722	0.050173	0.043857	0.044301	0.042642	0.05339	0.081823	0.12817
0.157	0.053583	0.049213	0.043113	0.043382	0.041747	0.05113	0.076397	0.12646
0.158	0.052583	0.048427	0.042548	0.042696	0.041065	0.049182	0.071618	0.12463
0.159	0.051458	0.047453	0.041736	0.041887	0.040298	0.047195	0.066985	0.12207
0.16	0.0505	0.046453	0.040909	0.041177	0.039673	0.045545	0.062941	0.1192
0.161	0.049486	0.045467	0.040041	0.040453	0.038949	0.043948	0.059162	0.11605
0.162	0.048347	0.044373	0.039215	0.03962	0.038139	0.042403	0.055368	0.11217
0.163	0.047292	0.04352	0.038526	0.038824	0.037429	0.041091	0.052103	0.10818
0.164	0.046486	0.042867	0.038072	0.038333	0.036974	0.039987	0.049294	0.10454
0.165	0.04575	0.04236	0.037576	0.037941	0.036605	0.038922	0.046868	0.1006
0.166	0.045097	0.04172	0.036984	0.037488	0.03625	0.037974	0.04475	0.096293
0.167	0.044472	0.04108	0.036309	0.036948	0.035767	0.037026	0.042824	0.092073
0.168	0.043819	0.040427	0.035758	0.036397	0.03527	0.036182	0.041	0.08778
0.169	0.043042	0.039667	0.035152	0.035735	0.034759	0.035299	0.03925	0.083561
0.17	0.042444	0.03916	0.034807	0.035392	0.03446	0.034558	0.037779	0.079915
0.171	0.041986	0.038827	0.034545	0.035245	0.034205	0.033948	0.036515	0.0765
0.172	0.041417	0.0384	0.034174	0.035037	0.033835	0.033299	0.035279	0.072732
0.173	0.040931	0.038013	0.033774	0.034804	0.033452	0.032727	0.034206	0.069219
0.174	0.040403	0.037627	0.033443	0.03451	0.033168	0.032247	0.033265	0.06578
0.175	0.039708	0.037013	0.032934	0.033934	0.032827	0.031675	0.032206	0.062122
0.176	0.039111	0.036533	0.032548	0.033456	0.032614	0.031143	0.031279	0.05889
0.177	0.038722	0.036133	0.032218	0.033088	0.032401	0.030662	0.030412	0.055988
0.178	0.038292	0.03576	0.031859	0.032794	0.032116	0.03013	0.029588	0.052988
0.179	0.037958	0.035387	0.031529	0.032561	0.03179	0.029623	0.028882	0.050317
0.18	0.037611	0.03504	0.031281	0.032328	0.031534	0.029234	0.028368	0.047842
0.181	0.03725	0.034667	0.030978	0.032059	0.031278	0.028948	0.027838	0.045402
0.182	0.036819	0.034307	0.030758	0.031765	0.031037	0.028675	0.027309	0.043207
0.183	0.036528	0.034053	0.030592	0.031581	0.030909	0.028429	0.026779	0.041232
0.184	0.036264	0.03388	0.030496	0.031507	0.030866	0.028182	0.026338	0.039317
0.185	0.035917	0.033573	0.030234	0.031299	0.030668	0.027792	0.025853	0.037354
0.186	0.035625	0.033267	0.03	0.031066	0.03044	0.027454	0.0255	0.035549
0.187	0.035375	0.033027	0.029752	0.030821	0.030199	0.027208	0.025177	0.033902
0.188	0.034972	0.032667	0.029463	0.030417	0.02983	0.026883	0.024794	0.03239
0.189	0.034722	0.032413	0.029242	0.030159	0.029616	0.02661	0.024441	0.031061
0.19	0.034569	0.03232	0.029201	0.030098	0.029645	0.026519	0.024221	0.030012
0.191	0.034306	0.03208	0.029036	0.029939	0.029503	0.026325	0.023971	0.028902
0.192	0.034083	0.03184	0.028871	0.029841	0.029432	0.026182	0.023735	0.027939
0.193	0.033819	0.0316	0.028678	0.029645	0.029247	0.025987	0.0235	0.026963
0.194	0.033444	0.031253	0.028375	0.029289	0.028906	0.025688	0.023206	0.026012
0.195	0.033139	0.031027	0.028113	0.02902	0.028622	0.025364	0.022971	0.025073
0.196	0.033042	0.03096	0.028058	0.028934	0.028494	0.025247	0.022897	0.024402
0.197	0.032972	0.030893	0.028044	0.028897	0.028352	0.025169	0.022882	0.023793
0.198	0.032861	0.030747	0.027961	0.028848	0.028281	0.02513	0.022809	0.02328
0.199	0.032611	0.030493	0.027824	0.028725	0.028153	0.024987	0.022691	0.022805
0.2	0.032389	0.030307	0.027713	0.028578	0.028097	0.024883	0.022603	0.022476
0.201	0.032056	0.030013	0.027466	0.028309	0.027883	0.024597	0.022427	0.022024
0.202	0.031792	0.02976	0.027286	0.028051	0.027699	0.024351	0.022368	0.021646
0.203	0.031583	0.029507	0.027094	0.027806	0.027415	0.024104	0.022294	0.021256
0.204	0.031292	0.029187	0.026722	0.027426	0.02706	0.023805	0.022177	0.020817
0.205	0.031028	0.028973	0.026419	0.027157	0.026776	0.023597	0.022147	0.020549
0.206	0.031056	0.029093	0.026488	0.027181	0.026832	0.023688	0.022338	0.020585
0.207	0.031028	0.02912	0.026501	0.027181	0.026861	0.023727	0.022485	0.020634
0.208	0.030986	0.02912	0.02657	0.027267	0.026903	0.023753	0.022676	0.020768
0.209	0.030986	0.029013	0.026612	0.027292	0.026889	0.02374	0.022794	0.020866
0.21	0.030847	0.02876	0.026474	0.027157	0.026676	0.023571	0.022794	0.020854
0.211	0.030639	0.028547	0.026295	0.026949	0.026421	0.023364	0.022779	0.02089
0.212	0.030528	0.028493	0.026281	0.026826	0.026307	0.023234	0.022853	0.021037
0.213	0.030403	0.028467	0.02624	0.026691	0.026207	0.023104	0.022882	0.021195
0.214	0.030194	0.0284	0.026143	0.026556	0.026122	0.022961	0.022897	0.021427
0.215	0.030125	0.028307	0.026074	0.026446	0.026065	0.022831	0.022912	0.021707
0.216	0.030097	0.028187	0.026006	0.026409	0.026008	0.022766	0.022985	0.022061
0.217	0.029944	0.027947	0.025882	0.026262	0.02581	0.022623	0.022985	0.022366
0.218	0.029861	0.027827	0.025813	0.02614	0.025653	0.022494	0.023015	0.022695
0.219	0.02975	0.027773	0.025716	0.026029	0.025497	0.022351	0.023029	0.023024
0.22	0.029556	0.027693	0.025565	0.025797	0.025327	0.022156	0.022971	0.023341
0.221	0.029472	0.027667	0.025468	0.025674	0.025185	0.021987	0.022912	0.02372
0.222	0.0295	0.02768	0.025496	0.025723	0.025185	0.021987	0.022941	0.024171
0.223	0.029444	0.02756	0.025468	0.025698	0.025057	0.021909	0.022882	0.024537
0.224	0.029486	0.02748	0.025482	0.025674	0.024957	0.021818	0.022809	0.024866
0.225	0.029389	0.027347	0.025372	0.025576	0.024801	0.021597	0.022662	0.025085
0.226	0.029208	0.027173	0.025207	0.025306	0.024588	0.021299	0.022427	0.02528
0.227	0.029028	0.027053	0.025028	0.025135	0.024389	0.021026	0.022162	0.025439
0.228	0.028972	0.027053	0.025	0.025098	0.024347	0.020922	0.021971	0.02561
0.229	0.028944	0.027027	0.024986	0.025074	0.024318	0.020857	0.021809	0.025732
0.23	0.028958	0.027	0.024986	0.025037	0.02429	0.020818	0.021632	0.025781
0.231	0.028889	0.026933	0.024917	0.024963	0.024176	0.020675	0.021412	0.025683
0.232	0.028847	0.026893	0.024849	0.024865	0.024048	0.020558	0.021162	0.025561
0.233	0.028694	0.026773	0.024697	0.02473	0.023835	0.020299	0.020809	0.02528
0.234	0.028653	0.026773	0.024669	0.024718	0.023764	0.02013	0.020529	0.024988
0.235	0.028625	0.026787	0.024669	0.024718	0.023722	0.02	0.020279	0.024707
0.236	0.028542	0.026707	0.024601	0.024632	0.023608	0.019857	0.02	0.024354
0.237	0.028486	0.026653	0.024532	0.024547	0.023494	0.019688	0.019721	0.023915
0.238	0.028514	0.026613	0.02449	0.024497	0.023395	0.019597	0.019471	0.023476
0.239	0.028458	0.02648	0.024353	0.02435	0.023196	0.019377	0.019132	0.022915
0.24	0.028431	0.026413	0.02427	0.024301	0.023125	0.019234	0.018853	0.022378
0.241	0.028361	0.026333	0.024215	0.024253	0.02304	0.019104	0.018603	0.021866
0.242	0.028208	0.0262	0.024105	0.024142	0.022954	0.018948	0.018323	0.021305
0.243	0.028069	0.02608	0.024036	0.024069	0.022869	0.018792	0.018044	0.020756
0.244	0.028014	0.026	0.024022	0.024056	0.022784	0.018701	0.017794	0.020232
0.245	0.028	0.025947	0.023994	0.02402	0.022699	0.018571	0.017559	0.019683
0.246	0.027931	0.025893	0.023953	0.02402	0.022656	0.018468	0.017338	0.019158
0.247	0.027847	0.025853	0.023939	0.024007	0.022628	0.018403	0.017176	0.018683
0.248	0.027778	0.025853	0.023967	0.024007	0.022685	0.018364	0.017059	0.018256
0.249	0.027611	0.02576	0.023939	0.023934	0.022628	0.01826	0.016868	0.017805
0.25	0.027514	0.025707	0.023912	0.023885	0.022528	0.018195	0.016721	0.01739
0.251	0.027431	0.02564	0.023857	0.023799	0.022415	0.018104	0.016573	0.017
0.252	0.027319	0.02552	0.02376	0.023738	0.022258	0.017961	0.016382	0.016585
0.253	0.027264	0.025453	0.02376	0.023726	0.022173	0.017844	0.016265	0.016244
0.254	0.027319	0.02552	0.023912	0.02386	0.022301	0.017844	0.016221	0.015988
0.255	0.027278	0.025493	0.023981	0.023909	0.022358	0.017779	0.016147	0.015683
0.256	0.02725	0.02548	0.024063	0.023958	0.022401	0.017766	0.016074	0.015402
0.257	0.027125	0.02536	0.024036	0.023897	0.022344	0.017675	0.015985	0.015085
0.258	0.026944	0.025187	0.023967	0.023811	0.022202	0.01752	0.015824	0.014768
0.259	0.026778	0.025067	0.023953	0.023762	0.022031	0.017377	0.015706	0.014488
0.26	0.026778	0.025133	0.024118	0.02386	0.02206	0.017377	0.015662	0.014305
0.261	0.026792	0.02524	0.024256	0.023983	0.022131	0.01739	0.015632	0.014134
0.262	0.026792	0.025373	0.024422	0.024056	0.022202	0.01739	0.015559	0.013963
0.263	0.02675	0.02536	0.024463	0.024056	0.02223	0.017338	0.015485	0.013756
0.264	0.026722	0.02536	0.024518	0.024093	0.02223	0.017273	0.015397	0.013561
0.265	0.026639	0.02524	0.02449	0.024056	0.022145	0.017143	0.015265	0.013317
0.266	0.026639	0.02528	0.024614	0.024167	0.022159	0.017104	0.015177	0.013134
0.267	0.026708	0.025387	0.024807	0.024326	0.022159	0.017065	0.015103	0.012976
0.268	0.026708	0.025453	0.025	0.024412	0.022117	0.016961	0.014971	0.012793
0.269	0.026722	0.025467	0.025165	0.024497	0.022102	0.01687	0.014868	0.012622
0.27	0.026819	0.02552	0.025372	0.024645	0.022145	0.016831	0.014809	0.012476
0.271	0.026875	0.025493	0.025455	0.02462	0.022145	0.016766	0.01469	0.012293
0.272	0.026944	0.025573	0.02562	0.024657	0.022145	0.016701	0.014597	0.01215
0.273	0.027028	0.02572	0.02584	0.02473	0.022131	0.016649	0.014488	0.012034
0.274	0.027097	0.025813	0.025992	0.024779	0.02206	0.016532	0.014344	0.011902
0.275	0.027167	0.025893	0.026129	0.02489	0.022003	0.016403	0.014207	0.011773
0.276	0.027319	0.026	0.026295	0.025012	0.021974	0.016312	0.014088	0.011643
0.277	0.027528	0.026107	0.026432	0.02511	0.021946	0.016208	0.013935	0.011515
0.278	0.027722	0.02624	0.026598	0.025147	0.021889	0.016091	0.013787	0.011394
0.279	0.027958	0.02644	0.026846	0.025172	0.021847	0.016013	0.013646	0.011312
0.28	0.028319	0.02668	0.027094	0.025233	0.021832	0.015935	0.013525	0.01125
0.281	0.028542	0.0268	0.027218	0.025196	0.021676	0.015766	0.013346	0.011144
0.282	0.028819	0.02696	0.027342	0.025172	0.021506	0.015597	0.013156	0.011027
0.283	0.029153	0.027147	0.027369	0.025172	0.021307	0.01539	0.012968	0.010907
0.284	0.029444	0.027307	0.0273	0.025024	0.021065	0.015104	0.012769	0.010767
0.285	0.029819	0.027547	0.0273	0.02489	0.020838	0.014896	0.012602	0.010657
0.286	0.030333	0.027867	0.027383	0.024841	0.020724	0.014753	0.012481	0.010582
0.287	0.030778	0.028027	0.027369	0.024657	0.020454	0.014558	0.012288	0.010466
0.288	0.031306	0.02816	0.027342	0.024473	0.020185	0.014338	0.012069	0.01034
0.289	0.031944	0.02824	0.027135	0.024253	0.019844	0.014065	0.011823	0.010184
0.29	0.032569	0.02828	0.026846	0.023934	0.01946	0.013701	0.01154	0.010002
0.291	0.033278	0.028413	0.026556	0.023652	0.019077	0.01339	0.011272	0.009822
0.292	0.034125	0.028733	0.026474	0.02348	0.018807	0.013156	0.01106	0.0096829
0.293	0.035014	0.02908	0.026446	0.023309	0.018508	0.012916	0.010851	0.0095585
0.294	0.035875	0.0294	0.026364	0.023162	0.018196	0.012653	0.010635	0.0094073
0.295	0.036764	0.029733	0.026171	0.022929	0.017841	0.012356	0.01041	0.0092402
0.296	0.037708	0.030093	0.026019	0.022708	0.0175	0.012052	0.010179	0.0090732
0.297	0.038597	0.030387	0.02573	0.02239	0.017117	0.011733	0.0099309	0.0088732
0.298	0.039639	0.03084	0.02562	0.022181	0.016847	0.011482	0.0097221	0.0087073
0.299	0.040694	0.03132	0.025551	0.022022	0.016619	0.011232	0.0095456	0.0085683
0.3	0.041458	0.03168	0.025358	0.021863	0.016335	0.010944	0.0093471	0.0083902
0.301	0.042083	0.032027	0.025152	0.021716	0.016023	0.010664	0.0091471	0.0082195
0.302	0.042597	0.03228	0.024931	0.021605	0.015724	0.010403	0.0089368	0.0080415
0.303	0.042806	0.03232	0.024546	0.021385	0.015369	0.010107	0.0086956	0.0078268
0.304	0.042986	0.0324	0.024242	0.021177	0.015085	0.0098623	0.0084794	0.0076268
0.305	0.043167	0.032507	0.023953	0.020993	0.014844	0.0096351	0.0083103	0.0074463
0.306	0.043111	0.03248	0.023609	0.020784	0.014574	0.0093922	0.0081338	0.0072561
0.307	0.042861	0.032427	0.023251	0.020552	0.014304	0.0091701	0.0079529	0.0070695
0.308	0.042403	0.032253	0.022824	0.020294	0.014023	0.0089481	0.0077544	0.0068695
0.309	0.041722	0.03192	0.022314	0.019963	0.013749	0.0087208	0.0075544	0.0066683
0.31	0.040833	0.031453	0.021818	0.019596	0.01348	0.0084961	0.0073529	0.0064622
0.311	0.039958	0.030987	0.021309	0.019265	0.013217	0.0082896	0.0071956	0.006272
0.312	0.039083	0.03048	0.020868	0.019007	0.012981	0.0080974	0.0070588	0.0061012
0.313	0.038069	0.029853	0.020344	0.018664	0.012704	0.0078961	0.0069088	0.0059232
0.314	0.036958	0.029173	0.019766	0.018284	0.012436	0.0077156	0.0067632	0.0057512
0.315	0.035806	0.02848	0.019174	0.017855	0.01219	0.0075571	0.0066279	0.0056024
0.316	0.0345	0.027627	0.01854	0.017365	0.011916	0.0073766	0.0064676	0.0054439
0.317	0.033194	0.026787	0.017934	0.016936	0.011653	0.0072169	0.0063279	0.0053
0.318	0.032028	0.026013	0.017452	0.016581	0.011426	0.0070714	0.0062176	0.0051841
0.319	0.03075	0.025133	0.016887	0.016164	0.011149	0.0069039	0.0060956	0.005061
0.32	0.0295	0.02424	0.016308	0.015748	0.010883	0.0067532	0.0059779	0.004939
0.321	0.02825	0.02336	0.015716	0.015282	0.010621	0.0066065	0.0058559	0.0048207
0.322	0.026972	0.0224	0.015096	0.014792	0.010344	0.0064532	0.0057176	0.0047037
0.323	0.025736	0.021493	0.014518	0.014326	0.010094	0.0063221	0.0055897	0.0045963
0.324	0.024708	0.02076	0.014077	0.013934	0.0098835	0.0062143	0.0055029	0.004522
0.325	0.023708	0.020027	0.01365	0.013554	0.0096761	0.0061104	0.0054235	0.0044561
0.326	0.022694	0.01932	0.013197	0.013162	0.0094531	0.0059987	0.0053309	0.004378
0.327	0.021667	0.018547	0.01272	0.012745	0.0092202	0.0058805	0.0052353	0.0042939
0.328	0.020681	0.017813	0.012237	0.012328	0.0089901	0.0057688	0.0051397	0.0042098
0.329	0.019667	0.017	0.011741	0.011898	0.0087486	0.0056532	0.0050426	0.0041159
0.33	0.018833	0.016333	0.011339	0.011531	0.0085384	0.005561	0.0049765	0.0040451
0.331	0.018042	0.01572	0.010986	0.011201	0.0083537	0.0054792	0.0049176	0.0039902
0.332	0.01725	0.01508	0.010612	0.01084	0.0081463	0.0053792	0.0048353	0.0039293
0.333	0.0165	0.014467	0.01024	0.010483	0.0079574	0.0052844	0.0047485	0.0038756
0.334	0.015806	0.013907	0.0098691	0.010152	0.0077884	0.0051974	0.0046662	0.0038293
0.335	0.015097	0.0133	0.0094766	0.0098125	0.0075938	0.0051052	0.0045794	0.0037659
0.336	0.014472	0.012781	0.0091267	0.0095123	0.0074162	0.0050312	0.0045162	0.0037061
0.337	0.013876	0.012297	0.0088306	0.0092402	0.0072614	0.0049727	0.0044691	0.0036622
0.338	0.013286	0.01182	0.0085551	0.0089559	0.0070966	0.0049065	0.0044206	0.0036159
0.339	0.012719	0.011375	0.0082989	0.0086814	0.0069517	0.0048338	0.0043662	0.0035707
0.34	0.012215	0.010957	0.0080523	0.0084363	0.0068182	0.0047571	0.0043147	0.0035329
0.341	0.011736	0.010559	0.0078168	0.0082145	0.0066918	0.0046766	0.0042588	0.0034866
0.342	0.011281	0.010173	0.0075771	0.0079902	0.0065682	0.0045961	0.0041985	0.0034341
0.343	0.010892	0.00982	0.007376	0.0077929	0.0064588	0.0045429	0.00415	0.0034012
0.344	0.010556	0.0095133	0.0072066	0.0076103	0.006348	0.0045078	0.0041132	0.0033756
0.345	0.010182	0.009196	0.0070234	0.0074056	0.0062273	0.0044649	0.0040632	0.0033415
0.346	0.00985	0.0089227	0.006843	0.0072218	0.0061165	0.0044221	0.0040191	0.003311
0.347	0.0095306	0.0086907	0.0066749	0.00706	0.006027	0.0043727	0.0039794	0.0032817
0.348	0.0091861	0.0084253	0.0064959	0.0068824	0.0059233	0.0043039	0.0039294	0.003239
0.349	0.0089083	0.0081893	0.0063499	0.0067377	0.0058381	0.0042558	0.0038926	0.0032061
0.35	0.0086833	0.007996	0.0062493	0.0066311	0.0057756	0.004226	0.003875	0.0031854
0.351	0.0084347	0.007768	0.0061364	0.0065061	0.0056989	0.0041935	0.0038412	0.0031561
0.352	0.0082417	0.0075733	0.0060152	0.0063885	0.0056278	0.0041597	0.0038103	0.0031268
0.353	0.0080403	0.0073827	0.0058884	0.0062696	0.0055483	0.0041208	0.0037706	0.0031
0.354	0.007825	0.0071733	0.0057452	0.0061409	0.0054574	0.0040701	0.003725	0.0030646
0.355	0.0076319	0.006996	0.0056198	0.0060221	0.0053821	0.0040325	0.0036838	0.0030317
0.356	0.0074681	0.0068627	0.0055399	0.0059387	0.0053438	0.0040104	0.0036662	0.0030159
0.357	0.0073028	0.0067413	0.0054835	0.0058627	0.0053111	0.004	0.0036515	0.003
0.358	0.0071486	0.0066253	0.0054077	0.0057819	0.0052713	0.0039792	0.0036412	0.0029817
0.359	0.0069764	0.0065	0.0053278	0.00569	0.0052031	0.0039481	0.0036147	0.0029598
0.36	0.0068319	0.0063693	0.0052383	0.0056091	0.0051435	0.0039143	0.0035912	0.0029402
0.361	0.0066792	0.0062307	0.0051336	0.0055123	0.0050696	0.0038688	0.0035544	0.0029122
0.362	0.006575	0.0061333	0.0050551	0.0054485	0.0050313	0.0038403	0.0035324	0.0029024
0.363	0.0064875	0.0060573	0.0050055	0.0054069	0.0050099	0.0038247	0.0035221	0.0028939
0.364	0.0063833	0.005976	0.0049339	0.0053468	0.0049773	0.0038039	0.0035059	0.0028756
0.365	0.0062667	0.0058893	0.0048788	0.0052782	0.0049276	0.003787	0.0034838	0.0028573
0.366	0.0061667	0.005796	0.0048264	0.005212	0.0048878	0.0037701	0.0034662	0.002839
0.367	0.0060361	0.0056827	0.0047548	0.0051287	0.0048281	0.003739	0.0034368	0.0028134
0.368	0.0059389	0.005592	0.004686	0.0050674	0.004794	0.0037156	0.0034118	0.0027927
0.369	0.0058667	0.0055133	0.0046377	0.0050257	0.0047713	0.0037013	0.0034029	0.0027793
0.37	0.0057958	0.0054347	0.0045799	0.0049792	0.0047429	0.0036831	0.0033824	0.0027622
0.371	0.0057264	0.0053573	0.0045275	0.0049314	0.0047045	0.0036714	0.0033662	0.0027488
0.372	0.0056597	0.0052933	0.0044738	0.0048799	0.004669	0.0036558	0.0033529	0.0027378
0.373	0.0055736	0.0052373	0.0044174	0.0048272	0.0046335	0.003639	0.0033426	0.0027232
0.374	0.0054875	0.0051893	0.0043499	0.0047794	0.0046037	0.0036208	0.0033279	0.0027073
0.375	0.0054208	0.005144	0.0043099	0.0047439	0.004581	0.0036143	0.0033265	0.0027024
0.376	0.005375	0.0051	0.0042837	0.0047243	0.0045653	0.0036117	0.0033191	0.0026988
0.377	0.0053139	0.005028	0.0042452	0.00469	0.0045355	0.0035974	0.0033	0.0026866
0.378	0.0052583	0.0049627	0.0042094	0.0046532	0.0045099	0.0035831	0.0032838	0.0026744
0.379	0.0052083	0.004904	0.0041791	0.0046164	0.0044858	0.0035701	0.0032735	0.002661
0.38	0.0051458	0.0048427	0.0041253	0.004565	0.0044531	0.0035442	0.0032515	0.0026439
0.381	0.0050944	0.0047987	0.0040854	0.004527	0.0044332	0.0035299	0.0032412	0.0026366
0.382	0.0050653	0.00478	0.0040647	0.0045135	0.0044318	0.0035299	0.0032397	0.0026317
0.383	0.0050097	0.0047427	0.0040248	0.004489	0.0044176	0.0035195	0.0032265	0.0026195
0.384	0.0049625	0.004712	0.0039917	0.0044657	0.0044034	0.0035195	0.0032191	0.0026073
0.385	0.0049208	0.0046733	0.0039573	0.0044338	0.0043764	0.0035104	0.0032118	0.0025963
0.386	0.004875	0.0046213	0.0039174	0.0043836	0.0043366	0.003487	0.0031971	0.0025817
0.387	0.0048292	0.0045747	0.0038829	0.0043395	0.0043082	0.0034701	0.0031838	0.0025732
0.388	0.0048083	0.0045507	0.0038691	0.0043321	0.0043054	0.0034714	0.0031838	0.0025695
0.389	0.0047833	0.004528	0.003854	0.004337	0.0043054	0.0034753	0.0031809	0.0025707
0.39	0.0047597	0.004508	0.0038292	0.0043431	0.0043026	0.0034792	0.0031721	0.0025659
0.391	0.0047264	0.0044813	0.0038003	0.0043382	0.0042869	0.0034701	0.0031603	0.0025549
0.392	0.0047	0.0044573	0.0037796	0.0043174	0.0042685	0.0034558	0.0031544	0.0025439
0.393	0.0046528	0.00442	0.0037521	0.0042659	0.0042472	0.0034403	0.0031368	0.0025268
0.394	0.0046306	0.0044	0.0037397	0.0042414	0.0042457	0.0034429	0.0031338	0.0025159
0.395	0.0046167	0.004388	0.0037424	0.0042353	0.0042543	0.0034558	0.0031412	0.0025183
0.396	0.0046028	0.0043707	0.0037314	0.004223	0.0042528	0.0034545	0.0031353	0.0025073
0.397	0.0045875	0.0043533	0.0037218	0.004223	0.0042472	0.0034494	0.0031279	0.0024976
0.398	0.0045806	0.004344	0.0037107	0.0042255	0.0042372	0.0034377	0.0031279	0.0024915
0.399	0.0045528	0.0043213	0.0036791	0.0042047	0.0042202	0.0034195	0.0031074	0.002478
0.4	0.0045306	0.004308	0.0036488	0.0041949	0.0042131	0.0034143	0.0030956	0.0024732
0.401	0.0045153	0.0043067	0.003635	0.0041961	0.0042145	0.0034247	0.0030985	0.0024817
0.402	0.0045083	0.0043027	0.0036267	0.0041863	0.0042173	0.0034286	0.0030926	0.002478
0.403	0.0045	0.0042867	0.0036309	0.004185	0.0042188	0.0034325	0.0030868	0.0024732
0.404	0.0044875	0.0042627	0.0036295	0.0041752	0.004206	0.0034169	0.0030765	0.002461
0.405	0.0044778	0.0042453	0.0036295	0.0041691	0.0042017	0.0034078	0.0030618	0.0024463
0.406	0.004475	0.0042413	0.0036309	0.004174	0.0042074	0.0034091	0.0030603	0.002439
0.407	0.0045014	0.0042707	0.0036515	0.0042034	0.0042344	0.0034351	0.003075	0.00245
0.408	0.0045458	0.0043147	0.003686	0.0042377	0.0042784	0.0034701	0.0031015	0.0024646
0.409	0.0045556	0.0043267	0.0037011	0.0042561	0.0043026	0.0034909	0.0031118	0.0024732
0.41	0.0045306	0.004304	0.003686	0.0042426	0.0042855	0.0034727	0.0030941	0.0024598
0.411	0.0044958	0.0042707	0.003657	0.0042267	0.0042656	0.0034519	0.0030706	0.0024378
0.412	0.0044542	0.0042293	0.0036171	0.0042047	0.0042358	0.0034208	0.0030412	0.002411
0.413	0.0044444	0.0042133	0.0036047	0.0042071	0.0042287	0.0034143	0.003025	0.0023976
0.414	0.0044694	0.004232	0.0036253	0.0042267	0.00425	0.0034286	0.0030353	0.0024
0.415	0.0044861	0.0042493	0.0036405	0.0042328	0.0042685	0.003439	0.0030397	0.0024012
0.416	0.0044944	0.0042573	0.0036488	0.0042377	0.004277	0.0034403	0.0030368	0.0023988
0.417	0.0045	0.00426	0.0036488	0.0042426	0.0042798	0.0034364	0.0030309	0.0023951
0.418	0.0044917	0.0042547	0.0036377	0.0042439	0.0042727	0.0034286	0.0030191	0.0023841
0.419	0.0044792	0.0042493	0.0036364	0.0042549	0.0042699	0.0034273	0.0030103	0.0023744
0.42	0.0044889	0.004268	0.0036556	0.004277	0.0042841	0.003439	0.0030147	0.0023744
0.421	0.0045	0.0042893	0.0036777	0.0042917	0.0043068	0.0034571	0.0030176	0.002372
0.422	0.0045042	0.0042947	0.003686	0.0043051	0.0043281	0.0034688	0.0030147	0.0023634
0.423	0.004525	0.0042987	0.0036901	0.0043199	0.0043423	0.0034753	0.0030059	0.0023537
0.424	0.0045444	0.0043093	0.0036983	0.0043395	0.0043636	0.0034831	0.0030044	0.0023463
0.425	0.0045472	0.0043107	0.0037066	0.0043505	0.0043693	0.0034753	0.0029971	0.0023366
0.426	0.0045708	0.0043333	0.0037383	0.0043762	0.0043906	0.0034857	0.0029971	0.002339
0.427	0.0045972	0.0043653	0.0037782	0.0043983	0.0044205	0.0035065	0.0030074	0.0023476
0.428	0.0046069	0.0043733	0.0037906	0.0044105	0.0044375	0.0035156	0.0030074	0.0023463
0.429	0.0046222	0.004388	0.0037975	0.0044314	0.0044517	0.0035273	0.0030059	0.0023415
0.43	0.0046333	0.0044053	0.003803	0.0044547	0.0044688	0.0035351	0.0030103	0.0023366
0.431	0.0046278	0.004408	0.0038085	0.0044694	0.004473	0.003526	0.003	0.002322
0.432	0.0046389	0.0044213	0.0038347	0.0044877	0.0044872	0.003526	0.0029912	0.002311
0.433	0.0046667	0.0044467	0.0038774	0.004511	0.0045156	0.0035377	0.0029926	0.0023098
0.434	0.0046986	0.004464	0.0039146	0.0045257	0.0045384	0.0035455	0.0029897	0.0023061
0.435	0.0047194	0.0044907	0.0039408	0.0045404	0.0045611	0.0035571	0.0029838	0.0023012
0.436	0.0047389	0.0045147	0.0039545	0.0045527	0.004581	0.0035714	0.0029853	0.0022963
0.437	0.0047458	0.004528	0.0039642	0.0045748	0.0046065	0.003587	0.0029897	0.002289
0.438	0.0047583	0.0045293	0.0039683	0.0045993	0.0046264	0.0035961	0.0029868	0.0022805
0.439	0.0047861	0.0045453	0.0039986	0.0046422	0.0046619	0.0036156	0.0029912	0.0022841
0.44	0.0048361	0.0045787	0.0040496	0.0046998	0.0047031	0.0036338	0.0029956	0.002289
0.441	0.0048625	0.004612	0.0040826	0.0047316	0.0047315	0.0036377	0.0029882	0.0022854
0.442	0.0048944	0.0046493	0.0041116	0.0047537	0.0047571	0.0036468	0.0029868	0.002278
0.443	0.004925	0.004684	0.0041405	0.0047757	0.0047884	0.0036636	0.0029971	0.0022707
0.444	0.0049375	0.0046987	0.0041474	0.0047868	0.0048026	0.0036662	0.0029941	0.0022573
0.445	0.0049514	0.0047187	0.0041763	0.0048088	0.0048253	0.0036844	0.003	0.0022537
0.446	0.0049917	0.0047533	0.00423	0.0048652	0.0048651	0.0037143	0.0030088	0.0022573
0.447	0.0050167	0.004776	0.004259	0.0048983	0.0048935	0.0037273	0.0030059	0.0022561
0.448	0.0050472	0.0047947	0.0042961	0.0049277	0.0049233	0.0037455	0.0030015	0.0022524
0.449	0.0050861	0.004816	0.0043347	0.0049522	0.0049545	0.0037584	0.0030044	0.0022451
0.45	0.0051028	0.0048387	0.0043609	0.0049669	0.0049801	0.0037636	0.0029985	0.0022317
0.451	0.0051181	0.0048693	0.0043939	0.0049902	0.0050014	0.0037766	0.0029941	0.0022207
0.452	0.0051681	0.00492	0.0044518	0.0050478	0.0050526	0.0038039	0.0030029	0.0022195
0.453	0.0052236	0.004976	0.0044959	0.0050993	0.0051051	0.0038299	0.0030132	0.0022195
0.454	0.0052736	0.005008	0.0045427	0.0051422	0.0051449	0.0038558	0.0030147	0.0022159
0.455	0.005325	0.0050293	0.0045895	0.0051679	0.0051847	0.003874	0.0030191	0.0022098
0.456	0.0053625	0.00506	0.0046364	0.0051961	0.0052287	0.0038948	0.0030221	0.0022061
0.457	0.0053708	0.005076	0.0046667	0.0052243	0.0052528	0.0039013	0.0030147	0.0021939
0.458	0.0054139	0.00512	0.004719	0.0052831	0.0053054	0.0039208	0.0030235	0.0021951
0.459	0.0054667	0.005188	0.0047755	0.0053603	0.005358	0.0039506	0.0030426	0.0022012
0.46	0.0055097	0.0052347	0.0048196	0.0054191	0.0053935	0.003974	0.0030471	0.0022
0.461	0.0055681	0.0052787	0.0048802	0.0054608	0.005429	0.0040026	0.0030544	0.0021988
0.462	0.0056208	0.0053133	0.004938	0.0054975	0.0054673	0.004026	0.0030588	0.0021951
0.463	0.0056403	0.0053307	0.0049766	0.0055172	0.0054929	0.0040299	0.00305	0.0021805
0.464	0.0056833	0.0053653	0.0050262	0.0055588	0.0055398	0.0040416	0.00305	0.002172
0.465	0.0057361	0.0054253	0.0050799	0.0056262	0.0056023	0.0040714	0.0030603	0.0021707
0.466	0.0057875	0.0054867	0.0051253	0.0056887	0.0056605	0.0041013	0.0030618	0.0021671
0.467	0.0058431	0.0055427	0.0051887	0.0057451	0.0057102	0.0041351	0.0030691	0.0021634
0.468	0.0059014	0.005584	0.0052576	0.0057929	0.0057585	0.0041597	0.0030794	0.0021585
0.469	0.0059472	0.0056267	0.0053251	0.0058309	0.005804	0.0041805	0.0030824	0.0021512
0.47	0.0059958	0.0056613	0.0053926	0.0058689	0.0058523	0.0042	0.0030809	0.0021415
0.471	0.0060583	0.00572	0.0054642	0.0059277	0.0059205	0.0042377	0.0030912	0.002139
0.472	0.0061431	0.0057907	0.0055372	0.0060037	0.0059915	0.0042818	0.0031044	0.0021402
0.473	0.0061972	0.00584	0.0055978	0.0060637	0.0060341	0.0043117	0.0031118	0.0021354
0.474	0.0062625	0.0058987	0.005668	0.0061311	0.0060795	0.0043325	0.0031235	0.0021317
0.475	0.0063194	0.005964	0.0057369	0.00619	0.0061335	0.0043519	0.0031309	0.002128
0.476	0.0063597	0.0060133	0.0057893	0.0062304	0.006179	0.0043649	0.0031265	0.0021171
0.477	0.0064181	0.0060827	0.0058609	0.0062917	0.00625	0.0043974	0.0031324	0.0021159
0.478	0.0065139	0.0061587	0.0059545	0.0063836	0.0063366	0.0044506	0.0031515	0.0021232
0.479	0.0065792	0.0062107	0.0060358	0.0064522	0.0063991	0.004487	0.0031603	0.0021232
0.48	0.00665	0.0062733	0.0061267	0.0065331	0.0064645	0.0045221	0.0031721	0.0021232
0.481	0.0067097	0.0063347	0.0061997	0.0065944	0.0065199	0.0045429	0.0031765	0.0021195
0.482	0.0067667	0.0063893	0.0062548	0.0066409	0.0065639	0.0045597	0.003175	0.0021073
0.483	0.0068292	0.0064573	0.0063251	0.0066961	0.0066222	0.0045805	0.0031809	0.0020988
0.484	0.0069236	0.006552	0.0064201	0.0067855	0.0067031	0.0046299	0.0032044	0.0020963
0.485	0.0070139	0.0066493	0.0065303	0.0068738	0.0067983	0.0046766	0.0032221	0.0020927
0.486	0.0070958	0.0067347	0.0066267	0.0069608	0.0068821	0.0047208	0.0032338	0.002089
0.487	0.0071722	0.006804	0.0067121	0.0070466	0.0069531	0.0047519	0.0032382	0.0020854
0.488	0.0072597	0.0068693	0.0068058	0.0071336	0.0070213	0.0047831	0.0032441	0.0020829
0.489	0.0073153	0.006916	0.0068857	0.0071887	0.0070724	0.0048	0.0032485	0.0020793
0.49	0.0074	0.0070027	0.0069945	0.0072782	0.0071449	0.0048442	0.0032647	0.0020829
0.491	0.0075	0.0071107	0.0071281	0.007375	0.0072585	0.0048974	0.0032868	0.002089
0.492	0.0075819	0.0071933	0.0072273	0.0074559	0.007348	0.004939	0.0032971	0.002089
0.493	0.0076625	0.00728	0.0073278	0.0075515	0.0074361	0.0049792	0.0033074	0.0020841
0.494	0.0077569	0.007372	0.0074435	0.0076495	0.0075227	0.0050169	0.0033176	0.0020768
0.495	0.0078069	0.0074387	0.007522	0.0077145	0.0075639	0.005039	0.0033176	0.0020646
0.496	0.0078819	0.0075253	0.0076226	0.0077966	0.0076179	0.0050753	0.0033265	0.0020585
0.497	0.0079764	0.0076213	0.0077452	0.0078873	0.0077173	0.0051273	0.0033441	0.002061
0.498	0.0080556	0.007704	0.007843	0.0079779	0.0078111	0.0051714	0.0033574	0.0020622
0.499	0.0081389	0.0077947	0.0079477	0.0080784	0.007919	0.0052091	0.0033706	0.0020585
0.5	0.0082306	0.007896	0.0080579	0.0081838	0.0080341	0.0052468	0.0033824	0.0020537
0.501	0.0083181	0.008008	0.0081584	0.0082904	0.0081136	0.0052922	0.0033941	0.0020488
0.502	0.0084028	0.0081027	0.0082645	0.0083885	0.0081932	0.0053299	0.0034044	0.0020439
0.503	0.0085	0.0081987	0.0084008	0.0085037	0.0082983	0.0053831	0.003425	0.0020463
0.504	0.0086028	0.0083093	0.0085606	0.0086373	0.0084247	0.0054416	0.00345	0.0020549
0.505	0.0086847	0.0083827	0.008686	0.0087377	0.0085213	0.0054766	0.0034647	0.0020537
0.506	0.0087694	0.0084827	0.0087961	0.0088333	0.0086207	0.0055234	0.0034779	0.0020537
0.507	0.0088667	0.008604	0.0088829	0.0089167	0.0086932	0.0055857	0.0034912	0.0020537
0.508	0.008925	0.0086933	0.0089463	0.0089804	0.0087585	0.0056221	0.0034882	0.0020463
0.509	0.009	0.0087973	0.009051	0.0090944	0.008858	0.0056649	0.0035044	0.0020463
0.51	0.0091125	0.0089427	0.0092383	0.0092684	0.0090185	0.0057234	0.0035368	0.0020488
0.511	0.0092083	0.009044	0.0093898	0.0094191	0.0091392	0.0057675	0.0035632	0.0020476
0.512	0.0093111	0.0091613	0.0095331	0.0095515	0.0092699	0.0058234	0.0035882	0.0020476
0.513	0.0093861	0.0092533	0.009624	0.0096275	0.0093452	0.0058779	0.0035956	0.0020451
0.514	0.0094111	0.009312	0.0096804	0.0096765	0.0094063	0.0059143	0.0035897	0.0020378
0.515	0.0094472	0.0093613	0.009741	0.0097549	0.0094631	0.0059442	0.0035897	0.0020317
0.516	0.0095333	0.0094787	0.0098829	0.0099032	0.0095753	0.0059987	0.0036118	0.0020317
0.517	0.0096361	0.0096013	0.010014	0.010052	0.0096875	0.0060545	0.0036397	0.0020341
0.518	0.0097403	0.0097213	0.010134	0.010163	0.0098239	0.0061065	0.0036632	0.0020341
0.519	0.0098153	0.009824	0.010229	0.010241	0.0099503	0.0061571	0.0036794	0.0020354
0.52	0.0098819	0.0099293	0.010322	0.010332	0.010077	0.0062208	0.0036971	0.0020366
0.521	0.0099236	0.0099827	0.010386	0.010402	0.010155	0.0062675	0.0037029	0.0020293
0.522	0.0099986	0.010091	0.010508	0.010548	0.010264	0.0063364	0.003725	0.002028
0.523	0.010088	0.010196	0.010638	0.010699	0.010367	0.0064026	0.0037544	0.0020317
0.524	0.010143	0.010271	0.010744	0.010795	0.01047	0.0064429	0.0037721	0.0020293
0.525	0.010188	0.010351	0.010854	0.010891	0.010581	0.0064805	0.0037912	0.0020317
0.526	0.010246	0.010464	0.01095	0.010998	0.010685	0.0065364	0.0038132	0.0020354
0.527	0.010276	0.010529	0.011	0.011061	0.010769	0.0065753	0.0038221	0.002028
0.528	0.010339	0.010616	0.01107	0.011168	0.010883	0.0066377	0.0038353	0.0020256
0.529	0.010431	0.010708	0.011141	0.011288	0.010991	0.0067117	0.0038618	0.0020293
0.53	0.010497	0.010784	0.011207	0.011371	0.011099	0.0067662	0.0038868	0.0020317
0.531	0.010543	0.010852	0.011274	0.011453	0.011185	0.0068117	0.0039059	0.0020366
0.532	0.01059	0.010939	0.011333	0.011543	0.01126	0.0068623	0.0039206	0.0020378
0.533	0.010622	0.011005	0.011384	0.011631	0.011354	0.0069143	0.0039324	0.002039
0.534	0.010646	0.011063	0.011428	0.011712	0.011449	0.0069688	0.0039441	0.0020354
0.535	0.010697	0.011133	0.011488	0.011814	0.01157	0.0070416	0.0039779	0.0020366
0.536	0.010768	0.011239	0.011594	0.011915	0.011712	0.0071169	0.0040235	0.0020427
0.537	0.010781	0.011292	0.011654	0.011982	0.011785	0.0071623	0.0040456	0.0020415
0.538	0.010808	0.011349	0.011714	0.012058	0.011845	0.0072065	0.0040603	0.0020378
0.539	0.010815	0.011404	0.01176	0.012129	0.011909	0.007261	0.0040706	0.0020402
0.54	0.0108	0.011424	0.011747	0.012146	0.01194	0.0072948	0.0040794	0.0020354
0.541	0.010836	0.011453	0.011759	0.01219	0.012038	0.0073494	0.0041029	0.0020402
0.542	0.010943	0.011563	0.011843	0.012279	0.012193	0.0074325	0.0041441	0.0020537
0.543	0.010982	0.011608	0.011868	0.012365	0.012278	0.0074935	0.0041603	0.0020573
0.544	0.011024	0.011649	0.011893	0.012451	0.012337	0.0075545	0.0041779	0.0020573
0.545	0.011001	0.011671	0.011895	0.012488	0.012372	0.0076026	0.0041897	0.0020549
0.546	0.010951	0.011652	0.011838	0.012451	0.012371	0.007626	0.0041985	0.0020488
0.547	0.010922	0.011621	0.01181	0.012439	0.012411	0.0076532	0.0042147	0.00205
0.548	0.010964	0.011687	0.011858	0.012488	0.012516	0.0077143	0.0042456	0.002061
0.549	0.011003	0.011741	0.011893	0.012561	0.012602	0.0077831	0.0042765	0.0020671
0.55	0.011047	0.011775	0.011902	0.012635	0.012651	0.0078494	0.0043015	0.0020695
0.551	0.011067	0.011793	0.01189	0.012647	0.012682	0.0079156	0.0043279	0.0020659
0.552	0.011085	0.011812	0.01184	0.012659	0.012716	0.0079766	0.0043485	0.0020622
0.553	0.011029	0.01178	0.011777	0.012635	0.012729	0.0080117	0.0043559	0.0020598
0.554	0.011017	0.011819	0.011781	0.012672	0.012805	0.0080623	0.0043794	0.0020671
0.555	0.011029	0.011861	0.011828	0.012733	0.012903	0.0081195	0.0044147	0.0020768
0.556	0.011029	0.011843	0.011844	0.012733	0.012938	0.0081649	0.0044382	0.0020829
0.557	0.011067	0.011819	0.011846	0.012733	0.012972	0.0082234	0.0044676	0.0020902
0.558	0.011111	0.01182	0.011825	0.012745	0.013009	0.0082753	0.0044912	0.0020951
0.559	0.011076	0.011789	0.011742	0.012721	0.012993	0.0083091	0.0044971	0.0020951
0.56	0.011057	0.011804	0.011676	0.012721	0.013007	0.0083584	0.0045176	0.0020963
0.561	0.011053	0.011835	0.011647	0.012733	0.013041	0.0084156	0.0045544	0.0021012
0.562	0.011019	0.011809	0.01161	0.012696	0.01303	0.0084753	0.0045838	0.0021024
0.563	0.010997	0.011757	0.011569	0.012672	0.013023	0.0085234	0.0046059	0.0021049
0.564	0.010968	0.011716	0.011539	0.012635	0.013016	0.0085468	0.0046191	0.0021073
0.565	0.010932	0.01168	0.011499	0.012622	0.013007	0.008574	0.0046309	0.0021085
0.566	0.010899	0.011652	0.011437	0.012598	0.013011	0.0086026	0.0046456	0.0021085
0.567	0.010908	0.011653	0.011397	0.012586	0.013054	0.0086455	0.0046838	0.0021159
0.568	0.01095	0.01166	0.011379	0.012598	0.013108	0.0087221	0.004725	0.0021268
0.569	0.010943	0.011616	0.011315	0.012549	0.013112	0.0087649	0.0047353	0.0021341
0.57	0.010919	0.011581	0.011269	0.0125	0.013092	0.0088052	0.0047426	0.0021378
0.571	0.010887	0.011555	0.011222	0.012463	0.013072	0.0088481	0.0047574	0.0021415
0.572	0.010807	0.011488	0.011145	0.01239	0.013013	0.0088558	0.0047691	0.002139
0.573	0.010762	0.011436	0.011103	0.012353	0.013001	0.008874	0.0048059	0.0021427
0.574	0.010786	0.011433	0.011102	0.012377	0.013051	0.0089416	0.0048515	0.0021549
0.575	0.010762	0.011388	0.011037	0.012353	0.013054	0.0089792	0.0048662	0.0021622
0.576	0.010742	0.01136	0.01097	0.012328	0.013041	0.0090208	0.0048765	0.0021646
0.577	0.010708	0.011313	0.010873	0.012255	0.012999	0.0090455	0.0048868	0.0021671
0.578	0.010653	0.011227	0.010769	0.01216	0.012909	0.0090312	0.0048926	0.0021622
0.579	0.010604	0.011141	0.010687	0.012069	0.012842	0.0090351	0.0049074	0.0021646
0.58	0.010617	0.011125	0.010669	0.012063	0.012862	0.0091	0.0049412	0.0021768
0.581	0.010615	0.011117	0.010657	0.012063	0.012899	0.0091636	0.004975	0.0021915
0.582	0.01059	0.011103	0.010617	0.012048	0.012903	0.0092	0.0050015	0.0022012
0.583	0.010553	0.011048	0.010545	0.011998	0.012879	0.0092156	0.0050279	0.0022073
0.584	0.010528	0.010987	0.01047	0.011935	0.012832	0.0092221	0.0050471	0.0022134
0.585	0.010454	0.0109	0.01035	0.011831	0.012739	0.0092221	0.0050426	0.0022159
0.586	0.010444	0.010871	0.010293	0.011792	0.012717	0.0092623	0.0050603	0.0022244
0.587	0.010443	0.010867	0.010292	0.011767	0.012736	0.0093078	0.0050941	0.0022378
0.588	0.010411	0.010819	0.010256	0.011716	0.0127	0.0093117	0.0051162	0.0022439
0.589	0.010378	0.010749	0.010216	0.011664	0.012675	0.0093312	0.0051471	0.00225
0.59	0.010358	0.010692	0.010165	0.011635	0.012648	0.0093558	0.0051706	0.0022573
0.591	0.010276	0.010605	0.010054	0.011558	0.012572	0.0093584	0.0051691	0.0022585
0.592	0.01024	0.010545	0.0099587	0.011509	0.012517	0.0093727	0.0051794	0.002261
0.593	0.010207	0.010509	0.0099132	0.011458	0.012499	0.0093805	0.0052074	0.0022744
0.594	0.010157	0.010449	0.0098623	0.011389	0.012455	0.0093805	0.0052294	0.0022841
0.595	0.0101	0.010404	0.0098072	0.01131	0.012412	0.0094039	0.0052515	0.0022915
0.596	0.010056	0.010364	0.0097493	0.011253	0.012374	0.0094156	0.0052676	0.0022976
0.597	0.010011	0.010315	0.0096749	0.011191	0.012338	0.0094312	0.0052779	0.0023037
0.598	0.0099819	0.010241	0.009584	0.011134	0.012267	0.0094429	0.0052853	0.0023049
0.599	0.0099625	0.010183	0.0095372	0.01109	0.012231	0.0094506	0.0053059	0.0023183
0.6	0.0099444	0.010147	0.0095262	0.011077	0.012234	0.0094896	0.0053353	0.0023341
0.601	0.0098819	0.0101	0.0094793	0.011018	0.01219	0.0094948	0.0053485	0.0023427
0.602	0.0098264	0.010052	0.0094408	0.010966	0.01216	0.0094857	0.0053691	0.0023488
0.603	0.0097889	0.0099987	0.0093857	0.010914	0.012129	0.0094818	0.0053824	0.0023573
0.604	0.0097306	0.0099053	0.009281	0.010826	0.012028	0.0094597	0.0053868	0.0023573
0.605	0.0096917	0.0098387	0.0091983	0.010755	0.011947	0.0094571	0.0053971	0.0023659
0.606	0.0096792	0.009828	0.0091736	0.010747	0.011936	0.0095026	0.0054309	0.0023841
0.607	0.0096208	0.0097973	0.0091157	0.010699	0.011891	0.0095	0.0054515	0.0023988
0.608	0.0095639	0.009764	0.0090854	0.010637	0.011857	0.0094987	0.005475	0.0024122
0.609	0.0095278	0.0097333	0.0090579	0.010588	0.011831	0.0095104	0.0055	0.0024305
0.61	0.0094486	0.009652	0.0089738	0.010503	0.011744	0.0094935	0.0055103	0.0024366
0.611	0.0093528	0.0095267	0.008854	0.01039	0.011611	0.0094481	0.0054882	0.0024354
0.612	0.0092694	0.0094147	0.0087507	0.010306	0.01151	0.0094039	0.0054676	0.0024305
0.613	0.0091681	0.0093067	0.0086364	0.010201	0.011405	0.0093273	0.0054471	0.002422
0.614	0.0090931	0.0092147	0.0085537	0.010083	0.011321	0.0092623	0.0054309	0.0024134
0.615	0.0091111	0.009224	0.0085661	0.010075	0.011355	0.0093013	0.0054824	0.0024317
0.616	0.0091375	0.009268	0.0085882	0.010104	0.011405	0.0093779	0.00555	0.0024634
0.617	0.0091306	0.009256	0.0085689	0.010098	0.011381	0.0094247	0.0055824	0.0024915
0.618	0.0091181	0.0092627	0.0085579	0.010113	0.011376	0.0094688	0.0056132	0.0025159
0.619	0.0090792	0.0092493	0.0085441	0.010103	0.011351	0.0094766	0.0056338	0.0025354
0.62	0.0090139	0.0091827	0.0084986	0.010037	0.011281	0.0094377	0.0056235	0.0025378
0.621	0.0089847	0.0091267	0.0084835	0.010001	0.011254	0.0094351	0.0056441	0.0025451
0.622	0.0089431	0.0090813	0.008449	0.0099571	0.011223	0.0094468	0.0056603	0.0025561
0.623	0.0088722	0.0089933	0.0083609	0.0098676	0.011126	0.0094286	0.0056544	0.0025634
0.624	0.0088097	0.00894	0.008281	0.0098002	0.011077	0.0094195	0.0056647	0.002572
0.625	0.0087597	0.0089053	0.0082273	0.0097525	0.011044	0.0094169	0.0056868	0.002589
0.626	0.0086931	0.0088627	0.0081708	0.0096949	0.010984	0.0093935	0.0057015	0.0025988
0.627	0.0086444	0.008808	0.0081253	0.0096373	0.010922	0.0093571	0.0057118	0.0026085
0.628	0.0085917	0.0087707	0.0080909	0.0095821	0.010872	0.0093403	0.005725	0.0026195
0.629	0.0085514	0.0087267	0.0080579	0.0095282	0.010814	0.0093208	0.0057279	0.0026329
0.63	0.0085167	0.0086707	0.0080179	0.0094792	0.010776	0.0093052	0.0057368	0.0026451
0.631	0.0085042	0.008636	0.008	0.0094583	0.010751	0.0093234	0.0057588	0.0026646
0.632	0.0084875	0.008628	0.0079904	0.0094608	0.010739	0.0093558	0.0057912	0.0026866
0.633	0.0084417	0.0085867	0.007949	0.0094203	0.010688	0.0093403	0.0057956	0.0027012
0.634	0.0083764	0.008548	0.0079022	0.0093701	0.010648	0.0093273	0.0058044	0.0027122
0.635	0.0083264	0.008516	0.0078678	0.0093125	0.010599	0.0092948	0.0058029	0.0027256
0.636	0.0082653	0.008444	0.007803	0.0092353	0.010521	0.0092403	0.0057912	0.0027293
0.637	0.0082389	0.008396	0.0077617	0.0091863	0.010459	0.0092221	0.0058015	0.0027402
0.638	0.0082278	0.0083973	0.0077562	0.0091912	0.010449	0.009239	0.0058382	0.0027598
0.639	0.0081764	0.0083667	0.0077176	0.0091544	0.010402	0.0092364	0.0058559	0.0027744
0.64	0.0081264	0.008332	0.0076818	0.0091201	0.010355	0.0092338	0.0058662	0.0027878
0.641	0.0080778	0.0082907	0.0076474	0.0090588	0.010287	0.0092	0.0058618	0.0028012
0.642	0.0080319	0.008216	0.0075895	0.0089779	0.010199	0.0091494	0.0058426	0.0028122
0.643	0.0080028	0.0081453	0.0075386	0.0089105	0.010141	0.0091065	0.0058382	0.0028256
0.644	0.0079958	0.008124	0.0075289	0.0089044	0.010152	0.0091039	0.0058618	0.0028451
0.645	0.0079681	0.008108	0.0075179	0.0088971	0.010175	0.0091221	0.0058941	0.0028622
0.646	0.0079333	0.0080827	0.0074931	0.0088775	0.010142	0.0091208	0.0059132	0.0028744
0.647	0.0078847	0.0080547	0.0074656	0.0088321	0.010085	0.0091039	0.0059221	0.0028841
0.648	0.0078514	0.008036	0.0074311	0.0087904	0.010026	0.0090974	0.0059294	0.0029
0.649	0.0078014	0.0079787	0.0073719	0.0087292	0.0099347	0.0090519	0.0059221	0.0029085
0.65	0.0077833	0.00796	0.0073499	0.0087108	0.0098963	0.0090377	0.0059265	0.002928
0.651	0.0077819	0.0079427	0.0073485	0.008701	0.0098906	0.0090455	0.0059441	0.0029488
0.652	0.0077583	0.0079	0.0073113	0.008652	0.0098381	0.009013	0.0059441	0.0029634
0.653	0.0077319	0.00786	0.0072755	0.0086054	0.0098139	0.0089896	0.0059485	0.0029768
0.654	0.0077111	0.0078373	0.0072438	0.0085674	0.0098054	0.0089974	0.0059662	0.0029927
0.655	0.0076653	0.00778	0.0071928	0.0085135	0.0097401	0.0089623	0.0059632	0.0029976
0.656	0.0076333	0.0077507	0.0071667	0.0084853	0.0096847	0.0089442	0.0059691	0.003011
0.657	0.0076278	0.0077427	0.0071777	0.0084657	0.0096491	0.0089364	0.0059853	0.0030305
0.658	0.0075944	0.0077333	0.0071667	0.0084277	0.0096037	0.0088987	0.0059853	0.0030463
0.659	0.0075667	0.007704	0.0071446	0.0083934	0.0095724	0.0088532	0.0059868	0.0030622
0.66	0.0075361	0.0076693	0.0071157	0.0083566	0.0095384	0.0088351	0.0059912	0.0030768
0.661	0.0075042	0.007624	0.0070758	0.0083321	0.0094872	0.0088234	0.0059897	0.003089
0.662	0.0074681	0.007576	0.0070331	0.0083113	0.0094332	0.008813	0.0059941	0.0031024
0.663	0.0074708	0.0075813	0.0070248	0.0083027	0.0094134	0.0088208	0.0060118	0.0031195
0.664	0.0074736	0.0076067	0.0070289	0.0083125	0.0094261	0.0088403	0.0060324	0.0031402
0.665	0.0074653	0.007592	0.0070179	0.0082794	0.0093963	0.0088039	0.0060412	0.0031524
0.666	0.0074486	0.0075613	0.0069959	0.0082316	0.0093551	0.0087688	0.0060485	0.0031634
0.667	0.0074361	0.0075187	0.0069545	0.0081826	0.0093082	0.0087506	0.0060544	0.0031793
0.668	0.0073931	0.007456	0.0068967	0.0081213	0.009233	0.0087143	0.0060426	0.003189
0.669	0.0073764	0.0074333	0.0068664	0.0080833	0.0091861	0.0086948	0.0060368	0.0032061
0.67	0.0073764	0.0074373	0.0068691	0.008098	0.0091918	0.0087208	0.0060471	0.0032317
0.671	0.0073528	0.0074267	0.0068664	0.0080809	0.0091591	0.0087026	0.00605	0.0032463
0.672	0.0073278	0.007408	0.0068581	0.0080625	0.0091293	0.0086831	0.0060632	0.0032622
0.673	0.0073097	0.0073827	0.0068182	0.0080196	0.0090909	0.0086558	0.006075	0.003278
0.674	0.0072847	0.0073453	0.0067672	0.0079608	0.0090327	0.0086156	0.0060662	0.0032817
0.675	0.0072597	0.0073093	0.0067259	0.0079044	0.0089815	0.0085701	0.0060529	0.0032878
0.676	0.0072639	0.0073	0.0067176	0.007886	0.0089787	0.0085727	0.0060544	0.0033024
0.677	0.0072597	0.0072973	0.0067245	0.007875	0.0089688	0.0085701	0.0060588	0.0033159
0.678	0.0072306	0.0072773	0.0067259	0.0078603	0.0089304	0.0085558	0.0060588	0.0033317
0.679	0.0072097	0.0072547	0.0067066	0.0078395	0.0088892	0.0085299	0.0060618	0.00335
0.68	0.0072125	0.00724	0.0066887	0.0078235	0.0088409	0.0085169	0.0060721	0.0033671
0.681	0.0071875	0.0072013	0.0066446	0.0077745	0.0087727	0.0084727	0.0060721	0.0033817
0.682	0.0071917	0.0071947	0.0066322	0.0077549	0.0087599	0.0084688	0.0060912	0.0034024
0.683	0.0071972	0.0071947	0.0066322	0.0077488	0.0087699	0.0084831	0.0061132	0.0034256
0.684	0.0071694	0.0071773	0.0066185	0.0077194	0.0087415	0.0084636	0.0061074	0.0034354
0.685	0.0071514	0.0071627	0.0065978	0.0077071	0.008723	0.0084416	0.0060985	0.0034451
0.686	0.0071611	0.007164	0.0065813	0.0076924	0.0086875	0.0084221	0.0060956	0.0034524
0.687	0.0071472	0.0071333	0.0065358	0.0076397	0.0086193	0.0083727	0.0060809	0.0034573
0.688	0.0071403	0.0071133	0.0065207	0.0076103	0.0085838	0.0083506	0.0060868	0.0034732
0.689	0.0071458	0.0071027	0.0065165	0.0075919	0.0085739	0.0083558	0.0061015	0.0035012
0.69	0.0071292	0.0070867	0.0065041	0.0075637	0.0085526	0.0083442	0.0061059	0.0035244
0.691	0.0071042	0.007068	0.006478	0.007549	0.0085227	0.0083338	0.0061	0.0035427
0.692	0.0070944	0.007048	0.0064518	0.0075184	0.0084744	0.0083156	0.0060912	0.00355
0.693	0.0070903	0.0070187	0.0064256	0.0074804	0.0084162	0.0082896	0.0060868	0.0035524
0.694	0.007075	0.006992	0.0064063	0.0074387	0.0083665	0.0082494	0.0060838	0.0035549
0.695	0.0070847	0.0069867	0.0064063	0.0074203	0.0083537	0.0082247	0.0060941	0.0035707
0.696	0.0070958	0.0070013	0.0064132	0.0074314	0.0083622	0.0082208	0.0061176	0.0035976
0.697	0.0070764	0.0069893	0.0063857	0.0074265	0.0083366	0.0081974	0.0061118	0.0036171
0.698	0.0070639	0.0069707	0.0063554	0.0074142	0.0083097	0.0081922	0.0061147	0.0036341
0.699	0.0070597	0.0069533	0.0063361	0.0073971	0.0082827	0.0081857	0.0061191	0.0036512
0.7	0.0070319	0.006924	0.0063003	0.0073444	0.008233	0.0081494	0.0061029	0.0036549
0.701	0.007025	0.0069093	0.0062879	0.0073039	0.0081974	0.0081234	0.0060941	0.0036659
0.702	0.0070417	0.006924	0.0063003	0.0072953	0.0081733	0.0081234	0.0061059	0.0036866
0.703	0.0070292	0.006912	0.0062769	0.0072561	0.008125	0.0080909	0.0060926	0.0036988
0.704	0.0070306	0.0069013	0.0062521	0.0072255	0.0080966	0.0080727	0.0060956	0.0037146
0.705	0.0070292	0.0068813	0.00623	0.0071998	0.0080753	0.0080468	0.0060985	0.003728
0.706	0.0070083	0.0068467	0.0061956	0.0071667	0.008044	0.0080065	0.0060882	0.0037329
0.707	0.0069792	0.0068213	0.0061763	0.0071483	0.0080099	0.007974	0.0060794	0.0037439
0.708	0.0069708	0.006828	0.0061901	0.0071618	0.0079901	0.0079701	0.0060912	0.0037646
0.709	0.0069583	0.006836	0.0061956	0.0071618	0.0079659	0.0079636	0.0060971	0.0037841
0.71	0.0069639	0.0068307	0.0061832	0.0071422	0.007929	0.0079519	0.0060912	0.0038012
0.711	0.006975	0.0068067	0.0061598	0.0071078	0.007892	0.0079338	0.0060838	0.0038146
0.712	0.0069833	0.006784	0.0061295	0.0070748	0.0078622	0.0079143	0.0060794	0.0038268
0.713	0.0069528	0.0067573	0.0060882	0.0070331	0.0078281	0.0078727	0.0060662	0.0038366
0.714	0.0069444	0.006752	0.0060813	0.0070257	0.0078224	0.0078532	0.0060824	0.0038573
0.715	0.0069528	0.006768	0.0060964	0.0070392	0.0078295	0.0078519	0.0061118	0.0038866
0.716	0.0069514	0.0067653	0.0060909	0.0070319	0.0078011	0.0078221	0.0061132	0.0039061
0.717	0.0069542	0.0067533	0.0060826	0.0070098	0.007767	0.0077987	0.0061118	0.0039244
0.718	0.0069458	0.006748	0.0060647	0.0069804	0.0077244	0.007774	0.0061044	0.0039354
0.719	0.0069014	0.0067253	0.0060262	0.0069277	0.0076676	0.0077247	0.0060779	0.0039329
0.72	0.0068778	0.0066987	0.0060014	0.006886	0.0076293	0.0076896	0.0060706	0.0039378
0.721	0.0068875	0.0066893	0.0059904	0.0068701	0.0076179	0.0076766	0.0060809	0.0039537
0.722	0.0068889	0.0066733	0.0059656	0.0068554	0.0075923	0.0076403	0.006075	0.0039695
0.723	0.0068931	0.006652	0.005938	0.0068321	0.0075597	0.0076065	0.0060647	0.0039878
0.724	0.0068875	0.0066387	0.0059146	0.0068064	0.0075199	0.0075766	0.0060529	0.0040085
0.725	0.0068708	0.0066307	0.0059105	0.0067904	0.0074886	0.0075481	0.0060353	0.004028
0.726	0.00685	0.0066133	0.0059063	0.0067623	0.0074531	0.0075221	0.0060294	0.0040427
0.727	0.0068514	0.00662	0.0059063	0.0067475	0.007446	0.0075156	0.0060426	0.0040634
0.728	0.0068625	0.006632	0.0059036	0.0067475	0.0074347	0.0075091	0.0060632	0.0040854
0.729	0.0068542	0.0066173	0.0058691	0.0067157	0.0073821	0.007474	0.0060618	0.0040927
0.73	0.0068458	0.0066067	0.0058416	0.0066875	0.0073366	0.0074377	0.0060588	0.0041061
0.731	0.0068389	0.0065893	0.0058306	0.006674	0.0073026	0.0074091	0.0060471	0.0041207
0.732	0.0068083	0.0065507	0.0058113	0.0066409	0.0072557	0.0073662	0.006025	0.0041268
0.733	0.0068014	0.0065373	0.0057989	0.0066238	0.0072401	0.0073377	0.0060235	0.0041451
0.734	0.006825	0.0065453	0.0058113	0.006625	0.00725	0.0073377	0.0060426	0.0041732
0.735	0.0068278	0.0065427	0.005792	0.0066005	0.007233	0.0073065	0.0060485	0.0041854
0.736	0.0068319	0.0065533	0.0057755	0.0065748	0.0072159	0.0072779	0.0060456	0.0042024
0.737	0.0068208	0.0065413	0.0057521	0.0065478	0.0071761	0.0072494	0.0060309	0.0042122
0.738	0.0067889	0.006516	0.0057245	0.0065098	0.0071108	0.0072065	0.0060059	0.0042146
0.739	0.0067708	0.006496	0.0057025	0.0064792	0.0070412	0.007161	0.0059853	0.0042232
0.74	0.0067833	0.0064987	0.0057094	0.0064706	0.0070114	0.0071545	0.006	0.0042488
0.741	0.0067958	0.0065067	0.0057107	0.0064669	0.0070057	0.0071429	0.0060176	0.0042756
0.742	0.0068042	0.006508	0.0057011	0.0064461	0.0069943	0.0071169	0.006025	0.0042976
0.743	0.0068	0.0064907	0.0056832	0.0064216	0.0069787	0.0070909	0.006025	0.004311
0.744	0.0068028	0.00648	0.005668	0.0063995	0.0069545	0.007061	0.006025	0.0043256
0.745	0.0067889	0.0064493	0.0056364	0.0063603	0.0068963	0.0070117	0.0060059	0.0043329
0.746	0.0067917	0.006452	0.0056253	0.0063517	0.0068722	0.0070039	0.0060132	0.0043561
0.747	0.0068028	0.0064693	0.0056322	0.0063591	0.0068693	0.0070078	0.0060235	0.0043854
0.748	0.0067986	0.0064693	0.0056226	0.0063407	0.0068409	0.0069792	0.0060235	0.0043988
0.749	0.0067972	0.0064707	0.0056171	0.0063235	0.0068168	0.0069571	0.0060235	0.0044098
0.75	0.0068083	0.0064747	0.0056088	0.0062978	0.0067827	0.0069247	0.0060294	0.0044268
0.751	0.0067972	0.0064467	0.0055799	0.0062463	0.0067301	0.0068688	0.0060191	0.0044341
0.752	0.0067944	0.006436	0.0055523	0.0062145	0.0066946	0.0068312	0.0060176	0.00445
0.753	0.0068069	0.00644	0.0055386	0.0062034	0.0066676	0.0068117	0.0060309	0.0044732
0.754	0.0068153	0.0064413	0.0055248	0.0061924	0.0066335	0.0067818	0.0060324	0.0044878
0.755	0.0068236	0.0064427	0.0055138	0.0061863	0.0065966	0.0067636	0.0060309	0.0045024
0.756	0.0068333	0.0064453	0.0055055	0.0061691	0.0065582	0.0067416	0.0060279	0.0045256
0.757	0.0068389	0.0064373	0.0054972	0.0061434	0.0065384	0.006713	0.0060265	0.0045463
0.758	0.0068375	0.0064293	0.0054821	0.0061189	0.006517	0.0066792	0.0060176	0.0045671
0.759	0.0068542	0.0064347	0.005478	0.0061091	0.0065057	0.0066701	0.0060353	0.0045939
0.76	0.0068847	0.0064533	0.0054917	0.006114	0.0064986	0.0066727	0.0060618	0.0046268
0.761	0.0068972	0.006448	0.0054848	0.0060956	0.0064602	0.0066558	0.0060662	0.0046439
0.762	0.0069097	0.0064507	0.005478	0.0060711	0.0064205	0.0066338	0.0060676	0.0046671
0.763	0.0069208	0.0064533	0.0054642	0.0060441	0.0063963	0.0066052	0.0060691	0.0046878
0.764	0.0069153	0.0064427	0.0054353	0.006011	0.0063622	0.0065558	0.0060515	0.0047012
0.765	0.0069181	0.0064427	0.0054298	0.0059988	0.0063395	0.0065351	0.0060588	0.0047329
0.766	0.0069528	0.0064693	0.005449	0.0060172	0.0063366	0.0065364	0.0060926	0.0047829
0.767	0.0069764	0.006476	0.0054559	0.0060135	0.0063082	0.0065221	0.0061029	0.0048183
0.768	0.0070014	0.006484	0.0054573	0.0060012	0.0062827	0.0065065	0.0061132	0.0048537
0.769	0.0070222	0.0064827	0.0054353	0.0059706	0.00625	0.0064792	0.0061103	0.0048756
0.77	0.0070278	0.0064653	0.005405	0.0059289	0.0062045	0.0064377	0.0060941	0.0048927
0.771	0.007025	0.0064453	0.0053912	0.0058909	0.0061634	0.0064078	0.0060882	0.0049171
0.772	0.0070528	0.0064627	0.0053994	0.0058897	0.006152	0.0064013	0.0061132	0.0049634
0.773	0.0070861	0.0064867	0.005416	0.0058971	0.006142	0.0064013	0.0061412	0.0050098
0.774	0.0071111	0.0065013	0.0054174	0.0058958	0.0061321	0.006387	0.0061662	0.0050549
0.775	0.0071361	0.0065133	0.0054022	0.0058824	0.006108	0.0063662	0.0061779	0.0050963
0.776	0.0071625	0.0065227	0.0053967	0.0058701	0.0060838	0.0063506	0.0061824	0.0051402
0.777	0.0071708	0.0065147	0.0053871	0.0058382	0.0060455	0.006313	0.0061706	0.0051817
0.778	0.0072014	0.0065387	0.0054008	0.0058333	0.0060313	0.0062961	0.0061794	0.0052341
0.779	0.00725	0.0065707	0.0054256	0.0058407	0.006027	0.0062974	0.0062118	0.0052939
0.78	0.0072847	0.006584	0.0054284	0.0058321	0.0060114	0.0062805	0.006225	0.0053427
0.781	0.0073278	0.0066013	0.0054242	0.0058199	0.0059886	0.0062688	0.0062397	0.0054
0.782	0.0073722	0.0066213	0.005427	0.00581	0.0059688	0.0062675	0.0062559	0.0054585
0.783	0.0073903	0.006628	0.0054146	0.0057831	0.0059318	0.0062325	0.00625	0.0055098
0.784	0.0074222	0.0066493	0.0054187	0.0057745	0.0059034	0.0062065	0.0062574	0.0055646
0.785	0.0074722	0.0066787	0.0054408	0.0057794	0.0058991	0.0061974	0.0062838	0.0056329
0.786	0.0075167	0.0067	0.0054559	0.0057794	0.0058864	0.0061831	0.0063	0.0056988
0.787	0.0075583	0.0067213	0.0054614	0.005777	0.0058722	0.0061727	0.0063191	0.0057707
0.788	0.0076	0.006748	0.0054711	0.0057757	0.005858	0.0061675	0.0063368	0.0058329
0.789	0.0076361	0.00678	0.0054725	0.0057696	0.0058438	0.0061545	0.0063485	0.0058915
0.79	0.0076736	0.0068067	0.0054738	0.0057647	0.0058196	0.0061338	0.0063559	0.0059366
0.791	0.007725	0.0068413	0.0054972	0.0057696	0.0058139	0.0061338	0.0063838	0.0059939
0.792	0.0077875	0.00688	0.0055303	0.0057819	0.0058097	0.0061468	0.0064309	0.0060573
0.793	0.0078319	0.0069013	0.0055372	0.005777	0.005794	0.0061481	0.0064647	0.0061085
0.794	0.0078778	0.0069253	0.005551	0.0057745	0.0057798	0.0061494	0.0064971	0.0061524
0.795	0.0079278	0.0069587	0.0055647	0.0057708	0.0057713	0.0061468	0.0065221	0.0061976
0.796	0.0079722	0.0069853	0.0055758	0.0057647	0.0057571	0.0061299	0.0065353	0.0062341
0.797	0.0080208	0.00702	0.005584	0.005761	0.0057528	0.0061169	0.0065544	0.0062829
0.798	0.0080736	0.00706	0.0055923	0.0057586	0.0057543	0.0061052	0.0065735	0.0063366
0.799	0.0081292	0.0071053	0.0056006	0.0057586	0.0057614	0.0060935	0.0065971	0.0063976
0.8	-0.0011432	-0.001755	-0.002171	-0.00206	-0.002625	-0.003295	-0.003218	-0.001295
