# Supplementary material for: Tailoring the active site for the oxygen evolution reaction on a Pt electrode
Source: Commun Chem. 2022 Oct 13;5:126. doi: 10.1038/s42004-022-00748-7 (PMC9814662; doi:10.1038/s42004-022-00748-7)
Supplement: Supplementary file 6 — Supplementary Data4 [file 42004_2022_748_MOESM6_ESM.xlsx]

## Sheet: Fig4a
before cycle 0.9V vs RHE					1st cycle 1.0 V vs RHE					2nd cycle 1.0 V vs RHE					3rd cycle 1.0 V vs RHE
L	Fobs	sigma	Fcalc		L	Fobs	sigma	Fcalc		L	Fobs	sigma	Fcalc		L	Fobs	sigma	Fcalc
0.4	37.976	1.1762	37.3775		0.3	70.719	1.3224	62.66		0.4	32.838	1.2017	35.0279		0.4	33.741	1.1771	33.7295
0.5	30.521	1.1088	29.6696		0.4	47.233	1.2228	42.5827		0.5	24.323	0.69388	23.2229		0.5	20.011	1.0513	21.5927
0.6	24.232	1.0261	24.6424		0.5	35.498	0.66387	29.8525		0.6	15.397	0.63559	15.0713		0.6	13.405	0.56158	13.2369
0.7	19.852	0.9538	21.1618		0.6	23.69	0.59685	20.9707		0.7	8.7615	0.58073	9.2627		0.7	6.8504	0.51228	7.3908
0.8	17.184	0.91655	18.647		0.7	14.628	0.55781	14.4505		0.8	4.623	0.28942	5.1569		0.8	3.1276	0.26624	3.5221
0.9	15.425	0.92749	16.7756		0.8	8.72	0.28182	9.5559		0.9	2.2461	0.30456	2.4678		0.9	1.918	0.28627	1.8416
1.01	14.244	0.97049	15.2455		0.9	4.6622	0.29729	5.8898		1.01	1.8152	0.20907	1.3831		1	2.3741	0.21332	2.2233
1.1	13.65	0.55492	14.3139		1.02	2.3639	0.30567	2.8561		1.1	2.0497	0.23506	1.6965		1.1	2.7094	0.23835	2.7742
1.2	13.216	0.54593	13.5671		1.1	1.6414	0.38045	1.742		1.2	2.1355	0.25393	2.0033		1.2	2.8606	0.27322	2.8308
1.3	12.567	0.66373	13.0926		1.2	2.0427	0.36686	1.6542		1.33	2.139	0.33677	1.8957		1.33	2.7338	0.31268	2.3962
1.4	13.003	0.59997	12.8667		1.3	2.0923	0.47176	2.1657		1.4	1.6428	0.29328	1.6542		1.4	2.5876	0.33909	2.0503
1.5	13.019	0.60808	12.868		1.42	2.5744	0.56467	2.6215		1.55	1.417	0.33222	1.2413		1.45	1.9615	0.19774	2.0503
1.6	13.167	0.63141	13.0777		1.52	2.394	0.55643	2.8675		1.6	1.9304	0.39367	1.3993		1.6	1.7306	0.39461	1.5343
1.7	13.346	0.63055	13.4869		1.6	2.7236	0.59572	3.1346		1.7	2.5558	0.41344	2.2987		1.7	2.7839	0.4732	2.0863
1.8	14.085	0.67516	14.1043		1.7	4.0808	0.73689	3.811		1.8	3.7938	0.45646	3.728		1.8	3.5566	0.49174	3.2103
1.9	14.903	0.7037	14.9652		1.74	4.776	0.74125	4.2372		1.9	5.3605	0.48943	5.586		1.9	4.6848	0.49972	4.8496
2.01	16.266	0.72536	16.2758		1.8	5.4421	0.77039	5.0656		2	7.4968	0.53419	7.721		2	6.4886	0.54128	6.8145
2.1	18.242	0.73988	17.7151		1.9	7.2602	0.82364	6.9572		2.1	11.077	1.1268	10.7287		2.1	9.2295	0.87067	9.8028
2.2	20.842	0.76284	19.8315		2.02	10.215	1.6606	10.0648		2.2	14.696	1.7098	14.1747		2.2	13.601	1.6072	13.236
2.3	24.108	1.5358	22.6536		2.1	13.118	1.7897	12.6559		2.3	19.039	1.6985	18.3817		2.3	18.508	1.7192	17.4516
2.4	27.415	1.4859	26.4205		2.2	15.499	1.7914	16.5416		2.4	24.77	1.7882	23.6008		2.4	24.139	1.7849	22.6872
2.5	34.012	1.7566	31.5362		2.3	22.312	2.0233	21.2801		2.5	32.21	1.9147	30.3152		2.5	31.572	1.9022	29.4269
2.6	42.777	1.8984	38.8193		2.4	25.687	1.9792	27.1468		2.6	42.894	2.0951	39.5489		2.6	41.98	2.0789	38.7113
2.7	57.142	2.1606	50.2516		2.5	33.038	2.1023	34.6884		2.7	57.952	2.1812	53.7816		2.7	57.453	2.3094	53.0556
2.8	84.83	2.6579	71.9511		2.6	43.561	2.2944	45.0642		2.8	83.926	2.5299	80.5864		2.8	84.615	2.7089	80.113
3.2	49.45	2.1948	51.7055		2.7	59.733	2.5672	61.067		3.2	73.859	2.6127	68.4678		3.2	73.34	2.5491	69.8102
3.3	31.469	1.8195	31.782		2.8	89.482	3.02	91.1971		3.3	45.959	2.2638	42.6985		3.3	45.069	2.2137	43.6682
3.4	21.81	0.79788	22.5474		3.2	77.259	3.089	75.0573		3.4	31.676	2.082	29.8187		3.4	31.317	2.0661	30.5431
3.5	16.719	0.73184	17.607		3.3	45.739	2.5832	45.8968		3.5	23.25	1.9811	22.1684		3.5	24.47	1.9841	22.7182
3.6	13.549	0.68848	14.7054		3.4	31.208	2.3184	31.1929		3.6	16.761	0.97189	17.1684		3.6	17.113	0.96447	17.5978
3.7	11.564	0.66433	12.8322		3.5	22.738	1.1333	22.392		3.7	13.856	0.99455	13.6917		3.7	14.112	0.96096	14.0479
3.8	10.353	0.6554	11.5077		3.62	16.528	1.1031	15.7305		3.8	11.558	0.96991	11.1579		3.8	11.972	0.96594	11.4852
3.9	9.5938	0.66285	10.519		3.72	12.147	1.0464	12.0702		3.9	10.268	0.9433	9.2322		3.9	10.017	0.97829	9.5751
4.01	9.106	0.69892	9.728		3.9	9.2949	1.0762	8.0474		4	8.3221	1.002	7.7587		4	8.4152	0.97617	8.0913
4.1	8.779	0.72046	9.2946		4	7.3948	1.0501	6.9653		4.1	6.8762	0.67387	6.4548		4.1	7.0956	0.70526	6.9491
4.2	8.5694	0.73069	9.0315		4.12	6.4474	1.1195	5.7473		4.3	4.6416	0.71407	4.4669		4.2	5.7228	0.72413	5.9874
4.3	8.6469	0.7092	8.9787		4.22	5.8505	0.96542	5.2422		4.4	3.7314	0.73946	3.6948		4.3	4.7302	0.74761	5.1476
4.4	8.7075	0.73142	9.1013		4.34	4.6558	1.1846	4.8768		4.46	2.9459	0.74608	3.3226		4.4	3.8933	0.75478	4.3733
4.5	8.8815	0.78014	9.3602		4.42	4.0877	1.1964	4.7152		4.55	2.4971	0.45895	2.9493		4.45	3.2555	0.7536	4.0019
4.6	9.2036	0.79818	9.7292		4.5	3.721	1.2159	4.586		4.65	2.4267	0.52287	2.896		4.7	2.2352	0.78871	2.6078
4.7	9.6405	0.81623	10.2089		4.54	3.5	1.2562	4.5295		4.8	3.2284	0.83808	3.6345		4.8	2.5923	0.76455	2.7603
4.8	10.139	0.81288	10.8331		4.7	3.0557	1.2185	4.4019		4.9	3.1592	0.79122	4.5993		5	4.445	0.82615	4.5555
4.9	11.065	0.83829	11.6675		5	5.3637	1.0525	5.8281		5	4.6944	0.80063	5.5999		5.1	5.7324	0.82835	6.5708
5.01	12.083	0.86811	12.9379		5.12	7.6267	1.385	8.5287		5.1	5.9391	0.80777	7.5516		5.2	7.5961	1.2893	8.6418
5.1	13.502	0.90178	14.3204		5.2	9.474	1.4485	10.5937		5.2	8.3253	1.2501	9.6321		5.3	10.813	1.3595	11.1752
5.2	15.67	0.9581	16.3163		5.3	11.848	1.3872	13.8386		5.3	10.66	1.2654	12.2593		5.4	12.668	1.3102	14.3688
5.3	18.159	1.0011	18.8767		5.4	16.191	1.464	17.9574		5.4	14.229	1.2935	15.6283		5.5	17.222	1.3337	18.6071
5.4	20.585	0.97058	22.1257		5.5	20.106	1.4849	23.2894		5.5	18.849	1.3272	20.0907		5.6	23.668	1.3956	24.6659
5.5	25.315	1.0601	26.3023		5.6	26.753	1.4925	30.6133		5.6	25.902	1.3901	26.3657		5.7	33.825	1.4764	34.3485
5.6	32.001	1.1789	31.9457		5.7	37.288	3.1296	41.8627		5.7	35.853	1.4808	36.1763		5.8	50.27	1.6227	53.0503
5.7	43.532	1.3505	40.4275		5.8	58.532	3.5465	62.9832		5.8	52.056	1.6264	54.7795		6.2	52.143	1.6995	52.0694
5.8	64.288	1.6264	56.0519		6.2	56.651	3.639	53.9675		6.2	51.677	1.7045	48.8958		6.3	32.871	1.5408	33.4908
6.2	30.059	1.2116	31.3564		6.3	33.257	1.6305	33.6549		6.3	32.739	1.553	31.0095		6.4	22.657	1.4828	23.9874
6.3	19.384	1.0384	17.686		6.4	22.457	1.5383	23.475		6.4	22.944	1.4926	22.1119		6.5	16.525	1.4334	18.1702
6.4	13.727	0.92754	11.7331		6.52	15.853	1.5182	16.5083		6.5	17.192	1.4767	16.8629		6.6	13.103	1.5665	14.2393
6.5	9.9119	0.87542	8.8886		6.6	12.608	1.5	13.5072		6.6	12.566	1.4443	13.4468		6.7	10.041	1.4998	11.4143
6.6	8.1537	0.85795	7.4204		6.7	9.277	1.4771	10.8692		6.7	11.254	1.4522	11.0525		6.8	7.4767	1.4771	9.2903
6.7	7.5562	0.83086	6.537		6.82	7.7952	1.5379	8.8202		6.8	8.5187	1.5174	9.2516		6.9	7.0576	1.5537	7.6248
6.8	6.5785	0.85249	5.9134							6.9	7.0741	1.5621	7.7978
6.9	6.4979	0.861	5.4585
7.01	6.1432	0.85568	5.1572

## Sheet: Fig4b
	L	F(before)/F(1st)	F(before)/F(2nd)	F(before)/F(3rd)
	0.4	1.2438	0.8647	0.88849
	0.5	1.1631	0.79693	0.65564
	0.6	0.97763	0.63539	0.55317
	0.7	0.73685	0.44133	0.34507
	0.8	0.50745	0.26903	0.18201
	0.9	0.30224	0.14561	0.12434
	1.01	0.16596	0.12744	0.16667
	1.1	0.12024	0.15016	0.19849
	1.2	0.15457	0.16159	0.21646
	1.3	0.16649	0.17021	0.21753
	1.4	0.19798	0.12634	0.199
	1.5	0.18388	0.10883	0.15066
	1.6	0.20685	0.1466	0.13143
	1.7	0.30577	0.19151	0.2086
	1.8	0.38639	0.26936	0.25252
	1.9	0.48716	0.35969	0.31436
	2.01	0.62801	0.46089	0.3989
	2.1	0.71911	0.60726	0.50596
	2.2	0.74366	0.70513	0.65261
	2.3	0.92548	0.78971	0.76771
	2.4	0.93699	0.90354	0.88051
	2.5	0.97137	0.94702	0.92827
	2.6	1.0183	1.0027	0.98136
	2.7	1.0454	1.0142	1.0055
	3.2	1.5624	1.4936	1.4831
	3.3	1.4535	1.4605	1.4322
	3.4	1.4309	1.4523	1.4359
	3.5	1.3601	1.3906	1.4636
	3.6	1.2199	1.2371	1.2631
	3.7	1.0504	1.1982	1.2203
	3.8	0.89779	1.1164	1.1564
	3.9	0.77079	1.0703	1.0441
	4.01	0.70804	0.91392	0.92415
	4.1	0.66643	0.78326	0.80825
	4.2	0.54331		0.66783
	4.3	0.47274	0.53679	0.54703
	4.4	0.42734	0.42853	0.44711
	4.5		0.33169	0.36655
	4.6		0.27132
	4.7	0.31696	0.25172	0.23186
	4.8		0.31842	0.25568
	4.9		0.28552
	5.01	0.44389	0.3885	0.36786
	5.1	0.56487	0.43988	0.42457
	5.2	0.60459	0.53129	0.48475
	5.3	0.65248	0.58706	0.59548
	5.4	0.78653	0.69122	0.61539
	5.5	0.79423	0.74459	0.6803
	5.6	0.83601	0.80942	0.73962
	5.7	0.85657	0.8236	0.77702
	5.8	0.91046	0.80973	0.78195
	6.2	1.8847	1.7192	1.7347
	6.3	1.7157	1.689	1.6958
	6.4	1.6359	1.6714	1.6505
	6.5	1.5994	1.7345	1.6672
	6.6	1.5462	1.5411	1.6069
	6.7	1.2277	1.4894	1.3289
	6.8	1.185	1.2949	1.1365
	6.9		1.0887	1.0861

## Sheet: Fig4c
before cycle 0.9V vs RHE			1st cycle 1.0 V vs RHE			2nd cycle 1.0 V vs RHE			3rd cycle 1.0 V vs RHE
z/Å	Electron density eÅ^-3		z/Å	Electron density eÅ^-3		z/Å	Electron density eÅ^-3		z/Å	Electron density eÅ^-3
-5.21	0		-5.21	0		-5.21	0		-5.21	0
-5.18	0		-5.18	0		-5.18	0		-5.18	0
-5.16	0		-5.15	0		-5.15	0		-5.15	0
-5.13	0		-5.12	0		-5.12	0		-5.12	0
-5.1	0		-5.1	0		-5.1	0		-5.1	0
-5.07	0		-5.07	0		-5.07	0		-5.07	0
-5.05	0		-5.04	0		-5.04	0		-5.04	0
-5.02	0		-5.01	0		-5.01	0		-5.01	0
-4.99	0		-4.98	0		-4.98	0.01		-4.98	0
-4.96	0		-4.95	0.02		-4.95	0.06		-4.95	0.02
-4.94	0.02		-4.92	0.09		-4.92	0.24		-4.92	0.1
-4.91	0.09		-4.9	0.39		-4.89	0.9		-4.89	0.42
-4.88	0.37		-4.87	1.47		-4.86	3.02		-4.86	1.59
-4.85	1.4		-4.84	4.94		-4.83	9.13		-4.84	5.34
-4.83	4.74		-4.81	14.91		-4.81	24.97		-4.81	16.12
-4.8	14.39		-4.78	40.35		-4.78	61.77		-4.78	43.59
-4.77	39.23		-4.75	98.01		-4.75	138.14		-4.75	105.61
-4.74	95.96		-4.72	213.66		-4.72	279.28		-4.72	229.26
-4.72	210.73		-4.69	417.97		-4.69	510.43		-4.69	445.89
-4.69	415.41		-4.67	733.79		-4.66	843.4		-4.66	776.98
-4.66	735.1		-4.64	1156.08		-4.63	1259.85		-4.63	1213.02
-4.64	1167.73		-4.61	1634.54		-4.6	1701.34		-4.61	1696.71
-4.61	1665.16		-4.58	2073.94		-4.57	2077.08		-4.58	2126.34
-4.58	2131.53		-4.55	2361.49		-4.55	2292.48		-4.55	2387.48
-4.55	2449.34		-4.52	2413.06		-4.52	2287.43		-4.52	2401.76
-4.53	2526.54		-4.49	2212.8		-4.49	2063.38		-4.49	2164.72
-4.5	2339.5		-4.47	1820.99		-4.46	1682.68		-4.46	1748.06
-4.47	1944.66		-4.44	1344.82		-4.43	1240.54		-4.43	1264.71
-4.44	1451.05		-4.41	891.28		-4.4	826.82		-4.4	819.81
-4.42	971.95		-4.38	530.09		-4.37	498.2		-4.37	476.12
-4.39	584.42		-4.35	282.93		-4.34	271.38		-4.35	247.74
-4.36	315.45		-4.32	135.52		-4.31	133.64		-4.32	115.5
-4.33	152.84		-4.29	58.25		-4.28	59.5		-4.29	48.24
-4.31	66.48		-4.26	22.47		-4.26	23.95		-4.26	18.05
-4.28	25.96		-4.24	7.78		-4.23	8.71		-4.23	6.05
-4.25	9.1		-4.21	2.42		-4.2	2.87		-4.2	1.82
-4.22	2.86		-4.18	0.67		-4.17	0.85		-4.17	0.49
-4.2	0.81		-4.15	0.17		-4.14	0.23		-4.14	0.12
-4.17	0.2		-4.12	0.04		-4.11	0.06		-4.11	0.03
-4.14	0.05		-4.09	0.01		-4.08	0.01		-4.09	0
-4.11	0.01		-4.06	0		-4.05	0		-4.06	0
-4.09	0		-4.04	0		-4.02	0		-4.03	0
-4.06	0		-4.01	0		-4	0		-4	0
-4.03	0		-3.98	0		-3.97	0		-3.97	0
-4	0		-3.95	0		-3.94	0		-3.94	0
-3.98	0		-3.92	0		-3.91	0		-3.91	0
-3.95	0		-3.89	0		-3.88	0		-3.88	0
-3.92	0		-3.86	0		-3.85	0		-3.85	0
-3.89	0		-3.83	0		-3.82	0		-3.83	0
-3.87	0		-3.81	0		-3.79	0		-3.8	0
-3.84	0		-3.78	0		-3.76	0		-3.77	0
-3.81	0		-3.75	0		-3.73	0		-3.74	0
-3.79	0		-3.72	0		-3.71	0		-3.71	0
-3.76	0		-3.69	0		-3.68	0		-3.68	0
-3.73	0		-3.66	0		-3.65	0		-3.65	0
-3.7	0		-3.63	0		-3.62	0		-3.62	0
-3.68	0		-3.6	0		-3.59	0		-3.6	0
-3.65	0		-3.58	0		-3.56	0		-3.57	0
-3.62	0		-3.55	0		-3.53	0		-3.54	0
-3.59	0		-3.52	0		-3.5	0		-3.51	0
-3.57	0		-3.49	0		-3.47	0		-3.48	0
-3.54	0		-3.46	0		-3.45	0		-3.45	0
-3.51	0		-3.43	0		-3.42	0		-3.42	0
-3.48	0		-3.4	0		-3.39	0		-3.39	0
-3.46	0		-3.38	0		-3.36	0		-3.36	0
-3.43	0		-3.35	0		-3.33	0		-3.34	0
-3.4	0		-3.32	0		-3.3	0		-3.31	0
-3.37	0		-3.29	0		-3.27	0		-3.28	0
-3.35	0		-3.26	0		-3.24	0		-3.25	0
-3.32	0		-3.23	0		-3.21	0		-3.22	0
-3.29	0		-3.2	0		-3.18	0		-3.19	0
-3.26	0		-3.17	0		-3.16	0		-3.16	0
-3.24	0		-3.15	0		-3.13	0		-3.13	0
-3.21	0		-3.12	0		-3.1	0		-3.1	0
-3.18	0		-3.09	0		-3.07	0		-3.08	0
-3.15	0		-3.06	0		-3.04	0		-3.05	0
-3.13	0		-3.03	0		-3.01	0		-3.02	0
-3.1	0		-3	0		-2.98	0		-2.99	0
-3.07	0		-2.97	0		-2.95	0		-2.96	0
-3.04	0		-2.95	0		-2.92	0		-2.93	0
-3.02	0		-2.92	0		-2.9	0		-2.9	0
-2.99	0		-2.89	0		-2.87	0		-2.87	0
-2.96	0		-2.86	0		-2.84	0		-2.84	0
-2.94	0		-2.83	0		-2.81	0		-2.82	0
-2.91	0		-2.8	0		-2.78	0		-2.79	0
-2.88	0		-2.77	0		-2.75	0		-2.76	0
-2.85	0		-2.74	0		-2.72	0.01		-2.73	0
-2.83	0		-2.72	0		-2.69	0.04		-2.7	0.01
-2.8	0		-2.69	0.02		-2.66	0.17		-2.67	0.05
-2.77	0		-2.66	0.09		-2.63	0.65		-2.64	0.2
-2.74	0		-2.63	0.39		-2.61	2.22		-2.61	0.81
-2.72	0		-2.6	1.47		-2.58	6.91		-2.59	2.9
-2.69	0.01		-2.57	4.95		-2.55	19.4		-2.56	9.26
-2.66	0.03		-2.54	14.93		-2.52	49.26		-2.53	26.49
-2.63	0.15		-2.52	40.39		-2.49	113.1		-2.5	67.92
-2.61	0.62		-2.49	98.11		-2.46	234.74		-2.47	156.01
-2.58	2.24		-2.46	213.85		-2.43	440.46		-2.44	321.06
-2.55	7.28		-2.43	418.29		-2.4	747.17		-2.41	591.99
-2.52	21.23		-2.4	734.25		-2.37	1145.83		-2.38	977.95
-2.5	55.55		-2.37	1156.65		-2.34	1588.59		-2.35	1447.45
-2.47	130.51		-2.34	1635.13		-2.32	1991.09		-2.33	1919.43
-2.44	275.24		-2.31	2074.41		-2.29	2256.11		-2.3	2280.46
-2.41	521.06		-2.29	2361.71		-2.26	2311.1		-2.27	2427.49
-2.39	885.49		-2.26	2412.97		-2.23	2140.26		-2.24	2315.12
-2.36	1350.85		-2.23	2212.42		-2.2	1791.86		-2.21	1978.21
-2.33	1849.9		-2.2	1820.44		-2.17	1356.22		-2.18	1514.45
-2.3	2274.1		-2.17	1344.23		-2.14	928		-2.15	1038.77
-2.28	2509.54		-2.14	890.77		-2.11	574.06		-2.12	638.36
-2.25	2485.98		-2.11	529.72		-2.08	321.03		-2.09	351.47
-2.22	2210.66		-2.08	282.7		-2.06	162.31		-2.07	173.38
-2.19	1764.69		-2.06	135.39		-2.03	74.18		-2.04	76.63
-2.17	1264.54		-2.03	58.19		-2	30.65		-2.01	30.34
-2.14	813.43		-2	22.44		-1.97	11.45		-1.98	10.77
-2.11	469.71		-1.97	7.77		-1.94	3.87		-1.95	3.42
-2.09	243.48		-1.94	2.41		-1.91	1.18		-1.92	0.97
-2.06	113.29		-1.91	0.67		-1.88	0.33		-1.89	0.25
-2.03	47.32		-1.88	0.17		-1.85	0.08		-1.86	0.06
-2	17.74		-1.86	0.04		-1.82	0.02		-1.83	0.01
-1.98	5.97		-1.83	0.01		-1.79	0		-1.81	0
-1.95	1.8		-1.8	0		-1.77	0		-1.78	0
-1.92	0.49		-1.77	0		-1.74	0		-1.75	0
-1.89	0.12		-1.74	0		-1.71	0		-1.72	0
-1.87	0.03		-1.71	0		-1.68	0		-1.69	0
-1.84	0.01		-1.68	0		-1.65	0		-1.66	0
-1.81	0		-1.65	0		-1.62	0		-1.63	0
-1.78	0		-1.63	0		-1.59	0		-1.6	0
-1.76	0		-1.6	0		-1.56	0		-1.58	0
-1.73	0		-1.57	0		-1.53	0		-1.55	0
-1.7	0		-1.54	0		-1.51	0		-1.52	0
-1.67	0		-1.51	0		-1.48	0		-1.49	0
-1.65	0		-1.48	0		-1.45	0		-1.46	0
-1.62	0		-1.45	0		-1.42	0		-1.43	0
-1.59	0		-1.43	0		-1.39	0		-1.4	0
-1.56	0		-1.4	0		-1.36	0		-1.37	0
-1.54	0		-1.37	0		-1.33	0		-1.34	0
-1.51	0		-1.34	0		-1.3	0		-1.32	0
-1.48	0		-1.31	0		-1.27	0		-1.29	0
-1.45	0		-1.28	0		-1.24	0		-1.26	0
-1.43	0		-1.25	0		-1.22	0		-1.23	0
-1.4	0		-1.22	0		-1.19	0		-1.2	0
-1.37	0		-1.2	0		-1.16	0		-1.17	0
-1.34	0		-1.17	0		-1.13	0		-1.14	0
-1.32	0		-1.14	0		-1.1	0		-1.11	0
-1.29	0		-1.11	0		-1.07	0		-1.08	0
-1.26	0		-1.08	0		-1.04	0		-1.06	0
-1.23	0		-1.05	0		-1.01	0		-1.03	0
-1.21	0		-1.02	0		-0.98	0		-1	0
-1.18	0		-1	0		-0.96	0		-0.97	0
-1.15	0		-0.97	0		-0.93	0		-0.94	0
-1.13	0		-0.94	0		-0.9	0		-0.91	0
-1.1	0		-0.91	0		-0.87	0		-0.88	0
-1.07	0		-0.88	0		-0.84	0		-0.85	0
-1.04	0		-0.85	0		-0.81	0		-0.82	0
-1.02	0		-0.82	0		-0.78	0		-0.8	0
-0.99	0		-0.79	0		-0.75	0		-0.77	0
-0.96	0		-0.77	0		-0.72	0		-0.74	0
-0.93	0		-0.74	0		-0.69	0		-0.71	0
-0.91	0		-0.71	0		-0.67	0		-0.68	0
-0.88	0		-0.68	0		-0.64	0		-0.65	0
-0.85	0		-0.65	0		-0.61	0		-0.62	0
-0.82	0		-0.62	0		-0.58	0		-0.59	0
-0.8	0		-0.59	0		-0.55	0		-0.57	0
-0.77	0		-0.56	0		-0.52	0		-0.54	0
-0.74	0		-0.54	0		-0.49	0		-0.51	0
-0.71	0		-0.51	0		-0.46	0.01		-0.48	0
-0.69	0		-0.48	0		-0.43	0.03		-0.45	0
-0.66	0		-0.45	0		-0.41	0.12		-0.42	0.02
-0.63	0		-0.42	0.02		-0.38	0.46		-0.39	0.1
-0.6	0		-0.39	0.09		-0.35	1.63		-0.36	0.41
-0.58	0		-0.36	0.39		-0.32	5.19		-0.33	1.53
-0.55	0		-0.34	1.48		-0.29	14.97		-0.31	5.17
-0.52	0		-0.31	4.96		-0.26	39.03		-0.28	15.64
-0.49	0		-0.28	14.95		-0.23	91.98		-0.25	42.44
-0.47	0		-0.25	40.45		-0.2	195.99		-0.22	103.14
-0.44	0		-0.22	98.23		-0.17	377.54		-0.19	224.6
-0.41	0.01		-0.19	214.07		-0.14	657.48		-0.16	438.18
-0.38	0.06		-0.16	418.67		-0.12	1035.12		-0.13	765.94
-0.36	0.26		-0.13	734.8		-0.09	1473.29		-0.1	1199.53
-0.33	1.02		-0.11	1157.33		-0.06	1895.72		-0.07	1683.12
-0.3	3.53		-0.08	1635.83		-0.03	2205.2		-0.05	2115.92
-0.28	11.02		-0.05	2074.96		0	2319.07		-0.02	2383.23
-0.25	30.84		-0.02	2361.97		0.03	2204.79		0.01	2405.01
-0.22	77.51		0.01	2412.85		0.06	1895.01		0.04	2174.45
-0.19	174.86		0.04	2211.96		0.09	1472.47		0.07	1761.42
-0.17	354.14		0.07	1819.77		0.12	1034.35		0.1	1278.38
-0.14	643.82		0.09	1343.53		0.14	656.87		0.13	831.27
-0.11	1050.71		0.12	890.16		0.17	377.12		0.16	484.29
-0.08	1539.28		0.15	529.28		0.2	195.74		0.19	252.78
-0.06	2024.3		0.18	282.42		0.23	91.85		0.21	118.22
-0.03	2389.75		0.21	135.23		0.26	38.96		0.24	49.53
0	2532.51		0.24	58.11		0.29	14.94		0.27	18.59
0.03	2409.19		0.27	22.41		0.32	5.18		0.3	6.25
0.05	2057.36		0.3	7.76		0.35	1.62		0.33	1.88
0.08	1577.14		0.32	2.41		0.38	0.46		0.36	0.51
0.11	1085.3		0.35	0.67		0.41	0.12		0.39	0.12
0.14	670.43		0.38	0.17		0.43	0.03		0.42	0.03
0.16	371.77		0.41	0.04		0.46	0.01		0.44	0.01
0.19	185.06		0.44	0.01		0.49	0		0.47	0
0.22	82.7		0.47	0		0.52	0		0.5	0
0.25	33.17		0.5	0		0.55	0		0.53	0
0.27	11.94		0.52	0		0.58	0		0.56	0
0.3	3.86		0.55	0		0.61	0		0.59	0
0.33	1.12		0.58	0		0.64	0		0.62	0
0.36	0.29		0.61	0		0.67	0		0.65	0
0.38	0.07		0.64	0		0.69	0		0.68	0
0.41	0.01		0.67	0		0.72	0		0.7	0
0.44	0		0.7	0		0.75	0		0.73	0
0.47	0		0.73	0		0.78	0		0.76	0
0.49	0		0.75	0		0.81	0		0.79	0
0.52	0		0.78	0		0.84	0		0.82	0
0.55	0		0.81	0		0.87	0		0.85	0
0.57	0		0.84	0		0.9	0		0.88	0
0.6	0		0.87	0		0.93	0		0.91	0
0.63	0		0.9	0		0.96	0		0.94	0
0.66	0		0.93	0		0.98	0		0.96	0
0.68	0		0.96	0		1.01	0		0.99	0
0.71	0		0.98	0		1.04	0		1.02	0
0.74	0		1.01	0		1.07	0		1.05	0
0.77	0		1.04	0		1.1	0		1.08	0
0.79	0		1.07	0		1.13	0		1.11	0
0.82	0		1.1	0		1.16	0		1.14	0
0.85	0		1.13	0		1.19	0		1.17	0
0.88	0		1.16	0		1.22	0		1.2	0
0.9	0		1.18	0		1.24	0		1.22	0
0.93	0		1.21	0		1.27	0		1.25	0
0.96	0		1.24	0		1.3	0		1.28	0
0.99	0		1.27	0		1.33	0		1.31	0
1.01	0		1.3	0		1.36	0		1.34	0
1.04	0		1.33	0		1.39	0		1.37	0
1.07	0		1.36	0		1.42	0		1.4	0
1.1	0		1.39	0		1.45	0		1.43	0
1.12	0		1.41	0		1.48	0		1.45	0
1.15	0		1.44	0		1.51	0		1.48	0
1.18	0		1.47	0		1.53	0		1.51	0
1.21	0		1.5	0		1.56	0		1.54	0
1.23	0		1.53	0		1.59	0		1.57	0
1.26	0		1.56	0		1.62	0		1.6	0
1.29	0		1.59	0		1.65	0		1.63	0
1.32	0		1.61	0		1.68	0		1.66	0
1.34	0		1.64	0		1.71	0		1.69	0
1.37	0		1.67	0		1.74	0		1.71	0
1.4	0		1.7	0		1.77	0		1.74	0
1.42	0		1.73	0		1.79	0.01		1.77	0
1.45	0		1.76	0		1.82	0.05		1.8	0.01
1.48	0		1.79	0		1.85	0.18		1.83	0.03
1.51	0		1.82	0		1.88	0.64		1.86	0.13
1.53	0		1.84	0.01		1.91	2.08		1.89	0.48
1.56	0		1.87	0.03		1.94	6.14		1.92	1.69
1.59	0		1.9	0.16		1.97	16.57		1.95	5.34
1.62	0		1.93	0.69		2	40.8		1.97	15.27
1.64	0		1.96	2.66		2.03	91.65		2	39.51
1.67	0		1.99	9.05		2.06	187.87		2.03	92.54
1.7	0		2.02	27.32		2.08	351.45		2.06	196.22
1.73	0		2.04	73.14		2.11	599.97		2.09	376.58
1.75	0		2.07	173.6		2.14	934.69		2.12	654.18
1.78	0		2.1	365.38		2.17	1328.82		2.15	1028.64
1.81	0		2.13	681.88		2.2	1723.99		2.18	1464.04
1.84	0		2.16	1128.32		2.23	2041.12		2.21	1886.09
1.86	0		2.19	1655.49		2.26	2205.3		2.23	2199.37
1.89	0.03		2.22	2153.72		2.29	2174.36		2.26	2321.43
1.92	0.13		2.25	2484.4		2.32	1956.42		2.29	2217.87
1.95	0.58		2.27	2541.09		2.35	1606.42		2.32	1917.96
1.97	2.27		2.3	2304.56		2.37	1203.71		2.35	1501.29
2	7.8		2.33	1853.21		2.4	823.1		2.38	1063.69
2.03	23.84		2.36	1321.38		2.43	513.62		2.41	682.16
2.06	64.71		2.39	835.41		2.46	292.49		2.44	395.99
2.08	155.98		2.42	468.32		2.49	152		2.46	208.07
2.11	333.91		2.45	232.78		2.52	72.08		2.49	98.96
2.14	634.77		2.48	102.6		2.55	31.19		2.52	42.6
2.17	1071.63		2.5	40.09		2.58	12.32		2.55	16.6
2.19	1606.58		2.53	13.89		2.61	4.44		2.58	5.85
2.22	2138.91		2.56	4.27		2.63	1.46		2.61	1.87
2.25	2528.81		2.59	1.16		2.66	0.44		2.64	0.54
2.27	2655.05		2.62	0.28		2.69	0.12		2.67	0.14
2.3	2475.5		2.65	0.06		2.72	0.03		2.7	0.03
2.33	2049.67		2.68	0.01		2.75	0.01		2.72	0.01
2.36	1507.09		2.7	0		2.78	0		2.75	0
2.38	984.07		2.73	0		2.81	0		2.78	0
2.41	570.62		2.76	0		2.84	0		2.81	0
2.44	293.83		2.79	0		2.87	0		2.84	0
2.47	134.37		2.82	0		2.9	0		2.87	0
2.49	54.56		2.85	0		2.92	0		2.9	0
2.52	19.68		2.88	0		2.95	0		2.93	0
2.55	6.3		2.91	0		2.98	0		2.96	0
2.58	1.79		2.93	0		3.01	0		2.98	0
2.6	0.45		2.96	0		3.04	0		3.01	0
2.63	0.1		2.99	0		3.07	0		3.04	0
2.66	0.02		3.02	0		3.1	0		3.07	0
2.69	0		3.05	0		3.13	0		3.1	0
2.71	0		3.08	0		3.16	0		3.13	0
2.74	0		3.11	0		3.18	0		3.16	0
2.77	0		3.13	0		3.21	0		3.19	0
2.8	0		3.16	0		3.24	0		3.22	0
2.82	0		3.19	0		3.27	0		3.24	0
2.85	0		3.22	0		3.3	0		3.27	0
2.88	0		3.25	0		3.33	0		3.3	0
2.91	0		3.28	0		3.36	0		3.33	0
2.93	0		3.31	0		3.39	0		3.36	0
2.96	0		3.34	0		3.42	0		3.39	0
2.99	0		3.36	0		3.45	0		3.42	0
3.02	0		3.39	0		3.47	0		3.45	0
3.04	0		3.42	0		3.5	0		3.47	0
3.07	0		3.45	0		3.53	0		3.5	0
3.1	0		3.48	0		3.56	0		3.53	0
3.12	0		3.51	0		3.59	0		3.56	0
3.15	0		3.54	0		3.62	0		3.59	0
3.18	0		3.56	0		3.65	0		3.62	0
3.21	0		3.59	0		3.68	0		3.65	0
3.23	0		3.62	0		3.71	0		3.68	0
3.26	0		3.65	0		3.73	0		3.71	0
3.29	0		3.68	0		3.76	0		3.73	0
3.32	0		3.71	0		3.79	0		3.76	0
3.34	0		3.74	0		3.82	0		3.79	0
3.37	0		3.77	0		3.85	0		3.82	0
3.4	0		3.79	0		3.88	0		3.85	0
3.43	0		3.82	0		3.91	0		3.88	0
3.45	0		3.85	0		3.94	0		3.91	0
3.48	0		3.88	0		3.97	0		3.94	0
3.51	0		3.91	0		4	0		3.97	0
3.54	0		3.94	0		4.02	0		3.99	0
3.56	0		3.97	0		4.05	0		4.02	0
3.59	0		4	0		4.08	0		4.05	0
3.62	0		4.02	0.01		4.11	0.01		4.08	0
3.65	0		4.05	0.04		4.14	0.06		4.11	0
3.67	0		4.08	0.14		4.17	0.25		4.14	0
3.7	0		4.11	0.44		4.2	0.99		4.17	0.03
3.73	0		4.14	1.29		4.23	3.54		4.2	0.17
3.76	0		4.17	3.55		4.26	11.27		4.23	0.86
3.78	0		4.2	9.05		4.28	32.07		4.25	3.69
3.81	0		4.22	21.41		4.31	81.44		4.28	13.68
3.84	0		4.25	46.99		4.34	184.58		4.31	43.82
3.87	0		4.28	95.75		4.37	373.35		4.34	121.32
3.89	0		4.31	181.04		4.4	673.97		4.37	290.44
3.92	0		4.34	317.71		4.43	1085.83		4.4	601.18
3.95	0		4.37	517.43		4.46	1561.25		4.43	1075.92
3.98	0		4.4	782.09		4.49	2003.44		4.46	1664.87
4	0		4.43	1097.09		4.52	2294.43		4.48	2227.45
4.03	0		4.45	1428.26		4.55	2345.14		4.51	2576.7
4.06	0		4.48	1725.66		4.57	2139.21		4.54	2577.18
4.08	0		4.51	1935		4.6	1741.54		4.57	2228.71
4.11	0		4.54	2013.67		4.63	1265.34		4.6	1666.44
4.14	0		4.57	1944.8		4.66	820.49		4.63	1077.34
4.17	0.02		4.6	1743.18		4.69	474.83		4.66	602.2
4.19	0.09		4.63	1450.07		4.72	245.24		4.69	291.04
4.22	0.41		4.65	1119.48		4.75	113.04		4.72	121.62
4.25	1.6		4.68	802.1		4.78	46.5		4.74	43.94
4.28	5.61		4.71	533.35		4.81	17.07		4.77	13.73
4.3	17.52		4.74	329.14		4.83	5.59		4.8	3.71
4.33	48.68		4.77	188.51		4.86	1.64		4.83	0.87
4.36	120.4		4.8	100.2		4.89	0.43		4.86	0.17
4.39	265.07		4.83	49.43		4.92	0.1		4.89	0.03
4.41	519.43		4.86	22.63		4.95	0.02		4.92	0
4.44	906.02		4.88	9.61		4.98	0		4.95	0
4.47	1406.66		4.91	3.79		5.01	0		4.98	0
4.5	1943.96		4.94	1.39		5.04	0		5	0
4.52	2391.26		4.97	0.47		5.07	0		5.03	0
4.55	2618.26		5	0.15		5.1	0		5.06	0
4.58	2551.77		5.03	0.04		5.12	0		5.09	0
4.61	2213.68		5.06	0.01		5.15	0		5.12	0
4.63	1709.35		5.09	0		5.18	0		5.15	0
4.66	1174.87		5.11	0		5.21	0		5.18	0
4.69	718.78		5.14	0		5.24	0		5.21	0
4.72	391.42		5.17	0		5.27	0		5.24	0
4.74	189.73		5.2	0		5.3	0		5.26	0
4.77	81.86		5.23	0		5.33	0		5.29	0
4.8	31.44		5.26	0		5.36	0		5.32	0
4.83	10.75		5.29	0		5.38	0		5.35	0
4.85	3.27		5.31	0		5.41	0		5.38	0
4.88	0.89		5.34	0		5.44	0		5.41	0
4.91	0.21		5.37	0		5.47	0		5.44	0
4.93	0.05		5.4	0		5.5	0		5.47	0
4.96	0.01		5.43	0		5.53	0		5.49	0
4.99	0		5.46	0		5.56	0		5.52	0
5.02	0		5.49	0		5.59	0		5.55	0
5.04	0		5.52	0		5.62	0		5.58	0
5.07	0		5.54	0		5.65	0		5.61	0
5.1	0		5.57	0		5.67	0		5.64	0
5.13	0		5.6	0		5.7	0		5.67	0
5.15	0		5.63	0		5.73	0		5.7	0
5.18	0		5.66	0		5.76	0		5.73	0
5.21	0		5.69	0		5.79	0		5.75	0
5.24	0		5.72	0		5.82	0		5.78	0
5.26	0		5.74	0		5.85	0		5.81	0
5.29	0		5.77	0		5.88	0		5.84	0
5.32	0		5.8	0		5.91	0		5.87	0
5.35	0		5.83	0		5.93	0		5.9	0
5.37	0		5.86	0		5.96	0		5.93	0
5.4	0		5.89	0		5.99	0		5.96	0
5.43	0		5.92	0		6.02	0		5.99	0
5.46	0		5.95	0		6.05	0		6.01	0
5.48	0		5.97	0		6.08	0		6.04	0
5.51	0		6	0		6.11	0		6.07	0
5.54	0		6.03	0		6.14	0		6.1	0
5.57	0		6.06	0		6.17	0		6.13	0
5.59	0		6.09	0		6.2	0		6.16	0
5.62	0		6.12	0		6.22	0		6.19	0
5.65	0		6.15	0		6.25	0		6.22	0.01
5.68	0		6.17	0		6.28	0		6.25	0.03
5.7	0		6.2	0		6.31	0		6.27	0.09
5.73	0		6.23	0		6.34	0		6.3	0.26
5.76	0		6.26	0		6.37	0		6.33	0.68
5.78	0		6.29	0		6.4	0.01		6.36	1.67
5.81	0		6.32	0		6.43	0.03		6.39	3.9
5.84	0		6.35	0.01		6.46	0.15		6.42	8.56
5.87	0		6.38	0.03		6.48	0.65		6.45	17.75
5.89	0		6.4	0.12		6.51	2.48		6.48	34.66
5.92	0		6.43	0.46		6.54	8.39		6.5	63.82
5.95	0		6.46	1.57		6.57	24.95		6.53	110.78
5.98	0		6.49	4.86		6.6	65.36		6.56	181.27
6	0		6.52	13.61		6.63	150.82		6.59	279.62
6.03	0		6.55	34.48		6.66	306.52		6.62	406.59
6.06	0		6.58	79.09		6.69	548.67		6.65	557.33
6.09	0		6.61	164.17		6.72	865.02		6.68	720.18
6.11	0		6.63	308.4		6.75	1201.16		6.71	877.26
6.14	0		6.66	524.27		6.77	1469.03		6.74	1007.36
6.17	0		6.69	806.55		6.8	1582.42		6.76	1090.45
6.2	0		6.72	1122.85		6.83	1501.31		6.79	1112.74
6.22	0		6.75	1414.62		6.86	1254.53		6.82	1070.4
6.25	0		6.78	1612.84		6.89	923.31		6.85	970.66
6.28	0		6.81	1664.15		6.92	598.51		6.88	829.76
6.31	0.01		6.83	1554.1		6.95	341.71		6.91	668.67
6.33	0.02		6.86	1313.79		6.98	171.83		6.94	507.98
6.36	0.06		6.89	1005.79		7.01	76.11		6.97	363.82
6.39	0.18		6.92	697.97		7.03	29.69		7	245.68
6.42	0.47		6.95	440.09		7.06	10.21		7.02	156.48
6.44	1.18		6.98	253.72		7.09	3.11		7.05	94.09
6.47	2.81		7.01	136.07		7.12	0.87		7.08	53.57
6.5	6.35		7.04	71.1		7.15	0.29		7.11	29.12
6.53	13.59		7.06	40.21		7.18	0.22		7.14	15.5
6.55	27.52		7.09	28.45		7.21	0.33		7.17	8.67
6.58	52.74		7.12	26.21		7.24	0.58		7.2	5.84
6.61	95.67		7.15	28.26		7.27	1		7.23	5.34
6.63	164.26		7.18	32.12		7.3	1.68		7.26	6.25
6.66	266.94		7.21	36.7		7.32	2.75		7.28	8.14
6.69	410.6		7.24	41.55		7.35	4.36		7.31	10.89
6.72	597.79		7.26	46.39		7.38	6.7		7.34	14.48
6.74	823.77		7.29	51.06		7.41	9.99		7.37	18.98
6.77	1074.46		7.32	55.37		7.44	14.48		7.4	24.45
6.8	1326.48		7.35	59.17		7.47	20.35		7.43	30.94
6.83	1550.02		7.38	62.3		7.5	27.76		7.46	38.44
6.85	1714.35		7.41	64.64		7.53	36.75		7.49	46.92
6.88	1794.69		7.44	66.08		7.56	47.21		7.51	56.24
6.91	1778.3		7.47	66.55		7.59	58.87		7.54	66.2
6.94	1667.81		7.49	66.05		7.61	71.25		7.57	76.53
6.96	1480.52		7.52	64.6		7.64	83.68		7.6	86.88
6.99	1243.97		7.55	62.24		7.67	95.38		7.63	96.87
7.02	989.3		7.58	59.1		7.7	105.51		7.66	106.07
7.05	744.69		7.61	55.29		7.73	113.27		7.69	114.06
7.07	530.58		7.64	50.96		7.76	118.02		7.72	120.45
7.1	357.81		7.67	46.29		7.79	119.34		7.75	124.93
7.13	228.39		7.69	41.43		7.82	117.12		7.77	127.25
7.16	137.98		7.72	36.53		7.85	111.55		7.8	127.3
7.18	78.91		7.75	31.74		7.87	103.11		7.83	125.07
7.21	42.71		7.78	27.18		7.9	92.51		7.86	120.68
7.24	21.88		7.81	22.93		7.93	80.56		7.89	114.37
7.27	10.61		7.84	19.06		7.96	68.09		7.92	106.46
7.29	4.87		7.87	15.61		7.99	55.87		7.95	97.35
7.32	2.12		7.9	12.6		8.02	44.52		7.98	87.44
7.35	0.87		7.92	10.02		8.05	34.46		8.01	77.17
7.38	0.34		7.95	7.85		8.08	25.93		8.03	66.94
7.4	0.12		7.98	6.07		8.11	19.01		8.06	57.09
7.43	0.04		8.01	4.62		8.14	13.61		8.09	47.9
7.46	0.01		8.04	3.48		8.16	9.57		8.12	39.59
7.48	0		8.07	2.59		8.19	6.69		8.15	32.29
7.51	0		8.1	1.92		8.22	4.74		8.18	26.06
7.54	0		8.13	1.42		8.25	3.52		8.21	20.92
7.57	0		8.15	1.07		8.28	2.85		8.24	16.81
7.59	0		8.18	0.84		8.31	2.59		8.27	13.66
7.62	0		8.21	0.72		8.34	2.63		8.29	11.39
7.65	0		8.24	0.7		8.37	2.91		8.32	9.9
7.68	0		8.27	0.76		8.4	3.38		8.35	9.09
7.7	0		8.3	0.91		8.42	4.02		8.38	8.87
7.73	0		8.33	1.17		8.45	4.83		8.41	9.17
7.76	0		8.35	1.55		8.48	5.8		8.44	9.93
7.79	0		8.38	2.06		8.51	6.94		8.47	11.09
7.81	0		8.41	2.76		8.54	8.28		8.5	12.65
7.84	0		8.44	3.67		8.57	9.84		8.52	14.56
7.87	0		8.47	4.84		8.6	11.63		8.55	16.84
7.9	0		8.5	6.32		8.63	13.69		8.58	19.48
7.92	0		8.53	8.19		8.66	16.06		8.61	22.52
7.95	0		8.56	10.5		8.69	18.8		8.64	25.96
7.98	0		8.58	13.34		8.71	21.98		8.67	29.88
8.01	0		8.61	16.77		8.74	25.68		8.7	34.34
8.03	0		8.64	20.87		8.77	30.01		8.73	39.43
8.06	0		8.67	25.72		8.8	35.11		8.76	45.27
8.09	0		8.7	31.38		8.83	41.07		8.78	51.98
8.12	0		8.73	37.91		8.86	48		8.81	59.64
8.14	0		8.76	45.34		8.89	55.91		8.84	68.31
8.17	0		8.78	53.69		8.92	64.72		8.87	77.92
8.2	0		8.81	62.95		8.95	74.24		8.9	88.3
8.23	0		8.84	73.06		8.97	84.13		8.93	99.12
8.25	0		8.87	83.96		9	93.96		8.96	109.91
8.28	0		8.9	95.52		9.03	103.2		8.99	120.17
8.31	0		8.93	107.6		9.06	111.38		9.02	129.37
8.33	0		8.96	119.99		9.09	118.09		9.04	137.11
8.36	0		8.99	132.49		9.12	123.09		9.07	143.16
8.39	0		9.01	144.83		9.15	126.32		9.1	147.52
8.42	0		9.04	156.75		9.18	127.94		9.13	150.37
8.44	0		9.07	167.96		9.21	128.25		9.16	152.05
8.47	0		9.1	178.18		9.24	127.62		9.19	152.94
8.5	0		9.13	187.15		9.26	126.44		9.22	153.41
8.53	0.01		9.16	194.62		9.29	125.04		9.25	153.71
8.55	0.01		9.19	200.37		9.32	123.62		9.28	153.98
8.58	0.03		9.21	204.23		9.35	122.29		9.3	154.23
8.61	0.06		9.24	206.11		9.38	121.06		9.33	154.39
8.64	0.11		9.27	205.93		9.41	119.83		9.36	154.31
8.66	0.2		9.3	203.71		9.44	118.5		9.39	153.86
8.69	0.37		9.33	199.51		9.47	116.95		9.42	152.91
8.72	0.64		9.36	193.45		9.5	115.06		9.45	151.37
8.75	1.09		9.39	185.71		9.52	112.76		9.48	149.17
8.77	1.8		9.42	176.51		9.55	110.01		9.51	146.3
8.8	2.88		9.44	166.11		9.58	106.79		9.53	142.77
8.83	4.47		9.47	154.76		9.61	103.12		9.56	138.6
8.86	6.74		9.5	142.76		9.64	99.03		9.59	133.85
8.88	9.86		9.53	130.4		9.67	94.58		9.62	128.59
8.91	14.02		9.56	117.94		9.7	89.82		9.65	122.88
8.94	19.34		9.59	105.64		9.73	84.81		9.68	116.8
8.97	25.89		9.62	93.74		9.76	79.64		9.71	110.44
8.99	33.66		9.65	82.43		9.79	74.35		9.74	103.87
9.02	42.48		9.67	71.89		9.81	69.04		9.77	97.18
9.05	52.04		9.7	62.27		9.84	63.75		9.79	90.44
9.08	61.88		9.73	53.68		9.87	58.57		9.82	83.72
9.1	71.44		9.76	46.22		9.9	53.55		9.85	77.1
9.13	80.06		9.79	39.95		9.93	48.77		9.88	70.64
9.16	87.09		9.82	34.92		9.96	44.31		9.91	64.42
9.19	91.97		9.85	31.16		9.99	40.24		9.94	58.5
9.21	94.29		9.87	28.67		10.02	36.66		9.97	52.99
9.24	93.84		9.9	27.44		10.05	33.68		10	47.99
9.27	90.65		9.93	27.41		10.07	31.4		10.03	43.69
9.29	85.02		9.96	28.47		10.1	29.94		10.05	40.3
9.32	77.4		9.99	30.49		10.13	29.39		10.08	38.09
9.35	68.4		10.02	33.27		10.16	29.82		10.11	37.36
9.38	58.68		10.05	36.59		10.19	31.25		10.14	38.35
9.4	48.87		10.08	40.16		10.22	33.62		10.17	41.22
9.43	39.51		10.1	43.69		10.25	36.79		10.2	45.9
9.46	31.01		10.13	46.88		10.28	40.52		10.23	52.01
9.49	23.63		10.16	49.44		10.31	44.5		10.26	58.88
9.51	17.47		10.19	51.15		10.34	48.34		10.29	65.54
9.54	12.55		10.22	51.82		10.36	51.63		10.31	70.89
9.57	8.74		10.25	51.37		10.39	54		10.34	73.93
9.6	5.92		10.28	49.8		10.42	55.12		10.37	73.95
9.62	3.89		10.3	47.19		10.45	54.8		10.4	70.72
9.65	2.48		10.33	43.7		10.48	53		10.43	64.52
9.68	1.53		10.36	39.54		10.51	49.81		10.46	56.11
9.71	0.92		10.39	34.95		10.54	45.45		10.49	46.47
9.73	0.54		10.42	30.18		10.57	40.26		10.52	36.65
9.76	0.3		10.45	25.45		10.6	34.6		10.54	27.54
9.79	0.17		10.48	20.97		10.62	28.85		10.57	19.73
9.82	0.09		10.51	16.87		10.65	23.33		10.6	13.5
9.84	0.05		10.53	13.26		10.68	18.3		10.63	8.84
9.87	0.02		10.56	10.18		10.71	13.92		10.66	5.57
9.9	0.01		10.59	7.63		10.74	10.27		10.69	3.39
9.93	0.01		10.62	5.59		10.77	7.35		10.72	2.02
9.95	0		10.65	3.99		10.8	5.11		10.75	1.19
9.98	0		10.68	2.79		10.83	3.44		10.78	0.71
10.01	0		10.71	1.9		10.86	2.25		10.8	0.43
10.04	0		10.73	1.27		10.89	1.43		10.83	0.28
10.06	0		10.76	0.83		10.91	0.89		10.86	0.18
10.09	0		10.79	0.52		10.94	0.53		10.89	0.13
10.12	0		10.82	0.33		10.97	0.31		10.92	0.09
10.14	0		10.85	0.2		11	0.18		10.95	0.07
10.17	0		10.88	0.12		11.03	0.1		10.98	0.05
10.2	0		10.91	0.07		11.06	0.06		11.01	0.04
10.23	0		10.94	0.04		11.09	0.03		11.04	0.03
10.25	0		10.96	0.02		11.12	0.02		11.06	0.02
10.28	0		10.99	0.01		11.15	0.01		11.09	0.01
10.31	0		11.02	0.01		11.17	0.01		11.12	0.01
10.34	0		11.05	0		11.2	0		11.15	0.01
10.36	0		11.08	0		11.23	0		11.18	0.01
10.39	0		11.11	0		11.26	0		11.21	0
10.42	0		11.14	0		11.29	0		11.24	0
10.45	0		11.17	0		11.32	0		11.27	0
10.47	0		11.19	0		11.35	0		11.3	0
10.5	0		11.22	0		11.38	0		11.32	0
10.53	0		11.25	0		11.41	0		11.35	0
10.56	0		11.28	0		11.44	0		11.38	0
10.58	0		11.31	0		11.46	0		11.41	0
10.61	0		11.34	0		11.49	0		11.44	0
10.64	0		11.37	0		11.52	0		11.47	0
10.67	0		11.39	0		11.55	0		11.5	0
10.69	0		11.42	0		11.58	0		11.53	0
10.72	0		11.45	0		11.61	0		11.55	0
10.75	0		11.48	0		11.64	0		11.58	0
10.78	0		11.51	0		11.67	0		11.61	0
10.8	0		11.54	0		11.7	0		11.64	0
10.83	0		11.57	0		11.72	0		11.67	0
10.86	0		11.6	0		11.75	0		11.7	0
10.89	0		11.62	0		11.78	0		11.73	0
10.91	0		11.65	0		11.81	0		11.76	0
10.94	0		11.68	0		11.84	0		11.79	0
10.97	0		11.71	0		11.87	0		11.81	0
10.99	0		11.74	0		11.9	0		11.84	0
11.02	0		11.77	0		11.93	0		11.87	0
11.05	0		11.8	0		11.96	0		11.9	0
11.08	0		11.82	0		11.99	0		11.93	0
11.1	0		11.85	0		12.01	0		11.96	0
11.13	0		11.88	0		12.04	0		11.99	0
11.16	0		11.91	0		12.07	0		12.02	0
11.19	0		11.94	0		12.1	0		12.05	0
11.21	0		11.97	0		12.13	0		12.07	0
11.24	0		12	0		12.16	0		12.1	0
11.27	0		12.03	0		12.19	0		12.13	0
11.3	0		12.05	0		12.22	0		12.16	0
11.32	0		12.08	0		12.25	0		12.19	0
11.35	0		12.11	0		12.27	0		12.22	0
11.38	0		12.14	0		12.3	0		12.25	0
11.41	0		12.17	0		12.33	0		12.28	0
11.43	0		12.2	0		12.36	0		12.31	0
11.46	0		12.23	0		12.39	0		12.33	0
11.49	0		12.25	0		12.42	0		12.36	0
11.52	0		12.28	0		12.45	0		12.39	0
11.54	0		12.31	0		12.48	0		12.42	0
11.57	0		12.34	0		12.51	0		12.45	0
11.6	0		12.37	0		12.54	0		12.48	0
11.63	0		12.4	0		12.56	0		12.51	0
11.65	0		12.43	0		12.59	0		12.54	0
11.68	0		12.46	0		12.62	0		12.56	0
11.71	0		12.48	0		12.65	0		12.59	0
11.74	0		12.51	0		12.68	0		12.62	0
11.76	0		12.54	0		12.71	0		12.65	0
11.79	0		12.57	0		12.74	0		12.68	0
11.82	0		12.6	0		12.77	0		12.71	0
11.84	0		12.63	0		12.8	0		12.74	0
11.87	0		12.66	0		12.83	0		12.77	0
11.9	0		12.69	0		12.85	0		12.8	0
11.93	0		12.71	0		12.88	0		12.82	0
11.95	0		12.74	0		12.91	0		12.85	0
11.98	0		12.77	0		12.94	0		12.88	0
12.01	0		12.8	0		12.97	0		12.91	0
12.04	0		12.83	0		13	0		12.94	0
12.06	0		12.86	0		13.03	0		12.97	0
12.09	0		12.89	0		13.06	0		13	0
12.12	0		12.91	0		13.09	0		13.03	0
12.15	0		12.94	0		13.11	0		13.06	0
12.17	0		12.97	0		13.14	0		13.08	0
12.2	0		13	0		13.17	0		13.11	0
12.23	0		13.03	0		13.2	0		13.14	0
12.26	0		13.06	0		13.23	0		13.17	0
12.28	0		13.09	0		13.26	0		13.2	0
12.31	0		13.12	0		13.29	0		13.23	0
12.34	0		13.14	0		13.32	0		13.26	0
12.37	0		13.17	0		13.35	0		13.29	0
12.39	0		13.2	0		13.38	0		13.32	0
12.42	0		13.23	0		13.4	0		13.34	0
12.45	0		13.26	0		13.43	0		13.37	0
12.48	0		13.29	0		13.46	0		13.4	0
12.5	0		13.32	0		13.49	0		13.43	0
12.53	0		13.34	0		13.52	0		13.46	0
12.56	0		13.37	0		13.55	0		13.49	0
12.59	0		13.4	0		13.58	0		13.52	0
12.61	0		13.43	0		13.61	0		13.55	0
12.64	0		13.46	0		13.64	0		13.57	0
12.67	0		13.49	0		13.66	0		13.6	0
12.69	0		13.52	0		13.69	0		13.63	0
12.72	0		13.55	0		13.72	0		13.66	0
12.75	0		13.57	0		13.75	0		13.69	0
12.78	0		13.6	0		13.78	0		13.72	0
12.8	0		13.63	0		13.81	0		13.75	0
12.83	0		13.66	0		13.84	0		13.78	0
12.86	0		13.69	0		13.87	0		13.81	0
12.89	0		13.72	0		13.9	0		13.83	0
12.91	0		13.75	0		13.93	0		13.86	0
12.94	0		13.78	0		13.95	0		13.89	0
12.97	0		13.8	0		13.98	0		13.92	0
13	0		13.83	0		14.01	0		13.95	0
13.02	0		13.86	0		14.04	0		13.98	0
13.05	0		13.89	0		14.07	0		14.01	0
13.08	0		13.92	0		14.1	0		14.04	0
13.11	0		13.95	0		14.13	0		14.07	0
13.13	0		13.98	0		14.16	0		14.09	0
13.16	0		14	0		14.19	0		14.12	0
13.19	0		14.03	0		14.21	0		14.15	0
13.22	0		14.06	0		14.24	0		14.18	0
13.24	0		14.09	0		14.27	0		14.21	0
13.27	0		14.12	0		14.3	0		14.24	0
13.3	0		14.15	0		14.33	0		14.27	0
13.33	0		14.18	0		14.36	0		14.3	0
13.35	0		14.21	0		14.39	0		14.32	0
13.38	0		14.23	0		14.42	0		14.35	0
13.41	0		14.26	0		14.45	0		14.38	0
13.44	0		14.29	0		14.48	0		14.41	0
13.46	0		14.32	0		14.5	0		14.44	0
13.49	0		14.35	0		14.53	0		14.47	0
13.52	0		14.38	0		14.56	0		14.5	0
13.54	0		14.41	0		14.59	0		14.53	0
13.57	0		14.43	0		14.62	0		14.56	0
13.6	0		14.46	0		14.65	0		14.58	0
13.63	0		14.49	0		14.68	0		14.61	0
13.65	0		14.52	0		14.71	0		14.64	0
13.68	0		14.55	0		14.74	0		14.67	0
13.71	0		14.58	0		14.76	0		14.7	0
13.74	0		14.61	0		14.79	0		14.73	0
13.76	0		14.64	0		14.82	0		14.76	0
13.79	0		14.66	0		14.85	0		14.79	0
13.82	0		14.69	0		14.88	0		14.82	0
13.85	0		14.72	0		14.91	0		14.84	0
13.87	0		14.75	0		14.94	0		14.87	0
13.9	0		14.78	0		14.97	0		14.9	0
13.93	0		14.81	0		15	0		14.93	0
13.96	0		14.84	0		15.03	0		14.96	0
13.98	0		14.86	0		15.05	0		14.99	0
14.01	0		14.89	0		15.08	0		15.02	0
14.04	0		14.92	0		15.11	0		15.05	0
14.07	0		14.95	0		15.14	0		15.08	0
14.09	0		14.98	0		15.17	0		15.1	0
14.12	0		15.01	0		15.2	0		15.13	0
14.15	0		15.04	0		15.23	0		15.16	0
14.18	0		15.07	0		15.26	0		15.19	0
14.2	0		15.09	0		15.29	0		15.22	0
14.23	0		15.12	0		15.31	0		15.25	0
14.26	0		15.15	0		15.34	0		15.28	0
14.29	0		15.18	0		15.37	0		15.31	0
14.31	0		15.21	0		15.4	0		15.33	0
14.34	0		15.24	0		15.43	0		15.36	0
14.37	0		15.27	0		15.46	0		15.39	0
14.4	0		15.3	0		15.49	0		15.42	0
14.42	0		15.32	0		15.52	0		15.45	0
14.45	0		15.35	0		15.55	0		15.48	0
14.48	0		15.38	0		15.58	0		15.51	0
14.5	0		15.41	0		15.6	0		15.54	0
14.53	0		15.44	0		15.63	0		15.57	0
14.56	0		15.47	0		15.66	0		15.59	0
14.59	0		15.5	0		15.69	0		15.62	0
14.61	0		15.52	0		15.72	0		15.65	0
14.64	0		15.55	0		15.75	0		15.68	0
14.67	0		15.58	0		15.78	0		15.71	0
14.7	0		15.61	0		15.81	0		15.74	0
14.72	0		15.64	0		15.84	0		15.77	0
14.75	0		15.67	0		15.86	0		15.8	0
14.78	0		15.7	0		15.89	0		15.83	0
14.81	0		15.73	0		15.92	0		15.85	0
14.83	0		15.75	0		15.95	0		15.88	0
14.86	0		15.78	0		15.98	0		15.91	0
14.89	0		15.81	0		16.01	0		15.94	0
14.92	0		15.84	0		16.04	0		15.97	0
14.94	0		15.87	0		16.07	0		16	0
14.97	0		15.9	0		16.1	0		16.03	0
15	0		15.93	0		16.13	0		16.06	0
15.03	0		15.95	0		16.15	0		16.09	0
15.05	0		15.98	0		16.18	0		16.11	0
15.08	0		16.01	0		16.21	0		16.14	0
15.11	0		16.04	0		16.24	0		16.17	0
15.14	0		16.07	0		16.27	0		16.2	0
15.16	0		16.1	0		16.3	0		16.23	0
15.19	0		16.13	0		16.33	0		16.26	0
15.22	0		16.16	0		16.36	0		16.29	0
15.25	0		16.18	0		16.39	0		16.32	0
15.27	0		16.21	0		16.41	0		16.34	0
15.3	0		16.24	0		16.44	0		16.37	0
15.33	0		16.27	0		16.47	0		16.4	0
15.35	0		16.3	0		16.5	0		16.43	0
15.38	0		16.33	0		16.53	0		16.46	0
15.41	0		16.36	0		16.56	0		16.49	0
15.44	0		16.38	0		16.59	0		16.52	0
15.46	0		16.41	0		16.62	0		16.55	0
15.49	0		16.44	0		16.65	0		16.58	0
15.52	0		16.47	0		16.68	0		16.6	0
15.55	0		16.5	0		16.7	0		16.63	0
15.57	0		16.53	0		16.73	0		16.66	0
15.6	0		16.56	0		16.76	0		16.69	0
15.63	0		16.59	0		16.79	0		16.72	0
15.66	0		16.61	0		16.82	0		16.75	0
15.68	0		16.64	0		16.85	0		16.78	0
15.71	0		16.67	0		16.88	0		16.81	0
15.74	0		16.7	0		16.91	0		16.84	0
15.77	0		16.73	0		16.94	0		16.86	0
15.79	0		16.76	0		16.96	0		16.89	0
15.82	0		16.79	0		16.99	0		16.92	0
15.85	0		16.82	0		17.02	0		16.95	0
15.88	0		16.84	0		17.05	0		16.98	0
15.9	0		16.87	0		17.08	0		17.01	0
15.93	0		16.9	0		17.11	0		17.04	0
15.96	0		16.93	0		17.14	0		17.07	0
15.99	0		16.96	0		17.17	0		17.1	0
16.01	0		16.99	0		17.2	0		17.12	0
16.04	0		17.02	0		17.23	0		17.15	0
16.07	0		17.04	0		17.25	0		17.18	0
16.1	0		17.07	0		17.28	0		17.21	0
16.12	0		17.1	0		17.31	0		17.24	0
16.15	0		17.13	0		17.34	0		17.27	0
16.18	0		17.16	0		17.37	0		17.3	0
16.2	0		17.19	0		17.4	0		17.33	0
16.23	0		17.22	0		17.43	0		17.35	0
16.26	0		17.25	0		17.46	0		17.38	0
16.29	0		17.27	0		17.49	0		17.41	0
16.31	0		17.3	0		17.51	0		17.44	0
16.34	0		17.33	0		17.54	0		17.47	0
16.37	0		17.36	0		17.57	0		17.5	0
16.4	0		17.39	0		17.6	0		17.53	0
16.42	0		17.42	0		17.63	0		17.56	0
16.45	0		17.45	0		17.66	0		17.59	0
16.48	0		17.47	0		17.69	0		17.61	0
16.51	0		17.5	0		17.72	0		17.64	0
16.53	0		17.53	0		17.75	0		17.67	0
16.56	0		17.56	0		17.78	0		17.7	0
16.59	0		17.59	0		17.8	0		17.73	0
16.62	0		17.62	0		17.83	0		17.76	0
16.64	0		17.65	0		17.86	0		17.79	0
16.67	0		17.68	0		17.89	0		17.82	0
16.7	0		17.7	0		17.92	0		17.85	0
